# Supplementary material for: Transcriptomic analysis of rice cultivars with distinct resistance mechanisms to Xanthomonas oryzae pv. oryzicola reveals novel components and candidate genes associated with bacterial leaf streak
Source: Front Plant Sci. 2025 Sep 9;16:1613802. doi: 10.3389/fpls.2025.1613802 (PMC12459299; doi:10.3389/fpls.2025.1613802)
Supplement: Supplementary Figure 1 — Morphological tests of 1NY2-2. (A) Colony appearance of 1NY2-2 isolate on Nutrient Agar media (3 g of beef extract, 5 g of peptone and 15 g agar per liter of media) after incubation at 30°C for 3-4 days. (B) Appearance of gram negative 1NY2-2 under microscope. (To gram stain 1NY2-2, fresh culture of 24-48 hour-aged bacteria were spread in 1-2 drops of clean water on glass slide. To make bacterial smear, bacteria cells were then heat fixed and were stained with 1-2 drops of crystal violet for 1 min. Then washed with sterilized distilled water and Gram’s iodine solution was poured into it. Then it was washed with 95% ethanol, water and blotted dry. Finally, they were counter stained with Safranin O for 30 seconds, rinsed with water and left to dry. The bacterial cells were observed under microscope and gram-negative bacteria were seen pink to red). [file DataSheet1.zip › Supplementary/Table S1.xlsx]

## Sheet: Table S1 (A)
Table S1 (A) Name and software versions ran in nf-core
Process Name	Software	Version
BEDTOOLS_GENOMECOV	bedtools	2.30.0
CUSTOM_DUMPSOFTWAREVERSIONS	python	3.11.0
	yaml	6
CUSTOM_GETCHROMSIZES	getchromsizes	1.16.1
DESEQ2_QC_STAR_SALMON	bioconductor-deseq2	1.28.0
	r-base	4.0.3
DUPRADAR	bioconductor-dupradar	1.28.0
	r-base	4.2.1
FASTP	fastp	0.23.4
FASTQC_RAW	fastqc	0.11.9
FASTQC_TRIM	fastqc	0.11.9
FQ_SUBSAMPLE	fq	0.9.1 (2022-02-22)
GFFREAD	gffread	0.12.1
GTF2BED	perl	5.26.2
GTF_GENE_FILTER	python	3.9.5
GUNZIP_FASTA	gunzip	1.1
GUNZIP_GFF	gunzip	1.1
MAKE_TRANSCRIPTS_FASTA	rsem	1.3.1
	star	2.7.10a
PICARD_MARKDUPLICATES	picard	3.0.0
QUALIMAP_RNASEQ	qualimap	2.2.2-dev
RSEQC_BAMSTAT	rseqc	3.0.1
RSEQC_INFEREXPERIMENT	rseqc	3.0.1
RSEQC_INNERDISTANCE	rseqc	3.0.1
RSEQC_JUNCTIONANNOTATION	rseqc	3.0.1
RSEQC_JUNCTIONSATURATION	rseqc	3.0.1
RSEQC_READDISTRIBUTION	rseqc	3.0.1
RSEQC_READDUPLICATION	rseqc	3.0.1
SALMON_INDEX	salmon	1.10.1
SALMON_QUANT	salmon	1.10.1
SALMON_SE_GENE	bioconductor-summarizedexperiment	1.24.0
	r-base	4.1.1
SALMON_TX2GENE	python	3.9.5
SALMON_TXIMPORT	bioconductor-tximeta	1.12.0
	r-base	4.1.1
SAMPLESHEET_CHECK	python	3.9.5
SAMTOOLS_FLAGSTAT	samtools	1.17
SAMTOOLS_IDXSTATS	samtools	1.17
SAMTOOLS_INDEX	samtools	1.17
SAMTOOLS_SORT	samtools	1.17
SAMTOOLS_STATS	samtools	1.17
STAR_ALIGN	gawk	5.1.0
	samtools	1.16.1
	star	2.7.9a
STAR_GENOMEGENERATE	gawk	5.1.0
	samtools	1.16.1
	star	2.7.9a
STRINGTIE_STRINGTIE	stringtie	2.2.1
UCSC_BEDCLIP	ucsc	377
UCSC_BEDGRAPHTOBIGWIG	ucsc	377
Workflow	Nextflow	23.04.4
	nf-core/rnaseq	3.12.0

## Sheet: Table S1 (B)
Table S1 (B) Names and sequences of the primer used for qRT-PCR
Target gene	Gene_ID	Primer sequences (5'-3')
OsPDX1.2	Os10g0100700	CACAAGTCCGGTAGCTTCTC
		CTTGATGTCGCGGATGAGG
OsLRR-RLK2	Os12g0210400	CATCAAGAGCACCAGCACTA
		CTGTAAACCTTCCCGTAGCC
OsSDF2-1	Os08g0278900	TGTGCCCTATGGATCTGGAA
		GCCTTACAACTGTCCCATGT
OsCAT3	Os03g0131200	GAACAACAACAACTCGCTCA
		TCGTGGGTGACCTCGAAGAA
POX22.3	Os07g0677200	TTGGCAAATACCGACCTCCC
		AAGGCGGAATCGATGTTGGT
OsBiP3	Os02g0115900	GGTGTGTTTGAGGTGTTGGC
		ACTCCTCAAATCTGGCACGG
RIR1b	Os10g0569800	ATGGCAGCTCCAGTTTTGGT
		TCCAGGAGGGCATCTGTAGG
OsACT	Os03g0718100	CCAGCAGATGTGGATTGCCA
		CGGCGATAACAGCTCCTCTT

## Sheet: Table S1 (C)
Table S1 (C) Reference genome alignment and statistics of RNA-seq reads
Samples	Total Clean Reads	Uniquely Mapped Reads	Percentage Uniquely Mapped Reads	Multiple Mapped Reads	Percentage Multiple Mapped Reads
H0h_1	9978173	9620824	96.4	275553	2.8
H0h_2	8598888	8225277	95.7	197356	2.3
H0h_3	16077262	15455870	96.1	435041	2.7
H9h_1	17918331	15153033	95.7	489810	2.7
H9h_2	17340039	16591483	95.7	463238	2.7
H9h_3	15752874	15016892	95.3	496730	3.2
HC0_1	19686293	18640359	94.7	862532	4.4
HC0_2	12951246	12453921	96.2	395510	3.1
HC0_3	8862978	8524678	96.2	254987	2.9
D0h_1	8267849	7975970	96.5	186745	2.3
D0h_2	16799053	16141726	96.1	418784	2.5
D0h_3	17753799	17018219	95.9	455216	2.6
D9h_1	14570053	13862690	95.1	381562	2.6
D9h_2	13587347	12895066	94.9	361497	2.7
D9h_3	11167811	10604188	95	296374	2.7
DC0_1	14549857	13995589	96.2	333647	2.3
DC0_2	15734316	15117178	96.1	420376	2.7
DC0_3	14025902	13450008	95.9	344846	2.5
N0h_1	15773265	15054680	95.4	439552	2.8
N0h_2	15691769	14969460	95.4	442456	2.8
N0h_3	12997211	11767784	90.5	931811	7.2
N9h_1	11204678	10413649	92.9	352356	3.1
N9h_2	13776019	12838267	93.2	447167	3.2
N9h_3	14557773	13531972	93	470157	3.2
NC0_1	15287297	14501996	94.9	430131	2.8
NC0_2	8459690	8086436	95.6	226890	2.7
NC0_3	8384690	7988227	95.3	238479	2.8
