# Supplementary material for: Transcriptomic analysis of rice cultivars with distinct resistance mechanisms to Xanthomonas oryzae pv. oryzicola reveals novel components and candidate genes associated with bacterial leaf streak
Source: Front Plant Sci. 2025 Sep 9;16:1613802. doi: 10.3389/fpls.2025.1613802 (PMC12459299; doi:10.3389/fpls.2025.1613802)
Supplement: Supplementary Figure 1 — Morphological tests of 1NY2-2. (A) Colony appearance of 1NY2-2 isolate on Nutrient Agar media (3 g of beef extract, 5 g of peptone and 15 g agar per liter of media) after incubation at 30°C for 3-4 days. (B) Appearance of gram negative 1NY2-2 under microscope. (To gram stain 1NY2-2, fresh culture of 24-48 hour-aged bacteria were spread in 1-2 drops of clean water on glass slide. To make bacterial smear, bacteria cells were then heat fixed and were stained with 1-2 drops of crystal violet for 1 min. Then washed with sterilized distilled water and Gram’s iodine solution was poured into it. Then it was washed with 95% ethanol, water and blotted dry. Finally, they were counter stained with Safranin O for 30 seconds, rinsed with water and left to dry. The bacterial cells were observed under microscope and gram-negative bacteria were seen pink to red). [file DataSheet1.zip › Supplementary/Table S7.xlsx]

## Sheet: H9h_vs_H0h
Table S7 (A) Log2FC values of other proteins important for defense response and resistance DEGs regulated in H9h vs H0h
gene_id	prot_accession	RAPdb_ID	Gene_symbol	logFC	PValue	FDR
evm.TU.chr1.3360	GWHPBCKX002958	Os01g0700100	OsSWEET2b	-10.4673	6.75338e-14	2.73484e-11
evm.TU.chr8.2216	GWHPBCKX033050	Os08g0474000	OsDERF3	-10.4573	9.53934e-05	0.000499261
evm.TU.chr9.2024	GWHPBCKX035358	Os09g0518000	OsUGT74H4	-9.35443	4.30551e-05	0.000259666
evm.TU.chr1.3354	GWHPBCKX002953	Os01g0699500	OsMAP3K6	-8.26203	0.00016548	0.000784921
evm.TU.chr10.1131	GWHPBCKX005731	Os10g0391400	OsJAZ13	-7.88851	0.00108634	0.00383234
evm.TU.chr1.3356	GWHPBCKX002954	Os01g0699600	OsNPK1-PK	-7.60433	8.26852e-05	0.000444356
evm.TU.chr10.19	GWHPBCKX004863	Os10g0100700	OsPDX1.2	-7.26069	1.17627e-10	7.75061e-09
evm.TU.chr1.205	GWHPBCKX000195	Os01g0130200	OsNRR1	-7.13111	1.1301e-07	1.96836e-06
evm.TU.chr8.522	GWHPBCKX031692	Os08g0173300	OsPep3/OsPROPEP3	-7.07138	4.83749e-06	4.278e-05
evm.TU.chr11.2871	GWHPBCKX009176	Os11g0687100	OsvWA36	-6.74609	0.00195548	0.00625382
evm.TU.chr8.2822	GWHPBCKX033614	Os08g0558200	OsGRX20	-6.29422	1.05213e-14	7.05219e-12
evm.TU.chr10.2307	GWHPBCKX006783	Os10g0567400	OsCAO	-5.79366	1.18609e-14	7.20531e-12
evm.TU.chr11.536	GWHPBCKX007359	Os11g0171300	OsALDO	-5.51873	2.78055e-13	7.30382e-11
evm.TU.chr1.3352	GWHPBCKX002951	Os01g0699100	OsMAPKKK63	-5.34394	1.12013e-05	8.64696e-05
evm.TU.chr8.558	GWHPBCKX031726	Os08g0179000	OsMAK10	-5.10848	2.81768e-09	9.99453e-08
evm.TU.chr1.631	GWHPBCKX000587	Os01g0184100	OsHSP18.0-CII	-4.74836	7.35255e-05	0.000403713
evm.TU.chr1.3967	GWHPBCKX003520	Os01g0787000	prx19	-4.43545	0.00232318	0.00722205
evm.TU.chr9.1803	GWHPBCKX035149	Os09g0486500	OsSAP1	-4.07313	5.66743e-06	4.8648e-05
evm.TU.chr11.998	GWHPBCKX007749	Os11g0242800	OsCP26	-3.9964	1.4059e-07	2.33174e-06
evm.TU.chr8.2407	GWHPBCKX033223	Os09g0482600	OsHsp90	-3.81428	1.1558e-06	1.30923e-05
evm.TU.chr10.2081	GWHPBCKX006563	Os10g0536700	OsPRX128	-3.75656	0.00530736	0.0143944
evm.TU.chr1.877	GWHPBCKX000815	Os05g0214300	OsSWEET3a	-3.64963	5.35641e-07	6.93195e-06
evm.TU.chr11.2937	GWHPBCKX009236	Os11g0704500	OsMT1a	-2.92347	0.000141023	0.000687534
evm.TU.chr1.3719	GWHPBCKX003286	Os01g0752500	OsERF092	-2.83042	0.000181713	0.000846846
evm.TU.chr10.1287	GWHPBCKX005867	Os10g0416500	Oschib1	-2.74954	0.0136275	0.0317274
evm.TU.chr10.2110	GWHPBCKX006592	Os10g0541000	OsMLO4	-2.60098	0.000800627	0.0029728
evm.TU.chr12.474	GWHPBCKX009697	Os12g0161100	OsPUB37	-2.53657	0.010694	0.0257966
evm.TU.chr7.3225	GWHPBCKX031214	Os07g0694300	Osprx116	-2.43055	0.000169353	0.000799197
evm.TU.chr10.2077	GWHPBCKX006559	Os03g0122300	Os2-ODD2	-2.30656	0.00568113	0.0152049
evm.TU.chr8.2628	GWHPBCKX033429	Os08g0530300	OsEXO70F4	-2.26321	0.000530871	0.00209269
evm.TU.chr10.1285	GWHPBCKX005865	Os10g0416100	RCB4	-2.15409	8.11597e-08	1.4996e-06
evm.TU.chr10.2033	GWHPBCKX006518	Os10g0530400	OsGSTU23	-1.93027	1.32598e-05	9.97076e-05
evm.TU.chr1.1751	GWHPBCKX001572	Os01g0350300	RGA5-like	-1.84217	0.00124346	0.00428552
evm.TU.chr1.3019	GWHPBCKX002642	Os01g0649900	OsGELP20	-1.64037	0.000101825	0.000525287
evm.TU.chr8.2718	GWHPBCKX033515	Os08g0543050	PIC27	-1.58987	0.00352963	0.010224
evm.TU.chr8.532	GWHPBCKX031701	Os08g0174700	OsSERK1	-1.45722	7.75799e-05	0.000422527
evm.TU.chr1.2148	GWHPBCKX001887	Os01g0520600	RPP13-like protein 1	-1.20665	0.00126243	0.00433859
evm.TU.chr1.2894	GWHPBCKX002536	Os01g0629900	OsMPK20-1	0.6811	0.0100146	0.0244367
evm.TU.chr11.1183	GWHPBCKX007896	Os11g0271100	OsMPK16	0.753887	0.0207057	0.0449144
evm.TU.chr12.425	GWHPBCKX009651	Os12g0152800	OsStr19/OsPP126	0.878148	0.0147764	0.0338948
evm.TU.chr9.1773	GWHPBCKX035121	Os09g0482100	OsHSP82	0.926956	0.0105825	0.0255849
evm.TU.chr8.1637	GWHPBCKX032551	Os08g0375800	OsPLS21	0.932825	0.00537376	0.014542
evm.TU.chr1.701	GWHPBCKX000651	Os01g0194300	OsNPR1/NH1	0.939411	0.0185303	0.0409728
evm.TU.chr11.2830	GWHPBCKX009146	Os11g0668100	OsNBSGO35/RPP13	1.22437	0.0191902	0.0421587
evm.TU.chr10.2155	GWHPBCKX006636	Os10g0548200	OsBSR-K1	1.23344	9.05212e-05	0.00047775
evm.TU.chr10.2228	GWHPBCKX006707	Os10g0558600	PPR13	1.30232	2.05264e-05	0.000142447
evm.TU.chr1.3515	GWHPBCKX003101	Os01g0723400	OsNADP-ME2-3	1.34092	4.01477e-05	0.000244407
evm.TU.chr11.1014	GWHPBCKX007765	Os01g0781200	Pi64	1.53915	0.000171875	0.000808348
evm.TU.chr1.4894	GWHPBCKX004379	Os01g0913800	OsPLS33	1.61273	7.45727e-07	9.12811e-06
evm.TU.chr1.5270	GWHPBCKX004735	Os01g0962700	OsPRX20	1.66518	0.00772729	0.0197246
evm.TU.chr11.1179	GWHPBCKX007892	Os11g0270500	RPP13-like protein 2	1.70947	0.000204339	0.000934797
evm.TU.chr11.2350	GWHPBCKX008792	Os11g0606500	OsRPM1	1.75446	0.0156889	0.0356138
evm.TU.chr1.4657	GWHPBCKX004160	Os01g0881300	OsSWEET1a	1.82012	0.000238641	0.00106394
evm.TU.chr1.4102	GWHPBCKX003638	Os01g0800400	OsPLS9	1.97394	0.000135743	0.000666809
evm.TU.chr9.1982	GWHPBCKX035317	Os09g0513000	OsBIANK1	2.11016	2.26662e-12	3.33777e-10
evm.TU.chr11.1684	GWHPBCKX008257	Os04g0620950	Pi63	2.25792	0.000382387	0.00158483
evm.TU.chr11.968	GWHPBCKX007722	Os11g0237900	RGA5-like	2.26797	0.0118206	0.0280961
evm.TU.chr10.572	GWHPBCKX005293	Os10g0183000	OsLSR	2.47059	9.79954e-09	2.67533e-07
evm.TU.chr8.2271	GWHPBCKX033094	Os08g0481000	OsPLS17	2.49589	2.40994e-06	2.40779e-05
evm.TU.chr1.2611	GWHPBCKX002281	Os01g0589900	PPR	2.6015	1.63934e-05	0.000118591
evm.TU.chr9.1694	GWHPBCKX035048	Os09g0471100	prx122	2.81059	4.72258e-05	0.000279906
evm.TU.chr1.4901	GWHPBCKX004385	Os01g0914600	OsPLS20	3.05621	0.000227595	0.00102218
evm.TU.chr7.2698	GWHPBCKX030724	Os07g0621100	PPR/PRORP	3.1535	0.000112439	0.000570648
evm.TU.chr1.4168	GWHPBCKX003698	Os09g0555400	OsPLS30	3.56747	1.38275e-06	1.51767e-05
evm.TU.chr10.1852	GWHPBCKX006353	Os10g0506000	PPR12	3.57081	4.56764e-07	6.08864e-06
evm.TU.chr9.2302	GWHPBCKX035617	Os09g0555400	OsPLS30	3.99736	1.08363e-06	1.24342e-05
evm.TU.chr7.3102	GWHPBCKX031100	Os07g0677600	OsPRX115	4.01613	3.83897e-05	0.000235326
evm.TU.chr7.2806	GWHPBCKX030829	Os07g0635800	PPR	4.1984	2.11957e-07	3.26468e-06
evm.TU.chr7.2536	GWHPBCKX030567	Os07g0598500	OsPLS28	4.2786	5.25139e-07	6.82786e-06
evm.TU.chr11.1454	GWHPBCKX008084	Os11g0433101	PPR	4.28877	8.01456e-07	9.71241e-06
evm.TU.chr11.2436	GWHPBCKX008860	Os11g0621300	OsGRDP1	4.71223	9.94427e-11	6.74414e-09
evm.TU.chr1.3584	GWHPBCKX003165	Os01g0733200	OsHsfC1b	4.8667	1.11212e-05	8.59878e-05
evm.TU.chr8.2406	GWHPBCKX033222	Os08g0500600	OsPLS19	4.89459	9.06909e-06	7.22184e-05
evm.TU.chr1.361	GWHPBCKX000330	Os01g0149350	RGA1	5.2304	1.85352e-11	1.7836e-09
evm.TU.chr10.64	GWHPBCKX004899	Os10g0109600	OsPrx126	6.64234	0.000202824	0.000928521

## Sheet: D9h_vs_D0h
Table S7 (B) Log2FC values of other proteins important for defense response and resistance DEGs regulated in D9h vs D0h
gene_id	prot_accession	RAPdb_ID	Gene_symbol	logFC	PValue	FDR
evm.TU.chr8.2216	GWHPBCKX033050	Os08g0474000	OsDERF3	-10.366	0.000202965	0.00130077
evm.TU.chr1.3360	GWHPBCKX002958	Os01g0700100	OsSWEET2b	-9.15984	1.89369e-13	8.00206e-11
evm.TU.chr1.3356	GWHPBCKX002954	Os01g0699600	OsNPK1-PK	-8.34362	0.000132362	0.000913003
evm.TU.chr10.1131	GWHPBCKX005731	Os10g0391400	OsJAZ13	-7.93654	0.00149297	0.00680432
evm.TU.chr9.2024	GWHPBCKX035358	Os09g0518000	OsUGT74H4	-7.5391	0.000157755	0.00105557
evm.TU.chr1.3354	GWHPBCKX002953	Os01g0699500	OsMAP3K6	-6.31706	0.00163702	0.00735221
evm.TU.chr1.877	GWHPBCKX000815	Os05g0214300	OsSWEET3a	-5.70375	6.90226e-08	1.7113e-06
evm.TU.chr10.2307	GWHPBCKX006783	Os10g0567400	OsCAO	-5.57554	2.20934e-14	2.52618e-11
evm.TU.chr1.3352	GWHPBCKX002951	Os01g0699100	OsMAPKKK63	-5.10714	2.25796e-05	0.000207323
evm.TU.chr8.2407	GWHPBCKX033223	Os09g0482600	OsHsp90	-5.01546	3.46224e-08	9.92612e-07
evm.TU.chr8.558	GWHPBCKX031726	Os08g0179000	OsMAK10	-4.49121	1.24071e-08	4.27606e-07
evm.TU.chr1.3353	GWHPBCKX002952	Os01g0699400	OsSTE11	-4.29873	0.00817094	0.027257
evm.TU.chr1.631	GWHPBCKX000587	Os01g0184100	OsHSP18.0-CII	-4.1758	0.00176577	0.00782916
evm.TU.chr8.2822	GWHPBCKX033614	Os08g0558200	OsGRX20	-4.05744	1.12119e-11	1.87877e-09
evm.TU.chr11.536	GWHPBCKX007359	Os11g0171300	OsALDO	-3.59332	2.87512e-10	2.25349e-08
evm.TU.chr1.205	GWHPBCKX000195	Os01g0130200	OsNRR1	-3.458	8.25426e-05	0.000613327
evm.TU.chr11.998	GWHPBCKX007749	Os11g0242800	OsCP26	-3.3995	1.18474e-06	1.81045e-05
evm.TU.chr1.3289	GWHPBCKX002894	Os01g0691000	endochitinase SE2	-3.25579	8.7743e-05	0.000646041
evm.TU.chr1.1751	GWHPBCKX001572	Os01g0350300	RGA5-like	-3.07585	0.000112959	0.00080135
evm.TU.chr12.425	GWHPBCKX009651	Os12g0152800	OsStr19/OsPP126	-3.04528	4.9083e-09	2.06064e-07
evm.TU.chr10.19	GWHPBCKX004863	Os10g0100700	OsPDX1.2	-2.97374	9.73689e-06	0.000103255
evm.TU.chr10.2110	GWHPBCKX006592	Os10g0541000	OsMLO4	-2.59662	0.000626754	0.00331235
evm.TU.chr9.1803	GWHPBCKX035149	Os09g0486500	OsSAP1	-2.5683	0.000612622	0.00325004
evm.TU.chr1.3719	GWHPBCKX003286	Os01g0752500	OsERF092	-1.56604	0.0159336	0.046588
evm.TU.chr8.532	GWHPBCKX031701	Os08g0174700	OsSERK1	-1.27055	0.000336103	0.00196782
evm.TU.chr8.2015	GWHPBCKX032872	Os08g0440500	OsSDF2-2	-1.14624	0.0105316	0.0334173
evm.TU.chr1.2344	GWHPBCKX002043	Os01g0550300	OsNRP1	-1.11864	0.00678341	0.0233912
evm.TU.chr1.3019	GWHPBCKX002642	Os01g0649900	OsGELP20	-1.00988	0.00917023	0.0299169
evm.TU.chr1.2148	GWHPBCKX001887	Os01g0520600	RPP13-like protein 1	-0.952981	0.00416312	0.0158331
evm.TU.chr8.1637	GWHPBCKX032551	Os08g0375800	OsPLS21	0.868361	0.00837795	0.0278087
evm.TU.chr10.405	GWHPBCKX005162	Os01g0547000	OsRPM1	0.925997	0.0164516	0.0477749
evm.TU.chr1.701	GWHPBCKX000651	Os01g0194300	OsNPR1/NH1	0.958944	0.0140419	0.0422126
evm.TU.chr9.1982	GWHPBCKX035317	Os09g0513000	OsBIANK1	1.17284	8.03591e-07	1.30932e-05
evm.TU.chr1.4102	GWHPBCKX003638	Os01g0800400	OsPLS9	1.22187	0.0107744	0.0340874
evm.TU.chr10.2228	GWHPBCKX006707	Os10g0558600	PPR13	1.50236	1.78627e-06	2.55682e-05
evm.TU.chr1.3515	GWHPBCKX003101	Os01g0723400	OsNADP-ME2-3	1.50771	6.80069e-06	7.66774e-05
evm.TU.chr11.1014	GWHPBCKX007765	Os01g0781200	Pi64	1.58456	3.15499e-05	0.000273048
evm.TU.chr11.2436	GWHPBCKX008860	Os11g0621300	OsGRDP1	1.62435	0.00098647	0.00479469
evm.TU.chr9.1694	GWHPBCKX035048	Os09g0471100	prx122	1.69255	0.00694556	0.0238487
evm.TU.chr1.4894	GWHPBCKX004379	Os01g0913800	OsPLS33	1.80396	7.76138e-08	1.90195e-06
evm.TU.chr11.2885	GWHPBCKX009188	Os11g0689650	Xa22*	1.8721	0.000923176	0.00454296
evm.TU.chr7.2571	GWHPBCKX030600	Os07g0603600	OsMESL	1.9064	0.000932745	0.00458077
evm.TU.chr10.2120	GWHPBCKX006602	Os10g0542900	Cht8,/OsChia2a	1.94127	0.00541955	0.0196393
evm.TU.chr12.474	GWHPBCKX009697	Os12g0161100	OsPUB37	2.03812	0.00940625	0.030523
evm.TU.chr8.2271	GWHPBCKX033094	Os08g0481000	OsPLS17	2.27136	4.89939e-06	5.84978e-05
evm.TU.chr1.2611	GWHPBCKX002281	Os01g0589900	PPR	2.42119	1.45752e-05	0.000144179
evm.TU.chr11.1802	GWHPBCKX008336	Os11g0508600	OsSWEET14/xa41	2.56357	0.00603019	0.0213273
evm.TU.chr7.3099	GWHPBCKX031097	Os07g0677200	POX22.3	2.60847	0.00104633	0.00503802
evm.TU.chr10.572	GWHPBCKX005293	Os10g0183000	OsLSR	2.65358	1.74096e-09	9.32254e-08
evm.TU.chr1.4901	GWHPBCKX004385	Os01g0914600	OsPLS20	2.75393	0.000210263	0.00133784
evm.TU.chr7.2107	GWHPBCKX030177	Os07g0539900	OsPR2	2.90651	0.00333212	0.0131619
evm.TU.chr1.5270	GWHPBCKX004735	Os01g0962700	OsPRX20	3.03643	3.74534e-05	0.000315295
evm.TU.chr7.2536	GWHPBCKX030567	Os07g0598500	OsPLS28	3.05017	3.04344e-05	0.000264928
evm.TU.chr1.4168	GWHPBCKX003698	Os09g0555400	OsPLS30	3.17626	5.21567e-06	6.18163e-05
evm.TU.chr11.2934	GWHPBCKX009234	Os11g0704100	RGA1	3.189	1.30623e-06	1.97285e-05
evm.TU.chr10.1852	GWHPBCKX006353	Os10g0506000	PPR12	3.46241	6.99726e-07	1.17211e-05
evm.TU.chr7.2698	GWHPBCKX030724	Os07g0621100	PPR/PRORP	3.59487	1.47698e-05	0.000145585
evm.TU.chr7.2806	GWHPBCKX030829	Os07g0635800	PPR	3.68632	9.96415e-08	2.34483e-06
evm.TU.chr8.2406	GWHPBCKX033222	Os08g0500600	OsPLS19	4.07019	2.74904e-05	0.000244446
evm.TU.chr9.2302	GWHPBCKX035617	Os09g0555400	OsPLS30	4.10439	1.30037e-07	2.92893e-06
evm.TU.chr1.361	GWHPBCKX000330	Os01g0149350	RGA1	4.15192	5.1229e-08	1.3735e-06
evm.TU.chr11.1454	GWHPBCKX008084	Os11g0433101	PPR	4.28333	4.15136e-07	7.59832e-06
evm.TU.chr11.968	GWHPBCKX007722	Os11g0237900	RGA5-like	4.95787	4.90517e-05	0.000395466
evm.TU.chr7.3102	GWHPBCKX031100	Os07g0677600	OsPRX115	5.18465	3.11561e-06	4.02881e-05
evm.TU.chr10.64	GWHPBCKX004899	Os10g0109600	OsPrx126	5.52698	8.60708e-05	0.000635173
evm.TU.chr7.3101	GWHPBCKX031099	Os07g0677500	POX3006/Osprx114	6.38821	0.0120549	0.0373781
evm.TU.chr1.3584	GWHPBCKX003165	Os01g0733200	OsHsfC1b	7.67437	1.07938e-07	2.51571e-06

## Sheet: N9h_vs_N0h
Table S7 (C) Log2FC values of other proteins important for defense response and resistance DEGs regulated in N9h vs N0h
gene_id	prot_accession	RAPdb_ID	Gene_symbol	logFC	PValue	FDR
evm.TU.chr8.2216	GWHPBCKX033050	Os08g0474000	OsDERF3	-9.51562	0.00030437	0.00151352
evm.TU.chr1.3360	GWHPBCKX002958	Os01g0700100	OsSWEET2b	-9.2677	2.6717e-13	6.23621e-11
evm.TU.chr1.3352	GWHPBCKX002951	Os01g0699100	OsMAPKKK63	-7.97065	9.02467e-07	1.1797e-05
evm.TU.chr1.3354	GWHPBCKX002953	Os01g0699500	OsMAP3K6	-6.98964	0.00100956	0.00414269
evm.TU.chr10.2307	GWHPBCKX006783	Os10g0567400	OsCAO	-6.80403	9.6439e-16	1.2233e-12
evm.TU.chr10.1131	GWHPBCKX005731	Os10g0391400	OsJAZ13	-6.76895	0.00260797	0.00909141
evm.TU.chr11.998	GWHPBCKX007749	Os11g0242800	OsCP26	-6.28616	2.82236e-10	1.57836e-08
evm.TU.chr11.536	GWHPBCKX007359	Os11g0171300	OsALDO	-6.27051	3.78124e-14	1.41346e-11
evm.TU.chr1.3356	GWHPBCKX002954	Os01g0699600	OsNPK1-PK	-6.23131	0.00038008	0.00182988
evm.TU.chr8.2822	GWHPBCKX033614	Os08g0558200	OsGRX20	-5.11792	2.54988e-13	6.19558e-11
evm.TU.chr1.877	GWHPBCKX000815	Os05g0214300	OsSWEET3a	-4.67569	2.91944e-08	6.92407e-07
evm.TU.chr10.19	GWHPBCKX004863	Os10g0100700	OsPDX1.2	-3.99828	2.48355e-07	3.97001e-06
evm.TU.chr9.1803	GWHPBCKX035149	Os09g0486500	OsSAP1	-3.84969	1.11286e-05	9.60983e-05
evm.TU.chr8.2407	GWHPBCKX033223	Os09g0482600	OsHsp90	-3.75024	1.39721e-06	1.70865e-05
evm.TU.chr8.558	GWHPBCKX031726	Os08g0179000	OsMAK10	-3.62017	2.09402e-07	3.49342e-06
evm.TU.chr8.522	GWHPBCKX031692	Os08g0173300	OsPep3/OsPROPEP3	-3.4661	0.000325525	0.00159989
evm.TU.chr1.3289	GWHPBCKX002894	Os01g0691000	endochitinase SE2	-3.19702	1.89814e-05	0.000148655
evm.TU.chr12.425	GWHPBCKX009651	Os12g0152800	OsStr19/OsPP126	-3.01009	6.92999e-09	2.12804e-07
evm.TU.chr10.2110	GWHPBCKX006592	Os10g0541000	OsMLO4	-2.74343	0.000257183	0.00131349
evm.TU.chr7.3225	GWHPBCKX031214	Os07g0694300	Osprx116	-2.55982	0.000119607	0.000692767
evm.TU.chr1.4263	GWHPBCKX003785	Os01g0828100	OsCCR6	-2.29746	7.11695e-11	5.32074e-09
evm.TU.chr9.983	GWHPBCKX034434	Os09g0365000	OsVQ34	-2.22701	0.0063282	0.0188749
evm.TU.chr1.5102	GWHPBCKX004577	Os12g0552300	PPR,/OsPPS1	-2.09253	0.0130221	0.0342384
evm.TU.chr8.96	GWHPBCKX031314	Os08g0112700	OsMADS26	-1.55658	0.000318811	0.00157378
evm.TU.chr1.2344	GWHPBCKX002043	Os01g0550300	OsNRP1	-1.22762	0.003393	0.0113283
evm.TU.chr10.1360	GWHPBCKX005923	Os10g0430900	OsMAPKKK2	-0.80238	0.00421228	0.0135358
evm.TU.chr1.2894	GWHPBCKX002536	Os01g0629900	OsMPK20-1	0.704495	0.00789765	0.0227328
evm.TU.chr8.532	GWHPBCKX031701	Os08g0174700	OsSERK1	0.918562	0.00559605	0.0170415
evm.TU.chr11.2558	GWHPBCKX008960	Os11g0640300	RGA4	0.970089	0.0191793	0.0469117
evm.TU.chr8.1637	GWHPBCKX032551	Os08g0375800	OsPLS21	1.05457	0.00179761	0.00668873
evm.TU.chr8.2015	GWHPBCKX032872	Os08g0440500	OsSDF2-2	1.09179	0.00850872	0.0241908
evm.TU.chr11.1014	GWHPBCKX007765	Os01g0781200	Pi64	1.10734	0.00202663	0.00737318
evm.TU.chr10.405	GWHPBCKX005162	Os01g0547000	OsRPM1	1.15461	0.00276841	0.00955983
evm.TU.chr10.1285	GWHPBCKX005865	Os10g0416100	RCB4	1.23539	8.66739e-05	0.000528749
evm.TU.chr10.2058	GWHPBCKX006542	Os10g0533600	OsMPK6	1.27444	7.83898e-05	0.000486974
evm.TU.chr11.1586	GWHPBCKX008183	Os11g0462900	RGA5-like	1.33386	0.00346538	0.0115362
evm.TU.chr8.2628	GWHPBCKX033429	Os08g0530300	OsEXO70F4	1.38126	0.0100854	0.0277127
evm.TU.chr9.1982	GWHPBCKX035317	Os09g0513000	OsBIANK1	1.42172	1.63145e-08	4.24526e-07
evm.TU.chr10.2228	GWHPBCKX006707	Os10g0558600	PPR13	1.44007	3.24458e-06	3.40689e-05
evm.TU.chr10.413	GWHPBCKX005169	Os02g0191000	OsNBS-Str1	1.55263	0.00188998	0.0069618
evm.TU.chr10.2077	GWHPBCKX006559	Os03g0122300	Os2-ODD2	1.67782	0.0157748	0.0400248
evm.TU.chr1.4894	GWHPBCKX004379	Os01g0913800	OsPLS33	1.75074	1.42807e-07	2.55607e-06
evm.TU.chr9.675	GWHPBCKX034196	Os03g0583900	OsDCL2a	1.87486	0.000116425	0.000676957
evm.TU.chr10.2321	GWHPBCKX006797	Os10g0569800	RIR1b/OsRALF-30	1.95277	0.00069905	0.0030351
evm.TU.chr1.701	GWHPBCKX000651	Os01g0194300	OsNPR1/NH1	2.02928	2.62401e-06	2.86708e-05
evm.TU.chr12.474	GWHPBCKX009697	Os12g0161100	OsPUB37	2.08068	0.0100533	0.0276293
evm.TU.chr9.1694	GWHPBCKX035048	Os09g0471100	prx122	2.2938	0.000485246	0.0022399
evm.TU.chr10.572	GWHPBCKX005293	Os10g0183000	OsLSR	2.30223	2.57133e-08	6.21659e-07
evm.TU.chr11.2436	GWHPBCKX008860	Os11g0621300	OsGRDP1	2.43946	5.36899e-06	5.14101e-05
evm.TU.chr8.620	GWHPBCKX031769	Os08g0189900	OsGLP8-10	2.52627	0.000260649	0.0013277
evm.TU.chr8.1116	GWHPBCKX032162	Os08g0278900	OsSDF2	2.58051	1.57286e-09	6.34301e-08
evm.TU.chr11.2885	GWHPBCKX009188	Os11g0689650	Xa22*	2.66306	1.528e-05	0.000125322
evm.TU.chr1.3515	GWHPBCKX003101	Os01g0723400	OsNADP-ME2-3	2.85032	3.48837e-11	2.94813e-09
evm.TU.chr11.1684	GWHPBCKX008257	Os04g0620950	Pi63	2.95672	1.69498e-05	0.000135808
evm.TU.chr1.2611	GWHPBCKX002281	Os01g0589900	PPR	3.02727	4.48093e-07	6.5489e-06
evm.TU.chr11.2353	GWHPBCKX008795	Os11g0606500	OsRPM1	3.04544	0.000224499	0.00117244
evm.TU.chr11.2350	GWHPBCKX008792	Os11g0606500	OsRPM1	3.09862	0.00859677	0.0243948
evm.TU.chr1.4168	GWHPBCKX003698	Os09g0555400	OsPLS30	3.12836	3.0601e-06	3.25395e-05
evm.TU.chr11.2934	GWHPBCKX009234	Os11g0704100	RGA1	3.13437	2.21839e-07	3.64814e-06
evm.TU.chr7.2571	GWHPBCKX030600	Os07g0603600	OsMESL	3.14526	8.16856e-07	1.08903e-05
evm.TU.chr7.2536	GWHPBCKX030567	Os07g0598500	OsPLS28	3.21292	1.43419e-05	0.000118629
evm.TU.chr1.5268	GWHPBCKX004733	Os01g0963000	OsPRX22	3.34488	0.000131926	0.000753784
evm.TU.chr7.3102	GWHPBCKX031100	Os07g0677600	OsPRX115	3.5817	0.000186771	0.00100874
evm.TU.chr10.1852	GWHPBCKX006353	Os10g0506000	PPR12	3.62843	4.22357e-07	6.2476e-06
evm.TU.chr7.2099	GWHPBCKX030172	Os07g0539100	OsGns11/OsBGL3	3.87837	0.00882862	0.0249362
evm.TU.chr1.4901	GWHPBCKX004385	Os01g0914600	OsPLS20	3.91382	6.76884e-06	6.25545e-05
evm.TU.chr9.2302	GWHPBCKX035617	Os09g0555400	OsPLS30	3.93734	7.41912e-07	1.00637e-05
evm.TU.chr8.2271	GWHPBCKX033094	Os08g0481000	OsPLS17	4.01696	9.13098e-10	4.17619e-08
evm.TU.chr7.2698	GWHPBCKX030724	Os07g0621100	PPR/PRORP	4.03537	3.34992e-06	3.48959e-05
evm.TU.chr7.2107	GWHPBCKX030177	Os07g0539900	OsPR2	4.20125	6.54235e-05	0.000418736
evm.TU.chr7.2806	GWHPBCKX030829	Os07g0635800	PPR	4.42951	4.3061e-09	1.43818e-07
evm.TU.chr1.361	GWHPBCKX000330	Os01g0149350	RGA1	4.43423	3.34621e-10	1.83493e-08
evm.TU.chr10.64	GWHPBCKX004899	Os10g0109600	OsPrx126	4.60283	6.83574e-05	0.000432812
evm.TU.chr11.1454	GWHPBCKX008084	Os11g0433101	PPR	4.63495	2.88148e-07	4.52059e-06
evm.TU.chr8.2406	GWHPBCKX033222	Os08g0500600	OsPLS19	4.86072	5.78042e-06	5.49437e-05
evm.TU.chr1.1919	GWHPBCKX001706	Os01g0382000	OsPR1b	5.3217	0.000113597	0.000662096
evm.TU.chr10.2120	GWHPBCKX006602	Os10g0542900	Cht8,/OsChia2a	5.56621	1.56141e-08	4.09471e-07
evm.TU.chr7.3099	GWHPBCKX031097	Os07g0677200	POX22.3	5.59616	2.37252e-08	5.82287e-07
evm.TU.chr7.3101	GWHPBCKX031099	Os07g0677500	POX3006/Osprx114	6.0619	0.000518552	0.00236666
evm.TU.chr1.3584	GWHPBCKX003165	Os01g0733200	OsHsfC1b	7.76887	2.40885e-07	3.87609e-06

## Sheet: D9h_vs_H9h
Table S7 (D) Log2FC values of other proteins important for defense response and resistance DEGs regulated in D9h vs H9h
gene_id	prot_accession	RAPdb_ID	Gene_symbol	logFC	PValue	FDR
evm.TU.chr11.2830	GWHPBCKX009146	Os11g0668100	OsNBSGO35/RPP13	-9.56424	5.01883e-07	2.95624e-05
evm.TU.chr8.1620	GWHPBCKX032537	Os11g0606400	RGA5-like	-8.83047	8.46516e-08	6.94286e-06
evm.TU.chr10.2321	GWHPBCKX006797	Os10g0569800	RIR1b/OsRALF-30	-8.14753	2.01349e-06	9.49267e-05
evm.TU.chr11.2122	GWHPBCKX008593	Os11g0657900	OsRYMV3	-8.06872	4.55105e-06	0.000184683
evm.TU.chr8.2718	GWHPBCKX033515	Os08g0543050	PIC27	-7.10215	2.456e-06	0.000112403
evm.TU.chr11.965	GWHPBCKX007719	Os11g0237600	Pik-2-like	-6.68662	2.1178e-07	1.43936e-05
evm.TU.chr11.2087	GWHPBCKX008570	Os10g0358200	RPM1	-6.65417	5.81088e-06	0.000227725
evm.TU.chr11.1684	GWHPBCKX008257	Os04g0620950	Pi63	-6.50173	1.21582e-07	9.02024e-06
evm.TU.chr11.2558	GWHPBCKX008960	Os11g0640300	RGA4	-6.44041	1.35275e-07	9.81146e-06
evm.TU.chr11.2039	GWHPBCKX008529	Os11g0550500	RPP13-like	-6.0222	8.67661e-08	7.02733e-06
evm.TU.chr11.2350	GWHPBCKX008792	Os11g0606500	OsRPM1	-5.52574	1.78531e-05	0.000577417
evm.TU.chr8.96	GWHPBCKX031314	Os08g0112700	OsMADS26	-4.54229	1.22816e-10	3.18306e-08
evm.TU.chr1.1751	GWHPBCKX001572	Os01g0350300	RGA5-like	-4.30727	1.88157e-06	9.05296e-05
evm.TU.chr1.877	GWHPBCKX000815	Os05g0214300	OsSWEET3a	-3.96044	6.02194e-05	0.00154404
evm.TU.chr11.1586	GWHPBCKX008183	Os11g0462900	RGA5-like	-3.58558	1.05655e-07	8.08555e-06
evm.TU.chr11.2859	GWHPBCKX009166	Os11g0684700	RGA4-like	-3.31534	4.29666e-07	2.60182e-05
evm.TU.chr1.361	GWHPBCKX000330	Os01g0149350	RGA1	-3.20877	1.05731e-06	5.67737e-05
evm.TU.chr11.2436	GWHPBCKX008860	Os11g0621300	OsGRDP1	-2.57444	4.25168e-05	0.00115748
evm.TU.chr11.1183	GWHPBCKX007896	Os11g0271100	OsMPK16	-1.33401	0.000728592	0.0110904
evm.TU.chr1.2316	GWHPBCKX002020	Os01g0547000	OsRPM1	-1.11756	0.00458939	0.042827
evm.TU.chr9.1982	GWHPBCKX035317	Os09g0513000	OsBIANK1	-0.846693	0.000637116	0.00997123
evm.TU.chr10.1285	GWHPBCKX005865	Os10g0416100	RCB4	1.27103	0.000457184	0.0076583
evm.TU.chr11.536	GWHPBCKX007359	Os11g0171300	OsALDO	1.32102	0.0012012	0.0162596
evm.TU.chr11.1179	GWHPBCKX007892	Os11g0270500	RPP13-like protein 2	2.25735	5.89678e-06	0.000230627
evm.TU.chr11.1014	GWHPBCKX007765	Os01g0781200	Pi64	2.34178	1.8174e-06	8.84604e-05
evm.TU.chr1.2148	GWHPBCKX001887	Os01g0520600	RPP13-like protein 1	2.77293	2.13524e-08	2.18446e-06
evm.TU.chr10.2077	GWHPBCKX006559	Os03g0122300	Os2-ODD2	2.88107	0.00195291	0.023418
evm.TU.chr8.2822	GWHPBCKX033614	Os08g0558200	OsGRX20	3.06784	5.32458e-09	6.99318e-07
evm.TU.chr11.2934	GWHPBCKX009234	Os11g0704100	RGA1	3.18373	1.35691e-05	0.000454752
evm.TU.chr1.205	GWHPBCKX000195	Os01g0130200	OsNRR1	3.30401	0.00533651	0.0477244
evm.TU.chr8.620	GWHPBCKX031769	Os08g0189900	OsGLP8-10	3.3329	0.00103608	0.0145937
evm.TU.chr1.3088	GWHPBCKX002707	Os01g0660200	OsChib3a	3.63074	0.00178491	0.0220195
evm.TU.chr12.474	GWHPBCKX009697	Os12g0161100	OsPUB37	3.83902	0.000509731	0.00832618
evm.TU.chr8.522	GWHPBCKX031692	Os08g0173300	OsPep3/OsPROPEP3	4.11382	0.0052366	0.0470732
evm.TU.chr9.664	GWHPBCKX034186	Os09g0314200	RPP13-like protein 1	4.24137	4.41198e-07	2.65511e-05
evm.TU.chr7.3099	GWHPBCKX031097	Os07g0677200	POX22.3	4.32084	0.000129848	0.00281618
evm.TU.chr8.1041	GWHPBCKX032101	Os02g0597200	RGA1	4.76223	2.61653e-06	0.000117732
evm.TU.chr1.5183	GWHPBCKX004653	Os03g0599000	RGA3	5.07482	2.39343e-07	1.60426e-05
evm.TU.chr11.2803	GWHPBCKX009136	Os11g0686400	Pik-2-like	5.07575	2.89787e-09	4.40069e-07
evm.TU.chr10.1287	GWHPBCKX005867	Os10g0416500	Oschib1	5.18605	2.23212e-05	0.000687606
evm.TU.chr7.1949	GWHPBCKX030051	Os07g0518100	OsCYP716A16	5.28982	0.000721404	0.0109895
evm.TU.chr10.19	GWHPBCKX004863	Os10g0100700	OsPDX1.2	5.48075	1.15566e-08	1.33713e-06
evm.TU.chr9.760	GWHPBCKX034264	Os09g0327575	Pi3/Pi5-1	5.48556	1.95963e-10	4.74115e-08
evm.TU.chr8.1727	GWHPBCKX032627	Os08g0396700	RGA5-like	6.63951	5.17417e-10	1.03772e-07
evm.TU.chr11.2802	GWHPBCKX009135	Os11g0462500	RPP13	7.48567	1.827e-09	2.93498e-07
evm.TU.chr8.1726	GWHPBCKX032626	Os08g0404500	RGA5-like	7.731	3.02769e-09	4.49792e-07
evm.TU.chr9.675	GWHPBCKX034196	Os03g0583900	OsDCL2a	11.2783	5.50454e-12	2.5795e-09

## Sheet: N9h_vs_H9h
Table S7 (E) Log2FC values of other proteins important for defense response and resistance DEGs regulated in N9h vs H9h
gene_id	prot_accession	RAPdb_ID	Gene_symbol	logFC	PValue	FDR
evm.TU.chr11.2830	GWHPBCKX009146	Os11g0668100	OsNBSGO35/RPP13	-9.56424	3.80044e-07	1.44565e-05
evm.TU.chr8.1620	GWHPBCKX032537	Os11g0606400	RGA5-like	-8.83047	6.15888e-08	3.32545e-06
evm.TU.chr11.2122	GWHPBCKX008593	Os11g0657900	OsRYMV3	-8.06872	3.26898e-06	7.73964e-05
evm.TU.chr8.2718	GWHPBCKX033515	Os08g0543050	PIC27	-7.10215	1.64871e-06	4.55222e-05
evm.TU.chr11.2087	GWHPBCKX008570	Os10g0358200	RPM1	-6.65417	3.45144e-06	8.09277e-05
evm.TU.chr11.2039	GWHPBCKX008529	Os11g0550500	RPP13-like	-6.16175	4.36162e-08	2.51576e-06
evm.TU.chr8.96	GWHPBCKX031314	Os08g0112700	OsMADS26	-4.46795	1.50523e-10	2.84065e-08
evm.TU.chr1.5183	GWHPBCKX004653	Os03g0599000	RGA3	-3.77743	0.00135266	0.00937359
evm.TU.chr1.1751	GWHPBCKX001572	Os01g0350300	RGA5-like	-3.22526	2.46286e-05	0.000381459
evm.TU.chr1.5270	GWHPBCKX004735	Os01g0962700	OsPRX20	-3.05664	0.000187491	0.00191115
evm.TU.chr9.983	GWHPBCKX034434	Os09g0365000	OsVQ34	-2.95646	0.000780181	0.00603468
evm.TU.chr11.2350	GWHPBCKX008792	Os11g0606500	OsRPM1	-2.92198	0.00157223	0.0105784
evm.TU.chr1.4657	GWHPBCKX004160	Os01g0881300	OsSWEET1a	-2.42551	0.000102072	0.00119074
evm.TU.chr11.998	GWHPBCKX007749	Os11g0242800	OsCP26	-2.4153	0.000165413	0.00174555
evm.TU.chr11.1586	GWHPBCKX008183	Os11g0462900	RGA5-like	-2.15981	7.51089e-05	0.000940095
evm.TU.chr1.4263	GWHPBCKX003785	Os01g0828100	OsCCR6	-1.42825	2.16009e-06	5.57408e-05
evm.TU.chr11.2436	GWHPBCKX008860	Os11g0621300	OsGRDP1	-1.40931	0.0101742	0.044602
evm.TU.chr10.2307	GWHPBCKX006783	Os10g0567400	OsCAO	-1.28558	0.000644682	0.00517312
evm.TU.chr11.536	GWHPBCKX007359	Os11g0171300	OsALDO	-1.141	0.00427586	0.0232228
evm.TU.chr1.343	GWHPBCKX000317	Os01g0147900	OsTPI1*	-0.777564	0.00336903	0.0193064
evm.TU.chr8.2822	GWHPBCKX033614	Os08g0558200	OsGRX20	1.62719	9.18832e-05	0.00110453
evm.TU.chr1.3019	GWHPBCKX002642	Os01g0649900	OsGELP20	1.67648	0.000206225	0.00205464
evm.TU.chr10.2058	GWHPBCKX006542	Os10g0533600	OsMPK6	1.71786	1.36735e-05	0.000235626
evm.TU.chr11.1179	GWHPBCKX007892	Os11g0270500	RPP13-like protein 2	2.16821	1.01652e-05	0.000187825
evm.TU.chr11.1014	GWHPBCKX007765	Os01g0781200	Pi64	2.22919	3.71686e-06	8.62153e-05
evm.TU.chr11.968	GWHPBCKX007722	Os11g0237900	RGA5-like	2.29797	0.00202131	0.0129329
evm.TU.chr8.1116	GWHPBCKX032162	Os08g0278900	OsSDF2	2.51601	1.59484e-07	7.20692e-06
evm.TU.chr11.2880	GWHPBCKX009183	Os11g0688832	Xa47	2.73039	1.97532e-05	0.000318906
evm.TU.chr1.2148	GWHPBCKX001887	Os01g0520600	RPP13-like protein 1	2.8068	1.65218e-08	1.1807e-06
evm.TU.chr8.2628	GWHPBCKX033429	Os08g0530300	OsEXO70F4	2.82044	0.000115859	0.0013063
evm.TU.chr10.1285	GWHPBCKX005865	Os10g0416100	RCB4	2.84983	2.33777e-09	2.48315e-07
evm.TU.chr8.2015	GWHPBCKX032872	Os08g0440500	OsSDF2-2	2.92051	1.4641e-06	4.13326e-05
evm.TU.chr11.2803	GWHPBCKX009136	Os11g0686400	Pik-2-like	2.92315	2.38484e-05	0.000371977
evm.TU.chr1.701	GWHPBCKX000651	Os01g0194300	OsNPR1/NH1	3.00333	1.92957e-07	8.39081e-06
evm.TU.chr11.2937	GWHPBCKX009236	Os11g0704500	OsMT1a	3.0794	0.000165763	0.00174698
evm.TU.chr1.3719	GWHPBCKX003286	Os01g0752500	OsERF092	3.10276	0.000129251	0.00142668
evm.TU.chr10.19	GWHPBCKX004863	Os10g0100700	OsPDX1.2	3.33734	1.22693e-05	0.000218198
evm.TU.chr12.474	GWHPBCKX009697	Os12g0161100	OsPUB37	3.51195	0.00114019	0.00820551
evm.TU.chr11.2558	GWHPBCKX008960	Os11g0640300	RGA4	3.72075	8.51991e-08	4.30156e-06
evm.TU.chr1.3289	GWHPBCKX002894	Os01g0691000	endochitinase SE2	3.7372	0.000157238	0.00168071
evm.TU.chr9.664	GWHPBCKX034186	Os09g0314200	RPP13-like protein 1	3.82013	1.79435e-06	4.83084e-05
evm.TU.chr1.3088	GWHPBCKX002707	Os01g0660200	OsChib3a	3.87304	0.0010584	0.00773718
evm.TU.chr10.2120	GWHPBCKX006602	Os10g0542900	Cht8,/OsChia2a	4.21682	3.98653e-05	0.000559294
evm.TU.chr11.2353	GWHPBCKX008795	Os11g0606500	OsRPM1	4.23877	9.26486e-05	0.00110954
evm.TU.chr10.2110	GWHPBCKX006592	Os10g0541000	OsMLO4	4.30399	6.64245e-06	0.000135484
evm.TU.chr11.2934	GWHPBCKX009234	Os11g0704100	RGA1	4.91235	1.89545e-08	1.29732e-06
evm.TU.chr9.2024	GWHPBCKX035358	Os09g0518000	OsUGT74H4	5.00966	0.00878598	0.0401462
evm.TU.chr7.1949	GWHPBCKX030051	Os07g0518100	OsCYP716A16	5.24253	0.000735151	0.00574582
evm.TU.chr1.5268	GWHPBCKX004733	Os01g0963000	OsPRX22	5.30191	2.87224e-05	0.000431692
evm.TU.chr8.620	GWHPBCKX031769	Os08g0189900	OsGLP8-10	5.5311	2.05591e-06	5.36412e-05
evm.TU.chr8.522	GWHPBCKX031692	Os08g0173300	OsPep3/OsPROPEP3	5.7296	0.000123235	0.00137432
evm.TU.chr10.2077	GWHPBCKX006559	Os03g0122300	Os2-ODD2	5.76995	2.06693e-06	5.38565e-05
evm.TU.chr11.2881	GWHPBCKX009184	Os11g0689100	Pik-m/Pik-2	6.10322	9.51906e-07	2.92309e-05
evm.TU.chr7.2107	GWHPBCKX030177	Os07g0539900	OsPR2	6.12732	5.48354e-05	0.000730062
evm.TU.chr1.205	GWHPBCKX000195	Os01g0130200	OsNRR1	6.14307	1.86491e-06	4.97941e-05
evm.TU.chr1.1919	GWHPBCKX001706	Os01g0382000	OsPR1b	6.23819	0.000685726	0.00544936
evm.TU.chr1.631	GWHPBCKX000587	Os01g0184100	OsHSP18.0-CII	6.24583	3.69644e-06	8.5844e-05
evm.TU.chr10.2321	GWHPBCKX006797	Os10g0569800	RIR1b/OsRALF-30	6.37276	1.33138e-08	9.95362e-07
evm.TU.chr8.1727	GWHPBCKX032627	Os08g0396700	RGA5-like	6.85326	2.86583e-10	4.65077e-08
evm.TU.chr11.2882	GWHPBCKX009185	Os11g0689100	Pik-m/Pik-2	7.52994	1.69774e-09	1.92986e-07
evm.TU.chr11.2871	GWHPBCKX009176	Os11g0687100	OsvWA36	8.0526	0.000418998	0.00367697
evm.TU.chr10.1287	GWHPBCKX005867	Os10g0416500	Oschib1	8.15986	3.90351e-08	2.29928e-06
evm.TU.chr8.1726	GWHPBCKX032626	Os08g0404500	RGA5-like	8.33301	8.00838e-10	1.07231e-07
evm.TU.chr7.2099	GWHPBCKX030172	Os07g0539100	OsGns11/OsBGL3	9.34178	0.00119277	0.0085083
evm.TU.chr9.675	GWHPBCKX034196	Os03g0583900	OsDCL2a	9.91495	8.01054e-11	1.69249e-08
evm.TU.chr7.3099	GWHPBCKX031097	Os07g0677200	POX22.3	10.2817	4.0829e-09	3.88702e-07
evm.TU.chr7.3101	GWHPBCKX031099	Os07g0677500	POX3006/Osprx114	10.5795	0.000579044	0.00473316

## Sheet: N9h_vs_D9h
Table S7 (E) Log2FC values of other proteins important for defense response and resistance DEGs regulated in N9h vs D9h
gene_id	prot_accession	RAPdb_ID	Gene_symbol	logFC	PValue	FDR
evm.TU.chr1.5183	GWHPBCKX004653	Os03g0599000	RGA3	-8.85224	7.01668e-09	6.5889e-07
evm.TU.chr8.1041	GWHPBCKX032101	Os02g0597200	RGA1	-6.84237	2.83698e-07	1.30676e-05
evm.TU.chr9.760	GWHPBCKX034264	Os09g0327575	Pi3/Pi5-1	-5.51668	2.02616e-10	3.61325e-08
evm.TU.chr11.2802	GWHPBCKX009135	Os11g0462500	RPP13	-5.39627	2.34962e-08	1.78406e-06
evm.TU.chr9.983	GWHPBCKX034434	Os09g0365000	OsVQ34	-2.92909	0.000936026	0.00893639
evm.TU.chr7.3225	GWHPBCKX031214	Os07g0694300	Osprx116	-2.87372	7.35443e-05	0.00119229
evm.TU.chr1.5270	GWHPBCKX004735	Os01g0962700	OsPRX20	-2.8293	0.000448851	0.00500273
evm.TU.chr11.998	GWHPBCKX007749	Os11g0242800	OsCP26	-2.80634	3.02499e-05	0.000574777
evm.TU.chr2.764	GWHPBCKX012091	Os02g0197200	OsMLO8	-2.46827	7.32267e-09	6.81043e-07
evm.TU.chr11.536	GWHPBCKX007359	Os11g0171300	OsALDO	-2.46201	4.16585e-07	1.79173e-05
evm.TU.chr1.4657	GWHPBCKX004160	Os01g0881300	OsSWEET1a	-2.29574	0.000186486	0.00251207
evm.TU.chr1.2275	GWHPBCKX001988	Os01g0541800	OsSWEET2a	-2.22889	0.00854852	0.0469661
evm.TU.chr11.2803	GWHPBCKX009136	Os11g0686400	Pik-2-like	-2.15259	0.000124772	0.00182504
evm.TU.chr10.19	GWHPBCKX004863	Os10g0100700	OsPDX1.2	-2.14342	0.000797694	0.00787885
evm.TU.chr3.247	GWHPBCKX015406	Os03g0131200	OsCAT3	-1.88307	4.51322e-07	1.91128e-05
evm.TU.chr1.4263	GWHPBCKX003785	Os01g0828100	OsCCR6	-1.57778	4.02496e-07	1.75027e-05
evm.TU.chr8.2822	GWHPBCKX033614	Os08g0558200	OsGRX20	-1.44064	0.000309466	0.00375727
evm.TU.chr9.675	GWHPBCKX034196	Os03g0583900	OsDCL2a	-1.36332	0.00823589	0.0456945
evm.TU.chr10.2307	GWHPBCKX006783	Os10g0567400	OsCAO	-1.27721	0.000693791	0.00706464
evm.TU.chr3.2691	GWHPBCKX017610	Os03g0586700	OsPALD	-0.912659	0.00642219	0.0381874
evm.TU.chr1.343	GWHPBCKX000317	Os01g0147900	OsTPI1*	-0.685602	0.00905171	0.0491198
evm.TU.chr12.1122	GWHPBCKX010209	Os12g0288400	OsRING85/OsvWA39/OsRGLG2	0.874835	0.00262007	0.0198995
evm.TU.chr7.608	GWHPBCKX028945	Os07g0184800	OsATH1	0.926004	0.00738255	0.0421568
evm.TU.chr10.2058	GWHPBCKX006542	Os10g0533600	OsMPK6	1.39538	0.000199503	0.00264526
evm.TU.chr5.3290	GWHPBCKX025457	Os05g0594100	OsNRP6	1.39909	0.00142392	0.0125014
evm.TU.chr11.1586	GWHPBCKX008183	Os11g0462900	RGA5-like	1.42577	0.00642068	0.0381874
evm.TU.chr1.2316	GWHPBCKX002020	Os01g0547000	OsRPM1	1.49634	0.000289358	0.00356661
evm.TU.chr6.186	GWHPBCKX025657	Os06g0125800	OsBBI1/OsRING242	1.51282	0.00601306	0.0364345
evm.TU.chr10.1285	GWHPBCKX005865	Os10g0416100	RCB4	1.5788	3.06157e-05	0.000580594
evm.TU.chr11.2934	GWHPBCKX009234	Os11g0704100	RGA1	1.72861	0.00268693	0.0203145
evm.TU.chr8.2628	GWHPBCKX033429	Os08g0530300	OsEXO70F4	1.74966	0.00718926	0.0413691
evm.TU.chr8.2407	GWHPBCKX033223	Os09g0482600	OsHsp90	1.78797	0.00555774	0.034383
evm.TU.chr1.3019	GWHPBCKX002642	Os01g0649900	OsGELP20	1.84827	6.96646e-05	0.00114147
evm.TU.chr1.3289	GWHPBCKX002894	Os01g0691000	endochitinase SE2	2.1214	0.00771272	0.0436067
evm.TU.chr8.2015	GWHPBCKX032872	Os08g0440500	OsSDF2-2	2.16356	7.21513e-05	0.00117384
evm.TU.chr11.968	GWHPBCKX007722	Os11g0237900	RGA5-like	2.17902	0.00347337	0.0245599
evm.TU.chr1.3719	GWHPBCKX003286	Os01g0752500	OsERF092	2.19305	0.00283578	0.0211681
evm.TU.chr8.620	GWHPBCKX031769	Os08g0189900	OsGLP8-10	2.19819	0.00376788	0.0260558
evm.TU.chr1.361	GWHPBCKX000330	Os01g0149350	RGA1	2.227	0.000123637	0.00181105
evm.TU.chr4.3564	GWHPBCKX022484	Os04g0683700	OsAAE3	2.23983	0.000980526	0.00932003
evm.TU.chr8.1116	GWHPBCKX032162	Os08g0278900	OsSDF2	2.50427	1.74508e-07	8.92656e-06
evm.TU.chr1.701	GWHPBCKX000651	Os01g0194300	OsNPR1/NH1	2.53044	2.47719e-06	7.6256e-05
evm.TU.chr11.2859	GWHPBCKX009166	Os11g0684700	RGA4-like	2.6014	1.4553e-05	0.000322188
evm.TU.chr11.2937	GWHPBCKX009236	Os11g0704500	OsMT1a	2.63795	0.000724863	0.00732322
evm.TU.chr1.5268	GWHPBCKX004733	Os01g0963000	OsPRX22	2.7678	0.0052299	0.0330012
evm.TU.chr1.877	GWHPBCKX000815	Os05g0214300	OsSWEET3a	2.82617	0.00354183	0.0249352
evm.TU.chr1.205	GWHPBCKX000195	Os01g0130200	OsNRR1	2.83906	0.00109576	0.0101185
evm.TU.chr10.2077	GWHPBCKX006559	Os03g0122300	Os2-ODD2	2.88888	0.00172269	0.0144584
evm.TU.chr10.2120	GWHPBCKX006602	Os10g0542900	Cht8,/OsChia2a	2.95507	0.00111409	0.0102731
evm.TU.chr6.3271	GWHPBCKX028315	Os06g0716700	OsHsp90	2.95728	1.97417e-07	9.83945e-06
evm.TU.chr10.1287	GWHPBCKX005867	Os10g0416500	Oschib1	2.9738	0.000664385	0.00683298
evm.TU.chr11.2880	GWHPBCKX009183	Os11g0688832	Xa47	3.15835	3.88006e-06	0.000110426
evm.TU.chr11.2353	GWHPBCKX008795	Os11g0606500	OsRPM1	3.16286	0.000995646	0.00940854
evm.TU.chr2.126	GWHPBCKX011495	Os02g0115900	OsBiP1	3.21943	8.61387e-07	3.28307e-05
evm.TU.chr10.2110	GWHPBCKX006592	Os10g0541000	OsMLO4	3.2636	0.000129913	0.00188593
evm.TU.chr12.1898	GWHPBCKX010842	Os12g0555500	OsPR10a	3.83502	0.000177292	0.00240657
evm.TU.chr7.2107	GWHPBCKX030177	Os07g0539900	OsPR2	3.87902	0.00213097	0.0169692
evm.TU.chr4.1944	GWHPBCKX020966	Os04g0464100	OsHIPP20	3.93752	6.23362e-05	0.00104637
evm.TU.chr11.2881	GWHPBCKX009184	Os11g0689100	Pik-m/Pik-2	4.58384	1.27517e-05	0.000287554
evm.TU.chr7.3099	GWHPBCKX031097	Os07g0677200	POX22.3	5.96084	1.47588e-06	5.07134e-05
evm.TU.chr11.1684	GWHPBCKX008257	Os04g0620950	Pi63	6.30579	1.99787e-07	9.87014e-06
evm.TU.chr12.1896	GWHPBCKX010841	Os12g0555200	OsPR10b	6.58648	7.09865e-06	0.000180607
evm.TU.chr11.2882	GWHPBCKX009185	Os11g0689100	Pik-m/Pik-2	6.921	5.13448e-09	5.19813e-07
evm.TU.chr1.1919	GWHPBCKX001706	Os01g0382000	OsPR1b	7.32251	0.000248016	0.00314683
evm.TU.chr1.631	GWHPBCKX000587	Os01g0184100	OsHSP18.0-CII	7.35135	1.99209e-06	6.4009e-05
evm.TU.chr7.836	GWHPBCKX029149	Os07g0217600	Oscyp71Z2	7.49423	3.61451e-07	1.60408e-05
evm.TU.chr11.965	GWHPBCKX007719	Os11g0237600	Pik-2-like	7.91935	1.22165e-08	1.0461e-06
evm.TU.chr11.2558	GWHPBCKX008960	Os11g0640300	RGA4	10.1612	6.82594e-12	2.50344e-09
evm.TU.chr10.2321	GWHPBCKX006797	Os10g0569800	RIR1b/OsRALF-30	14.5203	2.69145e-11	7.58208e-09
