# Supplementary material for: Transcriptomic analysis of rice cultivars with distinct resistance mechanisms to Xanthomonas oryzae pv. oryzicola reveals novel components and candidate genes associated with bacterial leaf streak
Source: Front Plant Sci. 2025 Sep 9;16:1613802. doi: 10.3389/fpls.2025.1613802 (PMC12459299; doi:10.3389/fpls.2025.1613802)
Supplement: Supplementary Figure 1 — Morphological tests of 1NY2-2. (A) Colony appearance of 1NY2-2 isolate on Nutrient Agar media (3 g of beef extract, 5 g of peptone and 15 g agar per liter of media) after incubation at 30°C for 3-4 days. (B) Appearance of gram negative 1NY2-2 under microscope. (To gram stain 1NY2-2, fresh culture of 24-48 hour-aged bacteria were spread in 1-2 drops of clean water on glass slide. To make bacterial smear, bacteria cells were then heat fixed and were stained with 1-2 drops of crystal violet for 1 min. Then washed with sterilized distilled water and Gram’s iodine solution was poured into it. Then it was washed with 95% ethanol, water and blotted dry. Finally, they were counter stained with Safranin O for 30 seconds, rinsed with water and left to dry. The bacterial cells were observed under microscope and gram-negative bacteria were seen pink to red). [file DataSheet1.zip › Supplementary/Table S6.xlsx]

## Sheet: H9h_vs_H0h
Table S6 (A) Log2FC values of transcription factors regulated in H9h vs H0h
gene_id	prot_accession	RAPdb_ID	Gene_symbol	logFC	PValue	FDR
evm.TU.chr9.1295	GWHPBCKX034694	Os09g0417600	OsWRKY76	-10.4676	7.70855e-06	6.27729e-05
evm.TU.chr1.1447	GWHPBCKX001321	Os01g0298400	OsMYB	-9.8034	4.64389e-06	4.13883e-05
evm.TU.chr1.4212	GWHPBCKX003738	Os01g0821300	OsWRKY108	-8.02554	0.0037981	0.0108522
evm.TU.chr1.3192	GWHPBCKX002804	Os01g0675800	ONAC014	-7.46764	0.00930494	0.0229268
evm.TU.chr11.153	GWHPBCKX007013	Os11g0117400	OsWRKY104	-7.33703	1.6288e-06	1.74246e-05
evm.TU.chr1.3878	GWHPBCKX003438	Os01g0773800	OsbHLH185	-7.25773	0.0197043	0.0431126
evm.TU.chr1.4213	GWHPBCKX003739	Os01g0821600	OsWRKY21	-7.25533	9.29293e-06	7.38798e-05
evm.TU.chr1.4250	GWHPBCKX003774	Os01g0826400	OsWRKY24	-5.97495	0.000116056	0.00058549
evm.TU.chr1.2708	GWHPBCKX002368	Os01g0603300	OsDLN13	-5.62162	2.8355e-09	1.00212e-07
evm.TU.chr12.138	GWHPBCKX009397	Os12g0116700	OsWRKY64	-5.48963	0.000221618	0.000999725
evm.TU.chr8.1680	GWHPBCKX032589	Os08g0386200	OsWRKY69	-5.27903	2.87016e-05	0.000186464
evm.TU.chr9.1296	GWHPBCKX034695	Os09g0417800	OsWRKY62	-5.22802	0.000285594	0.00123721
evm.TU.chr1.4516	GWHPBCKX004027	Os01g0863300	OsMYBR17	-5.10744	0.00142875	0.00481735
evm.TU.chr11.154	GWHPBCKX007014	Os11g0117500	OsWRKY40	-4.86735	2.38125e-06	2.38715e-05
evm.TU.chr1.4613	GWHPBCKX004118	Os01g0874300	R2R3-MYB	-4.54184	7.78004e-06	6.32755e-05
evm.TU.chr10.2210	GWHPBCKX006690	Os10g0556200	OsbHLH113	-4.44475	4.97347e-12	6.44495e-10
evm.TU.chr12.181	GWHPBCKX009435	Os12g0123700	ONAC131	-4.30227	9.76133e-05	0.000507736
evm.TU.chr1.2457	GWHPBCKX002138	Os01g0566800	OsbHLH117	-4.19639	0.00526253	0.0143047
evm.TU.chr9.1208	GWHPBCKX034622	Os09g0401000	OsMyb10	-4.13606	0.000260129	0.00114683
evm.TU.chr9.2033	GWHPBCKX035367	Os09g0519100	OsbHLH167	-4.09781	0.00565928	0.0151627
evm.TU.chr7.2753	GWHPBCKX030778	Os07g0628500	OsbHLH1	-4.03242	6.21582e-09	1.86168e-07
evm.TU.chr1.710	GWHPBCKX000659	Os01g0196300	OsbHLH025	-3.92876	2.99248e-06	2.88818e-05
evm.TU.chr1.63	GWHPBCKX000062	Os01g0108400	OsbHLH187	-3.9046	0.00202588	0.00643764
evm.TU.chr11.155	GWHPBCKX007015	Os11g0117600	OsWRKY50	-3.749	0.00910302	0.0225493
evm.TU.chr1.3067	GWHPBCKX002689	Os01g0656400	OsWRKY15	-3.64684	6.3718e-05	0.000358481
evm.TU.chr10.1655	GWHPBCKX006172	Os10g0478300	OsMyb9	-3.57093	0.00203886	0.00647043
evm.TU.chr1.65	GWHPBCKX000064	Os01g0108600	OsbHLH	-3.55721	1.17844e-05	9.0397e-05
evm.TU.chr8.1980	GWHPBCKX032840	Os08g0434700	OsDLN210	-3.51146	6.56639e-08	1.26757e-06
evm.TU.chr1.3407	GWHPBCKX003003	Os01g0707500	OsbHLH118	-3.06475	0.0184339	0.0407781
evm.TU.chr9.801	GWHPBCKX034289	Os09g0334500	OsWRKY74	-2.99451	0.00233393	0.00724944
evm.TU.chr11.637	GWHPBCKX007440	Os01g0884300	OsNAC6	-2.98258	2.15934e-05	0.00014842
evm.TU.chr1.5013	GWHPBCKX004492	Os01g0928000	OsbHLH001	-2.79888	9.83225e-11	6.70594e-09
evm.TU.chr10.2355	GWHPBCKX006827	Os10g0575000	OsbHLH009	-2.75901	0.00286885	0.00859504
evm.TU.chr11.604	GWHPBCKX007410	Os11g0180900	OsMyb2	-2.69106	2.1315e-06	2.18179e-05
evm.TU.chr1.5133	GWHPBCKX004605	Os01g0946200	ONAC038	-2.45457	0.000974567	0.0035003
evm.TU.chr9.43	GWHPBCKX033712	Os09g0106700	R2R3-MYB	-2.45232	5.21925e-05	0.000302841
evm.TU.chr1.2866	GWHPBCKX002512	Os01g0624700	OsWRKY12	-2.43361	0.00269425	0.0081549
evm.TU.chr8.703	GWHPBCKX031843	Os08g0200600	OMTN6	-2.34761	0.00115168	0.00401621
evm.TU.chr11.21	GWHPBCKX006893	Os12g0507300	OsWRKY96	-2.30697	0.0075012	0.0192359
evm.TU.chr8.560	GWHPBCKX031728	Os08g0179400	OsbHLH070	-2.27902	0.000302996	0.00130331
evm.TU.chr1.3700	GWHPBCKX003270	Os01g0750100	OsWRKY13	-2.24002	0.00496672	0.0135919
evm.TU.chr7.2757	GWHPBCKX030782	Os08g0437300	Os2R_MYB78	-2.05332	0.00922003	0.0227782
evm.TU.chr1.645	GWHPBCKX000600	Os01g0186000	OsWRKY10	-2.04288	0.00929434	0.0229123
evm.TU.chr8.2660	GWHPBCKX033461	Os08g0535800	ONAC005	-2.03794	1.94099e-06	2.02704e-05
evm.TU.chr10.2256	GWHPBCKX006735	Os10g0562100	OsMYBS2	-2.01118	2.46959e-07	3.69261e-06
evm.TU.chr8.897	GWHPBCKX031987	Os08g0235800	OsWRKY25	-1.99664	0.000387272	0.00160148
evm.TU.chr12.139	GWHPBCKX009398	Os12g0116600	OsWRKY95	-1.63305	0.000126454	0.000627524
evm.TU.chr11.1703	GWHPBCKX008274	Os11g0490900	OsWRKY72	-1.58928	0.0123059	0.029061
evm.TU.chr10.2248	GWHPBCKX006727	Os10g0561400	OsMYBS3	-1.50994	8.95086e-06	7.157e-05
evm.TU.chr7.3149	GWHPBCKX031142	Os07g0685300	OsDLN196	-1.47266	8.60092e-05	0.000458135
evm.TU.chr9.2329	GWHPBCKX035641	Os09g0558200	OsMSL34	-1.45861	2.78996e-06	2.72656e-05
evm.TU.chr12.142	GWHPBCKX009399	Os12g0116400	OsWRKY97	-1.39815	0.00165742	0.00546141
evm.TU.chr8.104	GWHPBCKX031322	Os01g0888300	ONAC075	-1.38288	1.01932e-05	8.01519e-05
evm.TU.chr9.1729	GWHPBCKX035078	Os09g0475400	OsbHLH032	-1.28775	0.00192138	0.00616706
evm.TU.chr9.1950	GWHPBCKX035290	Os09g0509100	ONAC001	-1.25308	0.00265884	0.00806784
evm.TU.chr9.1293	GWHPBCKX034692	Os06g0184000	OsbHLH115	-1.25301	0.0224719	0.0480962
evm.TU.chr10.2276	GWHPBCKX006753	Os10g0564200	OsMSL36	-1.21708	0.00463593	0.0128348
evm.TU.chr1.3951	GWHPBCKX003507	Os01g0784900	OsbHLH069	-1.15036	0.00377937	0.0108146
evm.TU.chr11.2073	GWHPBCKX008560	Os11g0558200	OsMYB4P	-1.14761	0.00024707	0.00109691
evm.TU.chr8.275	GWHPBCKX031477	Os08g0138500	OsbHLH060	-0.87395	0.011852	0.0281569
evm.TU.chr9.1812	GWHPBCKX035158	Os09g0487900	OsbHLH143	-0.616377	0.020959	0.0453575
evm.TU.chr1.1654	GWHPBCKX001495	Os01g0339500	ONAC030	0.717441	0.00266287	0.00807754
evm.TU.chr12.470	GWHPBCKX009693	Os12g0160400	OsbHLH150	0.976027	0.000889818	0.00323912
evm.TU.chr1.3125	GWHPBCKX002741	Os01g0665750	OsWRKY16	1.08146	0.00279869	0.00842512
evm.TU.chr1.684	GWHPBCKX000635	Os01g0191900	R2R3-MYB	1.12532	0.00943836	0.0232202
evm.TU.chr1.4796	GWHPBCKX004287	Os01g0900800	OsbHLH109	1.15517	0.00454777	0.0126209
evm.TU.chr8.2582	GWHPBCKX033385	Os08g0524800	OsbHLH091	2.01783	0.00268767	0.00813753
evm.TU.chr11.485	GWHPBCKX007315	Os11g0163500	OsMSL37	2.13231	4.15851e-06	3.80212e-05
evm.TU.chr7.2525	GWHPBCKX030556	Os07g0596900	OsWRKY88	2.2321	6.32102e-09	1.88159e-07
evm.TU.chr7.3121	GWHPBCKX031117	Os07g0680400	OsWRKY47	2.53752	2.53797e-05	0.000169065
evm.TU.chr10.1062	GWHPBCKX005679	Os10g0376900	OsbHLH045	3.32154	0.000762644	0.00285742
evm.TU.chr9.2165	GWHPBCKX035484	Os09g0538400	R2R3-MYB	4.04054	4.66216e-09	1.49051e-07
evm.TU.chr8.2770	GWHPBCKX033565	Os09g0538400	R2R3-MYB	4.18502	2.2879e-07	3.48256e-06
evm.TU.chr8.1991	GWHPBCKX032851	Os08g0436700	ONAC063	4.22253	0.000888043	0.00323557

## Sheet: D9h_vs_D0h
Table S6 (B) Log2FC values of transcription factors regulated in D9h vs D0h
gene_id	prot_accession	RAPdb_ID	Gene_symbol	logFC	PValue	FDR
evm.TU.chr1.3192	GWHPBCKX002804	Os01g0675800	ONAC014	-10.4708	0.00073566	0.00377203
evm.TU.chr1.3878	GWHPBCKX003438	Os01g0773800	OsbHLH185	-7.14167	0.00652009	0.0226681
evm.TU.chr1.4516	GWHPBCKX004027	Os01g0863300	OsMYBR17	-6.19596	0.000320697	0.00189359
evm.TU.chr1.1447	GWHPBCKX001321	Os01g0298400	Os2R_MYB6	-5.79	8.4953e-05	0.000628355
evm.TU.chr1.4213	GWHPBCKX003739	Os01g0821600	OsWRKY21	-5.6862	0.00010506	0.00075376
evm.TU.chr11.153	GWHPBCKX007013	Os11g0117400	OsWRKY104	-5.09872	9.21811e-06	9.85941e-05
evm.TU.chr1.4212	GWHPBCKX003738	Os01g0821300	OsWRKY108	-5.07999	0.0154888	0.0456446
evm.TU.chr9.1295	GWHPBCKX034694	Os09g0417600	OsWRKY76	-4.68523	0.00235435	0.00988633
evm.TU.chr1.63	GWHPBCKX000062	Os01g0108400	OsbHLH187	-3.99276	0.0126526	0.0388164
evm.TU.chr10.2210	GWHPBCKX006690	Os10g0556200	OsbHLH113	-3.82308	5.89459e-11	6.66157e-09
evm.TU.chr12.139	GWHPBCKX009398	Os12g0116600	OsWRKY95	-3.1898	1.23647e-08	4.26899e-07
evm.TU.chr1.2708	GWHPBCKX002368	Os01g0603300	OsDLN13	-2.99482	1.0209e-05	0.000107557
evm.TU.chr11.154	GWHPBCKX007014	Os11g0117500	OsWRKY40	-2.904	0.000256983	0.00158378
evm.TU.chr8.1680	GWHPBCKX032589	Os08g0386200	OsWRKY69	-2.78896	0.0046379	0.0172737
evm.TU.chr1.4250	GWHPBCKX003774	Os01g0826400	OsWRKY24	-2.77382	0.0171069	0.049335
evm.TU.chr1.4613	GWHPBCKX004118	Os01g0874300	R2R3-MYB	-2.76407	0.000777931	0.00394301
evm.TU.chr9.43	GWHPBCKX033712	Os09g0106700	R2R3-MYB	-2.57464	2.51554e-05	0.00022669
evm.TU.chr12.181	GWHPBCKX009435	Os12g0123700	ONAC131	-2.56209	0.00876288	0.0288358
evm.TU.chr11.21	GWHPBCKX006893	Os12g0507300	OsWRKY96	-2.53508	0.00369219	0.0143566
evm.TU.chr9.1208	GWHPBCKX034622	Os09g0401000	OsMyb10	-2.50789	0.00758176	0.0256036
evm.TU.chr10.2355	GWHPBCKX006827	Os10g0575000	OsbHLH009	-2.5066	0.00536152	0.0194944
evm.TU.chr1.710	GWHPBCKX000659	Os01g0196300	OsbHLH025	-2.35024	0.000617131	0.00327218
evm.TU.chr1.4171	GWHPBCKX003701	Os01g0816100	OsNAC4	-2.34752	0.0104512	0.0332215
evm.TU.chr1.5013	GWHPBCKX004492	Os01g0928000	OsbHLH001	-2.3326	2.79199e-09	1.34667e-07
evm.TU.chr1.65	GWHPBCKX000064	Os01g0108600	OsbHLH	-2.25788	0.000991409	0.00481174
evm.TU.chr8.1980	GWHPBCKX032840	Os08g0434700	OsDLN210	-2.16948	3.77315e-05	0.000316765
evm.TU.chr11.637	GWHPBCKX007440	Os01g0884300	OsNAC6	-2.16755	0.000577411	0.0030962
evm.TU.chr8.560	GWHPBCKX031728	Os08g0179400	OsbHLH070	-2.07952	0.000318726	0.00188654
evm.TU.chr9.1729	GWHPBCKX035078	Os09g0475400	OsbHLH032	-1.95736	2.21252e-05	0.000204114
evm.TU.chr8.36	GWHPBCKX031258	Os08g0103900	ONAC031	-1.95014	0.00716147	0.0244777
evm.TU.chr11.2905	GWHPBCKX009206	Os11g0700500	OsMYBAS1	-1.83459	0.0127047	0.0389517
evm.TU.chr11.604	GWHPBCKX007410	Os11g0180900	OsMyb2	-1.70346	0.000455878	0.00254052
evm.TU.chr1.4676	GWHPBCKX004177	Os01g0884300	OsNAC6	-1.64381	0.00939524	0.0305064
evm.TU.chr10.974	GWHPBCKX005605	Os10g0359500	ONAC061	-1.59097	0.000247451	0.00154067
evm.TU.chr8.104	GWHPBCKX031322	Os01g0888300	ONAC075	-1.5767	1.43883e-06	2.13822e-05
evm.TU.chr10.2248	GWHPBCKX006727	Os10g0561400	OsMYBS3	-1.53451	7.11741e-06	7.96207e-05
evm.TU.chr8.275	GWHPBCKX031477	Os08g0138500	OsbHLH060	-1.41649	0.000164145	0.00108933
evm.TU.chr12.142	GWHPBCKX009399	Os12g0116400	OsWRKY97	-1.39761	0.0014729	0.00673757
evm.TU.chr10.2256	GWHPBCKX006735	Os10g0562100	OsMYBS2	-1.26781	0.000161479	0.00107457
evm.TU.chr8.2660	GWHPBCKX033461	Os08g0535800	ONAC005	-1.24472	0.000810552	0.00407962
evm.TU.chr9.2329	GWHPBCKX035641	Os09g0558200	OsMSL34	-1.19692	5.27324e-05	0.000418201
evm.TU.chr8.418	GWHPBCKX031599	Os08g0157900	ONAC037	-1.11867	0.00874712	0.0287888
evm.TU.chr1.4587	GWHPBCKX004093	Os01g0871200	OsbHLH033	-1.10039	0.00405308	0.0154995
evm.TU.chr7.3149	GWHPBCKX031142	Os07g0685300	OsDLN196	-0.963463	0.00546203	0.0197601
evm.TU.chr12.743	GWHPBCKX009920	Os12g0207200	OsMSL41	-0.944447	0.0045008	0.0168697
evm.TU.chr9.564	GWHPBCKX034114	Os09g0299200	OsMYBc	-0.872243	0.00387678	0.0149103
evm.TU.chr7.2131	GWHPBCKX030198	Os07g0543000	OsbHLH057	-0.741198	0.00738317	0.0250832
evm.TU.chr11.2073	GWHPBCKX008560	Os11g0558200	OsMYB4P	-0.727409	0.0131278	0.0400343
evm.TU.chr8.1099	GWHPBCKX032151	Os08g0276200	OsWRKY89	-0.706889	0.00698727	0.0239708
evm.TU.chr1.1654	GWHPBCKX001495	Os01g0339500	ONAC030	0.73515	0.00204836	0.00882838
evm.TU.chr1.3125	GWHPBCKX002741	Os01g0665750	OsWRKY16	1.12466	0.00168513	0.00752481
evm.TU.chr1.4796	GWHPBCKX004287	Os01g0900800	OsbHLH109	1.37231	0.000925221	0.00455187
evm.TU.chr7.3121	GWHPBCKX031117	Os07g0680400	OsWRKY47	1.43708	0.00656241	0.0227786
evm.TU.chr11.485	GWHPBCKX007315	Os11g0163500	OsMSL37	1.49945	0.000360244	0.0020909
evm.TU.chr1.4425	GWHPBCKX003939	Os01g0850400	R2R3-MYB	1.89548	0.00829447	0.0275913
evm.TU.chr7.2525	GWHPBCKX030556	Os07g0596900	OsWRKY88	1.96693	1.00837e-07	2.36957e-06
evm.TU.chr1.3372	GWHPBCKX002969	Os01g0702700	OsMYB14	2.11513	0.0130809	0.0399413
evm.TU.chr1.3566	GWHPBCKX003149	Os01g0730700	OsWRKY14	2.82827	0.00393969	0.0151164
evm.TU.chr8.2582	GWHPBCKX033385	Os08g0524800	OsbHLH091	2.93298	5.10698e-05	0.000407845
evm.TU.chr10.1062	GWHPBCKX005679	Os10g0376900	OsbHLH045	3.65772	2.20262e-05	0.000203395
evm.TU.chr8.2391	GWHPBCKX033208	Os08g0499300	OsWRKY30	3.78335	5.57077e-09	2.27489e-07
evm.TU.chr9.2165	GWHPBCKX035484	Os09g0538400	R2R3-MYB	4.55977	7.55199e-10	4.72012e-08
evm.TU.chr8.2770	GWHPBCKX033565	Os09g0538400	R2R3-MYB	4.73021	3.65053e-08	1.03439e-06

## Sheet: N9h_vs_N0h
Table S6 (C) Log2FC values of transcription factors regulated in N9h vs N0h
gene_id	prot_accession	RAPdb_ID	Gene_symbol	logFC	PValue	FDR
evm.TU.chr11.153	GWHPBCKX007013	Os11g0117400	OsWRKY104	-8.85073	2.25701e-09	8.24656e-08
evm.TU.chr1.3878	GWHPBCKX003438	Os01g0773800	OsbHLH185	-7.8759	0.00481665	0.0150791
evm.TU.chr7.3094	GWHPBCKX031094	Os07g0676600	OsHLH61	-5.98487	0.0173558	0.0432748
evm.TU.chr1.4516	GWHPBCKX004027	Os01g0863300	OsMYBR17	-5.6343	0.000490935	0.00226186
evm.TU.chr12.181	GWHPBCKX009435	Os12g0123700	ONAC131	-5.41067	8.98047e-06	8.00011e-05
evm.TU.chr10.2210	GWHPBCKX006690	Os10g0556200	OsbHLH113	-5.18823	4.23943e-13	8.49546e-11
evm.TU.chr1.2708	GWHPBCKX002368	Os01g0603300	OsDLN13	-4.3859	8.39166e-08	1.6328e-06
evm.TU.chr1.4613	GWHPBCKX004118	Os01g0874300	OsMYB22	-4.21587	1.54286e-05	0.000126062
evm.TU.chr1.4213	GWHPBCKX003739	Os01g0821600	OsWRKY21	-3.81467	0.00151909	0.0058092
evm.TU.chr9.1208	GWHPBCKX034622	Os09g0401000	Os2R_MYB82	-3.74224	0.000624184	0.00275998
evm.TU.chr1.2457	GWHPBCKX002138	Os01g0566800	OsbHLH117	-3.55818	0.0136894	0.0357654
evm.TU.chr9.2033	GWHPBCKX035367	Os09g0519100	OsbHLH167	-3.32324	0.00858059	0.0243524
evm.TU.chr12.138	GWHPBCKX009397	Os12g0116700	OsWRKY64	-3.30628	0.00356511	0.0118015
evm.TU.chr1.1447	GWHPBCKX001321	Os01g0298400	Os2R_MYB6	-3.24166	0.0022549	0.00804088
evm.TU.chr11.154	GWHPBCKX007014	Os11g0117500	OsWRKY40	-3.14671	1.80417e-05	0.000142617
evm.TU.chr9.43	GWHPBCKX033712	Os09g0106700	OsMYB44	-3.03855	3.45262e-06	3.5774e-05
evm.TU.chr1.4511	GWHPBCKX004023	Os01g0862800	ONAC059	-2.94258	0.00123955	0.00489821
evm.TU.chr11.209	GWHPBCKX007063	Os11g0126900	OsNAC10	-2.93665	0.00504883	0.0156672
evm.TU.chr1.5013	GWHPBCKX004492	Os01g0928000	OsbHLH001	-2.87336	6.63301e-11	5.07608e-09
evm.TU.chr8.560	GWHPBCKX031728	Os08g0179400	OsbHLH070	-2.67446	1.56032e-05	0.000127207
evm.TU.chr10.2248	GWHPBCKX006727	Os10g0561400	OsMYBS3	-2.66782	8.52317e-10	3.93523e-08
evm.TU.chr10.2355	GWHPBCKX006827	Os10g0575000	OsbHLH009	-2.60669	0.00414938	0.0133757
evm.TU.chr10.42	GWHPBCKX004879	Os10g0104300	OsbHLH023	-2.54801	0.00118901	0.00474271
evm.TU.chr12.139	GWHPBCKX009398	Os12g0116600	OsWRKY95	-2.4871	5.49434e-07	7.79554e-06
evm.TU.chr11.637	GWHPBCKX007440	Os01g0884300	OsNAC6	-2.38363	0.000242116	0.00124858
evm.TU.chr1.2866	GWHPBCKX002512	Os01g0624700	OsWRKY12	-2.11767	0.0116151	0.0310902
evm.TU.chr9.1729	GWHPBCKX035078	Os09g0475400	OsbHLH032	-2.11497	8.15839e-06	7.35541e-05
evm.TU.chr11.2905	GWHPBCKX009206	Os11g0700500	OsMYBAS1	-2.06858	0.00553066	0.0168635
evm.TU.chr8.703	GWHPBCKX031843	Os08g0200600	ONAC104	-1.90732	0.00547332	0.0167333
evm.TU.chr1.4587	GWHPBCKX004093	Os01g0871200	OsbHLH033	-1.90013	1.31121e-05	0.000110382
evm.TU.chr10.2256	GWHPBCKX006735	Os10g0562100	OsMYBS2	-1.84718	9.55096e-07	1.23933e-05
evm.TU.chr1.4676	GWHPBCKX004177	Os01g0884300	OsNAC6	-1.70816	0.00737953	0.0214961
evm.TU.chr1.3951	GWHPBCKX003507	Os01g0784900	OsbHLH069	-1.64344	0.000123113	0.000710108
evm.TU.chr7.3149	GWHPBCKX031142	Os07g0685300	OsDLN196	-1.62996	2.1084e-05	0.000161988
evm.TU.chr10.2276	GWHPBCKX006753	Os10g0564200	OsMSL36	-1.59521	0.0004557	0.00212572
evm.TU.chr8.1980	GWHPBCKX032840	Os08g0434700	OsDLN210	-1.51143	0.00154682	0.00590246
evm.TU.chr8.275	GWHPBCKX031477	Os08g0138500	OsbHLH060	-1.48643	9.25277e-05	0.000558086
evm.TU.chr8.104	GWHPBCKX031322	Os01g0888300	ONAC075	-1.37712	1.12816e-05	9.7247e-05
evm.TU.chr11.2073	GWHPBCKX008560	Os11g0558200	Os2R_MYB90/OsMYB4P	-1.37636	2.68639e-05	0.000199635
evm.TU.chr11.604	GWHPBCKX007410	Os11g0180900	OsMyb2	-1.35655	0.00320382	0.0107893
evm.TU.chr9.1721	GWHPBCKX035072	Os09g0474100	OsbHLH085	-1.35315	0.00111951	0.00451566
evm.TU.chr11.2318	GWHPBCKX008765	Os11g0601700	OsbHLH061	-1.2628	0.00414097	0.013353
evm.TU.chr1.1654	GWHPBCKX001495	Os01g0339500	ONAC030	-1.16419	1.57392e-05	0.000128061
evm.TU.chr9.2329	GWHPBCKX035641	Os09g0558200	OsMSL34	-1.09084	0.000155558	0.000867395
evm.TU.chr9.1869	GWHPBCKX035212	Os09g0497900	ONAC072	-1.06517	0.00849539	0.02416
evm.TU.chr12.142	GWHPBCKX009399	Os12g0116400	OsWRKY97	-1.03566	0.013366	0.035032
evm.TU.chr9.564	GWHPBCKX034114	Os09g0299200	OsMYBc	-0.944335	0.00200276	0.00729977
evm.TU.chr10.974	GWHPBCKX005605	Os10g0359500	ONAC061	-0.919762	0.0198776	0.0482724
evm.TU.chr12.743	GWHPBCKX009920	Os12g0207200	OsMSL41	-0.840444	0.0102578	0.028099
evm.TU.chr1.4710	GWHPBCKX004209	Os01g0888300	ONAC075	-0.816138	0.00723498	0.0211525
evm.TU.chr8.2853	GWHPBCKX033643	Os08g0562200	ONAC040	0.545153	0.0170171	0.0425768
evm.TU.chr1.657	GWHPBCKX000612	Os01g0187900	OsDLN4	1.25833	0.000398095	0.0019008
evm.TU.chr1.3125	GWHPBCKX002741	Os01g0665750	OsWRKY16	1.31595	0.000311644	0.00154401
evm.TU.chr7.2525	GWHPBCKX030556	Os07g0596900	OsWRKY88	1.51883	7.10027e-06	6.51322e-05
evm.TU.chr7.3121	GWHPBCKX031117	Os07g0680400	OsWRKY47	1.61563	0.00218144	0.00783064
evm.TU.chr11.485	GWHPBCKX007315	Os11g0163500	OsGTgamma-2	1.78454	7.54989e-05	0.000470368
evm.TU.chr1.710	GWHPBCKX000659	Os01g0196300	OsbHLH025	1.95065	0.0169877	0.0425195
evm.TU.chr1.457	GWHPBCKX000419	Os01g0159800	OsbHLH035	2.18975	0.0141789	0.0367458
evm.TU.chr1.4425	GWHPBCKX003939	Os01g0850400	OsMYB19	2.36116	0.00386193	0.0125954
evm.TU.chr11.212	GWHPBCKX007066	Os11g0127600	ONAC045	2.44293	0.00157708	0.00599674
evm.TU.chr10.2333	GWHPBCKX006808	Os10g0571600	ONAC121	2.70296	0.00340865	0.0113707
evm.TU.chr1.3165	GWHPBCKX002779	Os05g0563000	ONAC062	3.13097	0.0121756	0.0323343
evm.TU.chr1.860	GWHPBCKX000798	Os01g0218100	OsbHLH037	3.34542	6.3211e-06	5.90152e-05
evm.TU.chr8.2770	GWHPBCKX033565	Os09g0538400	OsMYB108	3.42663	4.18946e-06	4.18688e-05
evm.TU.chr1.2565	GWHPBCKX002239	Os01g0584900	OsWRKY77	3.66298	5.138e-05	0.000341444
evm.TU.chr12.136	GWHPBCKX009395	Os11g0117600	OsWRKY50	3.87352	0.00497447	0.0154859
evm.TU.chr9.2165	GWHPBCKX035484	Os09g0538400	OsMYB108	4.00143	4.99912e-09	1.64143e-07
evm.TU.chr1.3566	GWHPBCKX003149	Os01g0730700	OsWRKY14	4.30373	4.07008e-05	0.000279556
evm.TU.chr12.182	GWHPBCKX009436	Os12g0123800	ONAC077	5.92744	1.92135e-05	0.000149936

## Sheet: D9h_vs_H9h
Table S6 (D) Log2FC values of transcription factors regulated in D9h vs H9h
gene_id	prot_accession	RAPdb_ID	Gene_symbol	logFC	PValue	FDR
evm.TU.chr1.2512	GWHPBCKX002189	Os01g0576100	OsbHLH012	-5.30111	0.000504968	0.0082762
evm.TU.chr1.657	GWHPBCKX000612	Os01g0187900	OsDLN4	-1.3	0.00121475	0.0164089
evm.TU.chr7.2525	GWHPBCKX030556	Os07g0596900	OsWRKY88	-1.23253	0.000677981	0.0104675
evm.TU.chr7.2753	GWHPBCKX030778	Os07g0628500	OsbHLH1	1.96247	0.000418241	0.00715559
evm.TU.chr7.2757	GWHPBCKX030782	Os08g0437300	Os2R_MYB78	2.27273	0.00549378	0.0487305
evm.TU.chr1.2498	GWHPBCKX002176	Os01g0575200	OsbHLH024	3.06169	0.00132799	0.0175519
evm.TU.chr8.2391	GWHPBCKX033208	Os08g0499300	OsWRKY30	4.15415	1.3018e-07	9.51295e-06
evm.TU.chr9.1296	GWHPBCKX034695	Os09g0417800	OsWRKY62	4.21924	0.002335	0.0267301
evm.TU.chr7.2173	GWHPBCKX030232	Os07g0549600	OsbHLH164	4.25441	0.000122609	0.00269417
evm.TU.chr9.1295	GWHPBCKX034694	Os09g0417600	OsWRKY76	4.80998	0.0051266	0.0462847

## Sheet: N9h_vs_H9h
Table S6 (E) Log2FC values of transcription factors regulated in N9h vs H9h
gene_id	prot_accession	RAPdb_ID	Gene_symbol	logFC	PValue	FDR
evm.TU.chr11.1956	GWHPBCKX008460	Os02g0564700	OsbHLH097	-5.62722	0.00136819	0.00945767
evm.TU.chr1.2512	GWHPBCKX002189	Os01g0576100	OsbHLH012	-3.8795	0.0015474	0.0104508
evm.TU.chr10.1062	GWHPBCKX005679	Os10g0376900	OsbHLH045	-3.08442	0.00223278	0.0140003
evm.TU.chr9.1271	GWHPBCKX034673	Os08g0437300	Os2R_MYB78	-2.79512	5.55918e-06	0.000118616
evm.TU.chr9.1721	GWHPBCKX035072	Os09g0474100	OsbHLH085	-2.44869	1.95764e-06	5.18429e-05
evm.TU.chr11.2856	GWHPBCKX009163	Os11g0684100	OsWRKY125	-1.58356	0.00138176	0.0095311
evm.TU.chr1.1654	GWHPBCKX001495	Os01g0339500	ONAC030	-1.51862	9.57994e-07	2.93252e-05
evm.TU.chr1.4587	GWHPBCKX004093	Os01g0871200	OsbHLH033	-1.40433	0.00113256	0.00815658
evm.TU.chr1.657	GWHPBCKX000612	Os01g0187900	OsDLN4	-1.20572	0.00236013	0.0146502
evm.TU.chr11.485	GWHPBCKX007315	Os11g0163500	OsMSL37	-1.19082	0.0105076	0.0456723
evm.TU.chr12.139	GWHPBCKX009398	Os12g0116600	OsWRKY95	-1.17796	0.00680048	0.0332046
evm.TU.chr10.2248	GWHPBCKX006727	Os10g0561400	OsMYBS3	-1.03766	0.00220443	0.0138627
evm.TU.chr10.2210	GWHPBCKX006690	Os10g0556200	OsbHLH113	-1.02184	0.00879066	0.0401541
evm.TU.chr1.4710	GWHPBCKX004209	Os01g0888300	ONAC075	-1.02172	0.00258622	0.0157146
evm.TU.chr7.2525	GWHPBCKX030556	Os07g0596900	OsWRKY88	-0.987561	0.0049439	0.0259308
evm.TU.chr9.1950	GWHPBCKX035290	Os09g0509100	ONAC001	1.2452	0.00557226	0.0285336
evm.TU.chr7.2753	GWHPBCKX030778	Os07g0628500	OsbHLH1	1.7409	0.00132996	0.00924554
evm.TU.chr11.1703	GWHPBCKX008274	Os11g0490900	OsWRKY72	1.88965	0.00633405	0.0314453
evm.TU.chr1.5133	GWHPBCKX004605	Os01g0946200	ONAC038	1.94717	0.00957739	0.0426669
evm.TU.chr1.860	GWHPBCKX000798	Os01g0218100	OsbHLH037	2.06159	0.00597953	0.0301192
evm.TU.chr1.65	GWHPBCKX000064	Os01g0108600	OsbHLH	2.30645	0.00176918	0.0115828
evm.TU.chr11.212	GWHPBCKX007066	Os11g0127600	ONAC045	2.47944	0.00612386	0.0307109
evm.TU.chr10.42	GWHPBCKX004879	Os10g0104300	OsbHLH023	2.58895	0.00472438	0.0251458
evm.TU.chr1.1078	GWHPBCKX000997	Os01g0246700	OsWRKY1	2.64658	0.0111108	0.047613
evm.TU.chr1.3566	GWHPBCKX003149	Os01g0730700	OsWRKY14	2.66981	0.00780851	0.0368263
evm.TU.chr7.2173	GWHPBCKX030232	Os07g0549600	OsbHLH164	2.88541	0.00477577	0.0253084
evm.TU.chr8.2292	GWHPBCKX033115	Os08g0483900	OsbHLH047	2.93244	0.0058746	0.0296907
evm.TU.chr8.1680	GWHPBCKX032589	Os08g0386200	OsWRKY69	3.1765	0.00349391	0.0198639
evm.TU.chr1.1393	GWHPBCKX001274	Os01g0289600	OsWRKY9	3.49395	9.98832e-06	0.000185262
evm.TU.chr1.3067	GWHPBCKX002689	Os01g0656400	OsWRKY15	3.56063	0.000145836	0.0015775
evm.TU.chr11.154	GWHPBCKX007014	Os11g0117500	OsWRKY40	3.85952	0.000112071	0.00127319
evm.TU.chr7.2757	GWHPBCKX030782	Os08g0437300	Os2R_MYB78	3.90276	1.50883e-05	0.000255699
evm.TU.chr12.182	GWHPBCKX009436	Os12g0123800	ONAC077	4.21708	0.00245629	0.0150895
evm.TU.chr1.4250	GWHPBCKX003774	Os01g0826400	OsWRKY24	4.33668	0.00204268	0.0130524
evm.TU.chr1.2498	GWHPBCKX002176	Os01g0575200	OsbHLH024	5.13465	5.14117e-06	0.000112034
evm.TU.chr1.63	GWHPBCKX000062	Os01g0108400	OsbHLH187	5.19505	0.000229075	0.00225342
evm.TU.chr1.2565	GWHPBCKX002239	Os01g0584900	OsWRKY77	5.23083	3.5425e-05	0.000508561
evm.TU.chr12.136	GWHPBCKX009395	Os11g0117600	OsWRKY50	5.80586	0.00314912	0.0183271
evm.TU.chr1.1447	GWHPBCKX001321	Os01g0298400	OsMYB	7.07562	0.000590363	0.00480346
evm.TU.chr9.1296	GWHPBCKX034695	Os09g0417800	OsWRKY62	7.39921	1.65791e-05	0.000274735
evm.TU.chr9.1295	GWHPBCKX034694	Os09g0417600	OsWRKY76	8.03328	0.000101452	0.00118654

## Sheet: N9h_vs_D9h
Table S6 (F) Log2FC values of transcription factors regulated in N9h vs D9h
gene_id	prot_accession	RAPdb_ID	Gene_symbol	logFC	PValue	FDR
evm.TU.chr11.1956	GWHPBCKX008460	Os02g0564700	OsbHLH097	-6.93461	0.000144472	0.00205582
evm.TU.chr8.2391	GWHPBCKX033208	Os08g0499300	OsWRKY30	-5.29873	4.91573e-09	5.02905e-07
evm.TU.chr10.1062	GWHPBCKX005679	Os10g0376900	OsbHLH045	-4.72111	2.87532e-05	0.000550102
evm.TU.chr1.2457	GWHPBCKX002138	Os01g0566800	OsbHLH117	-4.17955	0.00754347	0.0427992
evm.TU.chr11.2856	GWHPBCKX009163	Os11g0684100	OsWRKY125	-2.65696	3.3222e-06	9.75483e-05
evm.TU.chr9.1271	GWHPBCKX034673	Os08g0437300	Os2R_MYB78	-2.33359	6.47881e-05	0.00107483
evm.TU.chr10.2210	GWHPBCKX006690	Os10g0556200	OsbHLH113	-1.91667	1.3031e-05	0.000293507
evm.TU.chr1.1654	GWHPBCKX001495	Os01g0339500	ONAC030	-1.68255	1.6205e-07	8.42226e-06
evm.TU.chr9.1721	GWHPBCKX035072	Os09g0474100	OsbHLH085	-1.47254	0.00113223	0.010391
evm.TU.chr10.2248	GWHPBCKX006727	Os10g0561400	OsMYBS3	-1.06287	0.00177573	0.0147939
evm.TU.chr1.4710	GWHPBCKX004209	Os01g0888300	ONAC075	-1.03977	0.00224477	0.0176812
evm.TU.chr1.1393	GWHPBCKX001274	Os01g0289600	OsWRKY9	1.87579	0.00420848	0.0282115
evm.TU.chr1.5133	GWHPBCKX004605	Os01g0946200	ONAC038	2.02264	0.00780356	0.0439669
evm.TU.chr1.860	GWHPBCKX000798	Os01g0218100	OsbHLH037	3.13311	0.000212515	0.0027836
evm.TU.chr9.1296	GWHPBCKX034695	Os09g0417800	OsWRKY62	3.17997	0.00874934	0.04788
evm.TU.chr8.2292	GWHPBCKX033115	Os08g0483900	OsbHLH047	3.3512	0.00367181	0.0255941
evm.TU.chr12.182	GWHPBCKX009436	Os12g0123800	ONAC077	5.68866	0.000406797	0.00462958
evm.TU.chr10.42	GWHPBCKX004879	Os10g0104300	OsbHLH023	6.63871	3.09967e-05	0.000586103
evm.TU.chr1.63	GWHPBCKX000062	Os01g0108400	OsbHLH187	7.13577	5.75949e-05	0.000978609
evm.TU.chr1.2565	GWHPBCKX002239	Os01g0584900	OsWRKY77	7.259	2.57302e-06	7.8639e-05
