# Supplementary material for: Transcriptomic analysis of rice cultivars with distinct resistance mechanisms to Xanthomonas oryzae pv. oryzicola reveals novel components and candidate genes associated with bacterial leaf streak
Source: Front Plant Sci. 2025 Sep 9;16:1613802. doi: 10.3389/fpls.2025.1613802 (PMC12459299; doi:10.3389/fpls.2025.1613802)
Supplement: Supplementary Figure 1 — Morphological tests of 1NY2-2. (A) Colony appearance of 1NY2-2 isolate on Nutrient Agar media (3 g of beef extract, 5 g of peptone and 15 g agar per liter of media) after incubation at 30°C for 3-4 days. (B) Appearance of gram negative 1NY2-2 under microscope. (To gram stain 1NY2-2, fresh culture of 24-48 hour-aged bacteria were spread in 1-2 drops of clean water on glass slide. To make bacterial smear, bacteria cells were then heat fixed and were stained with 1-2 drops of crystal violet for 1 min. Then washed with sterilized distilled water and Gram’s iodine solution was poured into it. Then it was washed with 95% ethanol, water and blotted dry. Finally, they were counter stained with Safranin O for 30 seconds, rinsed with water and left to dry. The bacterial cells were observed under microscope and gram-negative bacteria were seen pink to red). [file DataSheet1.zip › Supplementary/Table S5.xlsx]

## Sheet: H9h_vs_H0h
Table S5 (A) Log2FC values of RLKs regulated in H9h vs H0h
gene_id	prot_accession	RAPdb_ID	Gene_symbol	logFC	PValue	FDR
evm.TU.chr10.1926	GWHPBCKX006421	Os10g0516200	OsRLCK303	-5.68722	5.85322e-06	4.99232e-05
evm.TU.chr8.558	GWHPBCKX031726	Os08g0179000	OsMAK10	-5.10848	2.81768e-09	9.99453e-08
evm.TU.chr9.1043	GWHPBCKX034485	Os09g0375600	OsRLCK269	-5.08508	0.00243462	0.007507
evm.TU.chr8.555	GWHPBCKX031723	Os04g0633600	OsRLCK164	-4.58202	2.6007e-05	0.000172416
evm.TU.chr8.2121	GWHPBCKX032968	Os08g0457400	OsRLCK255	-4.20974	0.00298965	0.00889526
evm.TU.chr1.248	GWHPBCKX000235	Os01g0137400	OsRLCK21	-4.20372	0.0017609	0.00573532
evm.TU.chr9.1482	GWHPBCKX034863	Os09g0442100	OsRLCK272	-4.05568	0.00926022	0.0228543
evm.TU.chr1.105	GWHPBCKX000104	Os01g0113350	OsMAK1	-3.78075	0.00144502	0.00486124
evm.TU.chr9.855	GWHPBCKX034333	Os09g0345300	OsMRLK50	-3.64731	2.76937e-06	2.70916e-05
evm.TU.chr9.1779	GWHPBCKX035126	Os09g0482640	OsWAK87	-3.48882	4.57199e-05	0.000273039
evm.TU.chr8.2555	GWHPBCKX033358	Os08g0521200	OsRLCK258	-2.72804	0.00261442	0.00796383
evm.TU.chr1.5354	GWHPBCKX004814	Os01g0973500	OsRLCK57	-2.56526	3.34262e-06	3.16174e-05
evm.TU.chr11.2846	GWHPBCKX009153	Os01g0545500	OsRLCK36	-2.3915	0.00905212	0.0224375
evm.TU.chr1.420	GWHPBCKX000385	Os01g0155500	OsCrRLK1L4	-2.32023	6.03383e-06	5.12164e-05
evm.TU.chr1.2705	GWHPBCKX002364	Os01g0602800	OsRLCK42	-2.19477	4.04017e-05	0.000245791
evm.TU.chr1.2543	GWHPBCKX002218	Os01g0581400	OsRLCK39	-2.04383	0.00407011	0.0114897
evm.TU.chr1.3154	GWHPBCKX002770	Os01g0669100	OsLSK1	-1.81885	0.00881445	0.0219604
evm.TU.chr1.2588	GWHPBCKX002259	Os01g0587400	SDRLK-49	-1.76943	0.00332803	0.00973517
evm.TU.chr1.110	GWHPBCKX000109	Os01g0115600	OsRLCK11	-1.66687	0.00851069	0.0213528
evm.TU.chr8.532	GWHPBCKX031701	Os08g0174700	OsSERK1	-1.45722	7.75799e-05	0.000422527
evm.TU.chr7.3212	GWHPBCKX031202	Os07g0693000	OsRLCK242	-1.43034	0.00990979	0.0242206
evm.TU.chr1.1080	GWHPBCKX000999	Os01g0247500	OsRLCK27	-1.39689	5.13191e-05	0.000299202
evm.TU.chr12.111	GWHPBCKX009370	Os11g0121400	OsRLCK309	-1.25491	0.0189998	0.0418016
evm.TU.chr11.178	GWHPBCKX007038	Os11g0121400	OsRLCK309	-1.10908	0.00580039	0.0154788
evm.TU.chr1.4218	GWHPBCKX003744	Os01g0822200	OsRLCK47	-0.896172	0.00183452	0.00593818
evm.TU.chr9.145	GWHPBCKX033782	Os09g0123300	OsRLCK259	0.66475	0.00793367	0.0201509
evm.TU.chr10.2119	GWHPBCKX006601	Os03g0132800	OsRLCK98	0.764507	0.0118925	0.0282358
evm.TU.chr1.4661	GWHPBCKX004164	Os01g0602800	OsRLCK42	0.842687	0.00244958	0.00754474
evm.TU.chr11.2560	GWHPBCKX008962	Os11g0641200	Os_F0723	0.89423	0.000518047	0.00204796
evm.TU.chr1.2596	GWHPBCKX002267	Os01g0588500	OsRLCK40	0.900375	0.000127509	0.000631952
evm.TU.chr10.1365	GWHPBCKX005928	Os10g0431900	OsRLCK300	0.913718	0.0107379	0.0258897
evm.TU.chr9.1903	GWHPBCKX035244	Os09g0502900	Os_F0789	0.982182	0.00477848	0.0131598
evm.TU.chr1.898	GWHPBCKX000834	Os01g0223800	OsESG1	0.98241	0.00370723	0.0106379
evm.TU.chr9.2447	GWHPBCKX035749	Os09g0572100	OsRLCK283	1.1041	0.00501703	0.0137103
evm.TU.chr1.2243	GWHPBCKX001962	Os11g0681400	OsRLCK352	1.12796	0.00667052	0.0173996
evm.TU.chr9.1899	GWHPBCKX035241	Os09g0502600	Os_F0710	1.20252	0.0153821	0.0350729
evm.TU.chr12.756	GWHPBCKX009933	Os12g0210400	OsLRR-RLK2	1.24323	6.2447e-05	0.000352247
evm.TU.chr1.1167	GWHPBCKX001080	Os01g0259200	OsRLCK28	1.25553	3.58037e-05	0.000222041
evm.TU.chr8.1435	GWHPBCKX032410	Os08g0343000	OsRLCK251	1.2753	4.06984e-05	0.000247217
evm.TU.chr11.83	GWHPBCKX006951	Os12g0108500	OsFbox636	1.41877	0.00281865	0.00847471
evm.TU.chr11.1828	GWHPBCKX008358	Os11g0515500	Os_F0720	1.44955	0.000369894	0.00154093
evm.TU.chr1.3158	GWHPBCKX002772	Os01g0670100	SDRLK-13	1.46215	0.0189327	0.0416919
evm.TU.chr1.3153	GWHPBCKX002769	Os01g0668901	SDRLK-2	1.51394	0.000413076	0.00169075
evm.TU.chr8.717	GWHPBCKX031855	Os08g0203400	SHR5	1.68039	0.000274974	0.0012003
evm.TU.chr10.2332	GWHPBCKX006807	Os10g0571300	OsRLCK308	1.69067	0.0147673	0.0338818
evm.TU.chr12.64	GWHPBCKX009327	Os12g0108500	OsFbox636	1.71331	0.00114474	0.00399559
evm.TU.chr10.1212	GWHPBCKX005800	Os05g0110900	OsRLCK176	1.74811	6.96402e-07	8.63858e-06
evm.TU.chr12.236	GWHPBCKX009488	Os12g0130300	SDRLK-57	1.81121	0.0035808	0.0103423
evm.TU.chr11.2889	GWHPBCKX009191	Os11g0690066	OsWAK1	2.12574	0.00490004	0.0134352
evm.TU.chr7.2183	GWHPBCKX030241	Os07g0550500	SDRLK-39	2.24945	0.00130758	0.00447635
evm.TU.chr9.944	GWHPBCKX034400	Os09g0361100	OsRLCK268	2.25053	2.89678e-13	7.50768e-11
evm.TU.chr7.3165	GWHPBCKX031157	Os07g0686800	OsRLCK241	2.31196	0.00217741	0.00683093
evm.TU.chr7.3165	GWHPBCKX031157	Os07g0686800	OsRLCK241	2.31196	0.00217741	0.00683093
evm.TU.chr10.318	GWHPBCKX005097	Os10g0148800	Os_F0711	2.3358	1.55123e-09	6.21707e-08
evm.TU.chr10.233	GWHPBCKX005028	Os10g0136400	Gnk2RLK-7	2.60713	3.58979e-05	0.000222436
evm.TU.chr11.785	GWHPBCKX007566	Os11g0209100	OsFbox591	2.6376	0.000408361	0.00167498
evm.TU.chr7.2062	GWHPBCKX030142	Os07g0534700	Gnk2RLK-4	2.67415	2.60287e-05	0.000172464
evm.TU.chr10.234	GWHPBCKX005029	Os10g0136500	Gnk2RLK-8	2.77577	0.00155154	0.00516418
evm.TU.chr1.260	GWHPBCKX000245	Os01g0137400	OsRLCK21	3.18132	0.00529223	0.0143634
evm.TU.chr7.2090	GWHPBCKX030165	Os07g0538200	cysteine-rich receptor-like protein kinase 6	3.2064	0.0230819	0.0492174
evm.TU.chr11.766	GWHPBCKX007547	Os11g0207800	Os_F0690	3.2742	0.000220017	0.000993654
evm.TU.chr12.80	GWHPBCKX009341	Os12g0109900	OsRBP	3.31584	3.31898e-05	0.000209471
evm.TU.chr11.783	GWHPBCKX007564	Os11g0209100	OsFbox591	3.33867	0.00140712	0.00475679
evm.TU.chr10.522	GWHPBCKX005250	Os10g0174548	OsWAK107	3.49664	0.00282299	0.0084825
evm.TU.chr11.784	GWHPBCKX007565	Os11g0209200	OsFbox592	3.61372	9.387e-08	1.69419e-06
evm.TU.chr12.77	GWHPBCKX009338	Os12g0109800	OsRLCK358	3.91126	0.00284283	0.0085276
evm.TU.chr11.2888	GWHPBCKX009190	Os11g0694100	OsWAK123	3.92345	0.000232385	0.00104081
evm.TU.chr11.2734	GWHPBCKX009093	Os11g0669200	OsRLCK350	4.10386	2.98657e-05	0.000192356
evm.TU.chr1.1429	GWHPBCKX001306	Os01g0296000	OsRLCK30	5.29559	6.72482e-08	1.2904e-06
evm.TU.chr7.2060	GWHPBCKX030140	Os07g0534500	OsRLCK233	6.1403	1.66782e-08	4.09332e-07

## Sheet: D9h_vs_D0h
Table S5 (B) Log2FC values of RLKs regulated in D9h vs D0h
gene_id	prot_accession	RAPdb_ID	Gene_symbol	logFC	logCPM	PValue	FDR
evm.TU.chr8.558	GWHPBCKX031726	Os08g0179000	OsMAK10	-4.49121	1.99351	1.24071e-08	4.27606e-07
evm.TU.chr8.555	GWHPBCKX031723	Os04g0633600	OsRLCK164	-4.25168	-0.618961	2.36862e-05	0.000215953
evm.TU.chr8.872	GWHPBCKX031965	Os08g0230800	OsLecRK paralog	-3.48722	0.421178	0.00251659	0.010448
evm.TU.chr10.535	GWHPBCKX005260	Os10g0174548	OsWAK107	-3.24367	-1.10392	0.0136637	0.0412864
evm.TU.chr9.932	GWHPBCKX034390	Os09g0356800	OsMRLK61	-3.154	0.36294	0.0011424	0.00542071
evm.TU.chr8.2121	GWHPBCKX032968	Os08g0457400	OsRLCK255	-3.01139	1.87401	0.0135951	0.0411237
evm.TU.chr1.416	GWHPBCKX000381	Os01g0155200	SDRLK-11	-2.86603	-0.740836	0.00483519	0.0178852
evm.TU.chr9.1779	GWHPBCKX035126	Os09g0482640	OsWAK87	-2.66842	2.52235	0.000674791	0.00351651
evm.TU.chr11.2712	GWHPBCKX009079	Os11g0664000	OsRLCK343	-2.20804	0.163336	0.00120359	0.00567159
evm.TU.chr1.420	GWHPBCKX000385	Os01g0155500	OsCrRLK1L4	-2.16909	5.28162	1.3575e-05	0.000136156
evm.TU.chr10.1926	GWHPBCKX006421	Os10g0516200	OsRLCK303	-2.07896	1.13407	0.00999995	0.0320124
evm.TU.chr1.2705	GWHPBCKX002364	Os01g0602800	OsRLCK42	-2.05657	4.43293	9.02128e-05	0.000661969
evm.TU.chr7.3212	GWHPBCKX031202	Os07g0693000	OsRLCK242	-1.82092	3.4384	0.00146997	0.0067279
evm.TU.chr1.2543	GWHPBCKX002218	Os01g0581400	OsRLCK39	-1.69113	0.563792	0.0123644	0.0381067
evm.TU.chr1.4582	GWHPBCKX004089	Os01g0870400	SDRLK-16	-1.50138	2.49282	0.0126886	0.0389085
evm.TU.chr1.4218	GWHPBCKX003744	Os01g0822200	OsRLCK47	-1.33054	4.40755	1.88423e-05	0.000177952
evm.TU.chr8.532	GWHPBCKX031701	Os08g0174700	OsSERK1	-1.27055	2.56164	0.000336103	0.00196782
evm.TU.chr1.5354	GWHPBCKX004814	Os01g0973500	OsRLCK57	-1.15907	0.866814	0.0109029	0.0344266
evm.TU.chr11.692	GWHPBCKX007484	Os11g0194900	OsRLCK315	-0.892361	4.32564	0.00661235	0.0228906
evm.TU.chr1.1080	GWHPBCKX000999	Os01g0247500	OsRLCK27	-0.862448	4.48983	0.00696861	0.0239152
evm.TU.chr1.2596	GWHPBCKX002267	Os01g0588500	OsRLCK40	0.636578	4.48037	0.00568896	0.0204113
evm.TU.chr1.4661	GWHPBCKX004164	Os01g0602800	OsRLCK42	0.853572	2.93516	0.0020907	0.00896912
evm.TU.chr10.1365	GWHPBCKX005928	Os10g0431900	OsRLCK300	0.920879	3.85194	0.00935285	0.0303874
evm.TU.chr9.2447	GWHPBCKX035749	Os09g0572100	OsRLCK283	1.06368	2.18865	0.00544937	0.019729
evm.TU.chr10.1212	GWHPBCKX005800	Os05g0110900	OsRLCK176	1.08136	3.79256	0.000664725	0.00347605
evm.TU.chr1.1167	GWHPBCKX001080	Os01g0259200	OsRLCK28	1.16437	5.75436	9.98273e-05	0.000720198
evm.TU.chr1.3158	GWHPBCKX002772	Os01g0670100	SDRLK-13	1.34835	1.17042	0.0157628	0.0462127
evm.TU.chr9.746	GWHPBCKX034252	Os09g0326100	0	1.43123	0.119623	0.00595894	0.0211253
evm.TU.chr12.756	GWHPBCKX009933	Os12g0210400	OsLRR-RLK2	1.44335	6.07878	6.75209e-06	7.62178e-05
evm.TU.chr8.717	GWHPBCKX031855	Os08g0203400	SHR5	1.47023	5.0286	0.0013175	0.00612679
evm.TU.chr10.2332	GWHPBCKX006807	Os10g0571300	OsRLCK308	1.6093	0.234403	0.00775131	0.026063
evm.TU.chr10.233	GWHPBCKX005028	Os10g0136400	Gnk2RLK-7	1.65732	0.995282	0.00212215	0.00908799
evm.TU.chr10.318	GWHPBCKX005097	Os10g0148800	Os_F0711	1.9527	3.3198	4.68086e-08	1.2779e-06
evm.TU.chr12.236	GWHPBCKX009488	Os12g0130300	SDRLK-57	1.99089	1.40042	0.000939659	0.00461238
evm.TU.chr9.944	GWHPBCKX034400	Os09g0361100	OsRLCK268	2.00364	4.19995	3.56012e-12	7.60457e-10
evm.TU.chr12.64	GWHPBCKX009327	Os12g0108500	OsFbox636	2.03692	3.529	0.00018621	0.00121191
evm.TU.chr10.234	GWHPBCKX005029	Os10g0136500	Gnk2RLK-8	2.30717	3.44767	0.0025178	0.0104491
evm.TU.chr11.83	GWHPBCKX006951	Os12g0108500	OsFbox636	2.39084	3.60844	7.46063e-06	8.26794e-05
evm.TU.chr10.1157	GWHPBCKX005753	Os10g0395000	OsRLCK298	2.53873	1.37008	0.000188375	0.00122217
evm.TU.chr7.2090	GWHPBCKX030165	Os07g0538200	cysteine-rich receptor-like protein kinase 6	2.89015	0.413443	4.15909e-07	7.6053e-06
evm.TU.chr9.917	GWHPBCKX034380	Os09g0355400	OsMRLK59	2.91829	-1.0943	0.00143656	0.00659828
evm.TU.chr7.3165	GWHPBCKX031157	Os07g0686800	OsRLCK241	2.98521	0.671158	0.000106273	0.000760577
evm.TU.chr7.3165	GWHPBCKX031157	Os07g0686800	OsRLCK241	2.98521	0.671158	0.000106273	0.000760577
evm.TU.chr11.784	GWHPBCKX007565	Os11g0209200	OsFbox592	3.12022	1.48878	8.93913e-07	1.43365e-05
evm.TU.chr11.783	GWHPBCKX007564	Os11g0209100	OsFbox591	3.41707	-1.18942	0.0101894	0.0324904
evm.TU.chr11.766	GWHPBCKX007547	Os11g0207800	Os_F0690	3.45723	-1.30787	0.000245627	0.00153102
evm.TU.chr1.1429	GWHPBCKX001306	Os01g0296000	OsRLCK30	3.66881	0.656391	7.77713e-06	8.56012e-05
evm.TU.chr7.2062	GWHPBCKX030142	Os07g0534700	Gnk2RLK-4	3.69222	3.38611	1.26863e-07	2.88473e-06
evm.TU.chr7.2183	GWHPBCKX030241	Os07g0550500	SDRLK-39	3.84214	1.4454	4.75211e-06	5.71252e-05
evm.TU.chr1.891	GWHPBCKX000827	Os01g0222900	0	4.31813	-1.04128	7.92924e-06	8.698e-05
evm.TU.chr1.1238	GWHPBCKX001146	Os01g0267800	OsRLCK29	4.40781	-1.52425	3.89914e-05	0.000325508
evm.TU.chr10.522	GWHPBCKX005250	Os10g0174548	OsWAK107	4.56247	-1.03685	8.67971e-06	9.42491e-05
evm.TU.chr7.2060	GWHPBCKX030140	Os07g0534500	OsRLCK233	5.34213	0.206719	5.81282e-09	2.34906e-07
evm.TU.chr12.77	GWHPBCKX009338	Os12g0109800	OsRLCK358	5.78217	-1.03316	1.64694e-06	2.40159e-05

## Sheet: N9h_vs_N0h
Table S5 (C) Log2FC values of RLKs regulated in N9h vs N0h
gene_id	prot_accession	RAPdb_ID	Gene_symbol	logFC	PValue	FDR
evm.TU.chr8.555	GWHPBCKX031723	Os04g0633600	OsRLCK164	-6.15448	2.61619e-06	2.86015e-05
evm.TU.chr11.2712	GWHPBCKX009079	Os11g0664000	OsRLCK343	-4.73299	6.44923e-07	8.96069e-06
evm.TU.chr10.535	GWHPBCKX005260	Os10g0174548	OsWAK107	-4.647	0.00132399	0.00517927
evm.TU.chr8.558	GWHPBCKX031726	Os08g0179000	OsMAK10	-3.62017	2.09402e-07	3.49342e-06
evm.TU.chr10.1926	GWHPBCKX006421	Os10g0516200	OsRLCK303	-3.32487	0.000425364	0.00200734
evm.TU.chr7.3212	GWHPBCKX031202	Os07g0693000	OsRLCK242	-2.90279	1.3206e-05	0.000111076
evm.TU.chr7.2186	GWHPBCKX030244	Os07g0551300	SDRLK-6	-2.68632	0.00126502	0.00498471
evm.TU.chr9.1701	GWHPBCKX035053	Os09g0471200	OsWAK80	-2.63415	0.00341676	0.0113939
evm.TU.chr9.929	GWHPBCKX034388	Os09g0359500	OsMRLP16	-2.43793	0.00693088	0.0203878
evm.TU.chr10.898	GWHPBCKX005547	Os10g0342300	SDRLK-45	-2.30613	0.000961373	0.00397769
evm.TU.chr9.922	GWHPBCKX034383	Os09g0356800	OsMRLK61	-2.26505	0.0081776	0.0234034
evm.TU.chr9.2129	GWHPBCKX035453	Os09g0533600	OsRLCK278	-2.1302	0.0162106	0.0409116
evm.TU.chr1.420	GWHPBCKX000385	Os01g0155500	OsCrRLK1L4	-1.95622	4.72608e-05	0.000318094
evm.TU.chr1.2705	GWHPBCKX002364	Os01g0602800	OsRLCK42	-1.83918	0.000323687	0.00159167
evm.TU.chr1.3481	GWHPBCKX003068	Os01g0718300	d61*	-1.82714	0.000768779	0.00329153
evm.TU.chr8.969	GWHPBCKX032047	Os08g0249100	OsRLCK249	-1.69699	0.00216676	0.00779148
evm.TU.chr12.111	GWHPBCKX009370	Os11g0121400	OsRLCK309	-1.67629	0.00266577	0.00926632
evm.TU.chr1.4582	GWHPBCKX004089	Os01g0870400	SDRLK-16	-1.52801	0.0130331	0.0342627
evm.TU.chr1.1080	GWHPBCKX000999	Os01g0247500	OsRLCK27	-1.46468	2.90527e-05	0.000212463
evm.TU.chr1.5354	GWHPBCKX004814	Os01g0973500	OsRLCK57	-1.18491	0.00980665	0.0270923
evm.TU.chr11.178	GWHPBCKX007038	Os11g0121400	OsRLCK309	-0.987596	0.0135355	0.0354014
evm.TU.chr1.3942	GWHPBCKX003499	Os01g0783800	OsSDS2	0.690376	0.0106957	0.0290815
evm.TU.chr9.1903	GWHPBCKX035244	Os09g0502900	Os_F0789	0.833098	0.0166577	0.0418282
evm.TU.chr9.145	GWHPBCKX033782	Os09g0123300	OsRLCK259	0.886664	0.000491397	0.00226345
evm.TU.chr8.532	GWHPBCKX031701	Os08g0174700	OsSERK1	0.918562	0.00559605	0.0170415
evm.TU.chr11.2355	GWHPBCKX008797	Os11g0607200	OsSERL1	1.15968	0.00483432	0.0151271
evm.TU.chr9.1575	GWHPBCKX034950	Os09g0454900	SDRLK-65	1.18842	0.0167324	0.0419942
evm.TU.chr10.233	GWHPBCKX005028	Os10g0136400	Gnk2RLK-7	1.20793	0.0128964	0.03394
evm.TU.chr10.21	GWHPBCKX004864	Os10g0101000	SDRLK-44	1.20917	0.000117009	0.000679542
evm.TU.chr1.260	GWHPBCKX000245	Os01g0137400	OsRLCK21	1.25049	0.0108694	0.0294589
evm.TU.chr11.83	GWHPBCKX006951	Os12g0108500	OsFbox636	1.25954	0.00612559	0.0183862
evm.TU.chr8.1435	GWHPBCKX032410	Os08g0343000	OsRLCK251	1.36162	1.0721e-05	9.30745e-05
evm.TU.chr9.913	GWHPBCKX034376	Os09g0356000	OsRLCK266	1.36804	0.00624319	0.0186786
evm.TU.chr12.64	GWHPBCKX009327	Os12g0108500	OsFbox636	1.39849	0.00544717	0.0166726
evm.TU.chr9.855	GWHPBCKX034333	Os09g0345300	OsMRLK50	1.41583	0.00505369	0.0156759
evm.TU.chr10.1157	GWHPBCKX005753	Os10g0395000	OsRLCK298	1.48279	0.00921488	0.0257688
evm.TU.chr1.1167	GWHPBCKX001080	Os01g0259200	OsRLCK28	1.52849	1.5313e-06	1.83511e-05
evm.TU.chr1.3943	GWHPBCKX003500	Os01g0783800	OsSDS2	1.55738	0.00238594	0.00844308
evm.TU.chr1.3153	GWHPBCKX002769	Os01g0668901	SDRLK-2	1.57688	0.000196433	0.00105215
evm.TU.chr1.242	GWHPBCKX000230	Os01g0136400	OsWAK1	1.62594	1.78928e-05	0.000141785
evm.TU.chr1.246	GWHPBCKX000233	Os01g0136800	OsWAK2	1.64986	4.8829e-06	4.75758e-05
evm.TU.chr9.944	GWHPBCKX034400	Os09g0361100	OsRLCK268	1.67567	2.25797e-10	1.33812e-08
evm.TU.chr1.166	GWHPBCKX000160	Os01g0124100	OsRBBI3-2	1.71831	0.0170368	0.0426205
evm.TU.chr10.551	GWHPBCKX005274	Os10g0180800	OsWAK112	1.79291	0.000307226	0.0015246
evm.TU.chr10.1212	GWHPBCKX005800	Os05g0110900	OsRLCK176	1.81823	3.23853e-07	4.9724e-06
evm.TU.chr9.1697	GWHPBCKX035051	Os09g0471200	OsWAK80	1.92283	0.00325734	0.0109298
evm.TU.chr10.300	GWHPBCKX005082	Os12g0210400	OsLRR-RLK2	2.00515	0.00415708	0.0133939
evm.TU.chr1.3160	GWHPBCKX002774	Os01g0668901	SDRLK-2	2.07535	0.00562077	0.0171088
evm.TU.chr12.236	GWHPBCKX009488	Os12g0130300	SDRLK-57	2.09389	0.000780629	0.00333418
evm.TU.chr12.80	GWHPBCKX009341	Os12g0109900	OsRBP	2.24026	0.00161589	0.00612036
evm.TU.chr10.2332	GWHPBCKX006807	Os10g0571300	OsRLCK308	2.2425	0.00103029	0.00421084
evm.TU.chr8.717	GWHPBCKX031855	Os08g0203400	SHR5	2.29846	5.19203e-06	4.99864e-05
evm.TU.chr11.784	GWHPBCKX007565	Os11g0209200	OsFbox592	2.56576	1.12258e-05	9.68514e-05
evm.TU.chr10.278	GWHPBCKX005065	Os10g0142600	OsWAK101	2.60876	0.0174771	0.0435091
evm.TU.chr11.2846	GWHPBCKX009153	Os01g0545500	OsRLCK36	2.62445	0.00158063	0.00600442
evm.TU.chr12.756	GWHPBCKX009933	Os12g0210400	OsLRR-RLK2	2.69295	3.33058e-11	2.85197e-09
evm.TU.chr1.3158	GWHPBCKX002772	Os01g0670100	SDRLK-13	2.94973	3.9315e-06	3.96783e-05
evm.TU.chr7.2183	GWHPBCKX030241	Os07g0550500	SDRLK-39	3.06891	4.66785e-05	0.000314719
evm.TU.chr9.917	GWHPBCKX034380	Os09g0355400	OsMRLK59	3.1812	0.000183757	0.00099467
evm.TU.chr7.2110	GWHPBCKX030179	Os07g0540100	AGP	3.19937	1.448e-08	3.87689e-07
evm.TU.chr7.3165	GWHPBCKX031157	Os07g0686800	OsRLCK241	3.21906	2.43353e-06	2.70302e-05
evm.TU.chr7.3165	GWHPBCKX031157	Os07g0686800	OsRLCK241	3.21906	2.43353e-06	2.70302e-05
evm.TU.chr11.2729	GWHPBCKX009090	Os06g0690200	OsRLCK215	3.23837	0.000310072	0.00153715
evm.TU.chr1.1238	GWHPBCKX001146	Os01g0267800	OsRLCK29	3.49376	0.00107317	0.0043595
evm.TU.chr11.2888	GWHPBCKX009190	Os11g0694100	OsWAK123	3.51775	5.57209e-05	0.00036616
evm.TU.chr1.1429	GWHPBCKX001306	Os01g0296000	OsRLCK30	3.75482	4.17886e-06	4.17843e-05
evm.TU.chr1.891	GWHPBCKX000827	Os01g0222900	serine/threonine-protein kinase	3.76993	5.0159e-05	0.000335164
evm.TU.chr9.2429	GWHPBCKX035732	Os09g0570100	OsRLCK282	3.80061	1.62437e-06	1.92998e-05
evm.TU.chr11.2886	GWHPBCKX009189	Os11g0691280	OsRLCK353	4.3996	2.43634e-06	2.70306e-05
evm.TU.chr12.77	GWHPBCKX009338	Os12g0109800	OsRLCK358	4.50752	8.01251e-07	1.0719e-05
evm.TU.chr11.2889	GWHPBCKX009191	Os11g0690066	OsWAK1	4.70771	3.50589e-05	0.000247809
evm.TU.chr11.785	GWHPBCKX007566	Os11g0209100	OsFbox591	4.76973	4.65311e-06	4.56113e-05
evm.TU.chr7.2062	GWHPBCKX030142	Os07g0534700	Gnk2RLK-4	4.99231	2.43971e-10	1.41561e-08
evm.TU.chr7.2090	GWHPBCKX030165	Os07g0538200	cysteine-rich receptor-like protein kinase 6	5.18279	1.68556e-06	1.98931e-05
evm.TU.chr7.2060	GWHPBCKX030140	Os07g0534500	OsRLCK233	5.28425	4.72005e-08	1.02742e-06
evm.TU.chr11.783	GWHPBCKX007564	Os11g0209100	OsFbox591	6.65257	7.35352e-06	6.71069e-05

## Sheet: D9h_vs_H9h
Table S5 (D) Log2FC values of RLKs regulated in D9h vs H9h
gene_id	prot_accession	RAPdb_ID	Gene_symbol	logFC	PValue	FDR
evm.TU.chr9.922	GWHPBCKX034383	Os09g0356800	OsMRLK61	-9.03057	1.68181e-08	1.80614e-06
evm.TU.chr1.3943	GWHPBCKX003500	Os01g0783800	OsSDS2	-7.36211	1.67377e-07	1.1788e-05
evm.TU.chr1.3944	GWHPBCKX003501	Os01g0783800	OsSDS2	-6.05578	3.90654e-07	2.41065e-05
evm.TU.chr9.843	GWHPBCKX034322	Os03g0157300	OsMCA1	-5.60679	6.28155e-08	5.37889e-06
evm.TU.chr7.2120	GWHPBCKX030188	Os07g0541500	cysteine-rich receptor-like protein kinase 10	-5.59507	5.09759e-06	0.000202218
evm.TU.chr1.110	GWHPBCKX000109	Os01g0115600	OsRLCK11	-5.49507	2.25845e-06	0.000105367
evm.TU.chr11.2889	GWHPBCKX009191	Os11g0690066	OsWAK1	-4.77943	4.32781e-05	0.00117645
evm.TU.chr11.2734	GWHPBCKX009093	Os11g0669200	OsRLCK350	-3.9501	0.000210895	0.00412828
evm.TU.chr11.785	GWHPBCKX007566	Os11g0209100	OsFbox591	-3.37471	0.000169787	0.00349611
evm.TU.chr10.684	GWHPBCKX005382	Os10g0200000	OsRLCK295	-2.40626	0.000277649	0.0051253
evm.TU.chr8.717	GWHPBCKX031855	Os08g0203400	SHR5	-2.3135	7.21536e-05	0.00178665
evm.TU.chr1.898	GWHPBCKX000834	Os01g0223800	OsESG1	-1.11234	0.00436987	0.0414747
evm.TU.chr8.1435	GWHPBCKX032410	Os08g0343000	OsRLCK251	-1.05924	0.00164754	0.0208088
evm.TU.chr1.3942	GWHPBCKX003499	Os01g0783800	OsSDS2	1.0104	0.00172609	0.0214526
evm.TU.chr1.3948	GWHPBCKX003505	Os01g0784700	SDRLK-3	1.13654	0.00432839	0.041263
evm.TU.chr11.2355	GWHPBCKX008797	Os11g0607200	OsSERL1	1.51663	0.00224595	0.0259399
evm.TU.chr10.21	GWHPBCKX004864	Os10g0101000	SDRLK-44	1.79223	5.53952e-06	0.000218412
evm.TU.chr7.2110	GWHPBCKX030179	Os07g0540100	AGP	2.69411	1.46599e-05	0.000487381
evm.TU.chr12.610	GWHPBCKX009815	Os12g0180500	OsRLCK361	2.83514	0.000802019	0.0119461
evm.TU.chr1.166	GWHPBCKX000160	Os01g0124100	OsRBBI3-2	3.00904	0.000539233	0.00873468
evm.TU.chr8.2555	GWHPBCKX033358	Os08g0521200	OsRLCK258	3.17082	0.000912193	0.0132558
evm.TU.chr10.898	GWHPBCKX005547	Os10g0342300	SDRLK-45	3.19879	0.00206593	0.0243674
evm.TU.chr1.105	GWHPBCKX000104	Os01g0113350	OsMAK1	3.60806	0.00304267	0.032266
evm.TU.chr10.1926	GWHPBCKX006421	Os10g0516200	OsRLCK303	3.62653	0.0019594	0.0234814
evm.TU.chr9.855	GWHPBCKX034333	Os09g0345300	OsMRLK50	4.04235	1.33911e-06	6.97844e-05
evm.TU.chr1.4585	GWHPBCKX004091	Os01g0870400	SDRLK-16	4.07624	2.45761e-06	0.000112403
evm.TU.chr1.248	GWHPBCKX000235	Os01g0137400	OsRLCK21	4.08575	0.0024049	0.0273691
evm.TU.chr9.917	GWHPBCKX034380	Os09g0355400	OsMRLK59	4.41345	0.00027686	0.00512046
evm.TU.chr11.2712	GWHPBCKX009079	Os11g0664000	OsRLCK343	4.5501	0.000164324	0.00341253
evm.TU.chr11.2081	GWHPBCKX008566	Os11g0559200	Xa21*	4.65321	0.000385456	0.00668376
evm.TU.chr11.2131	GWHPBCKX008601	Os11g0569600	receptor kinase-like protein	4.82024	2.32693e-05	0.000707838
evm.TU.chr8.711	GWHPBCKX031849	Os08g0203300	OsMRLK45	4.8542	0.000224349	0.00433489
evm.TU.chr9.1697	GWHPBCKX035051	Os09g0471200	OsWAK80	5.59387	0.000374261	0.00652456
evm.TU.chr9.932	GWHPBCKX034390	Os09g0356800	OsMRLK61	5.66509	0.000611985	0.00968331
evm.TU.chr9.934	GWHPBCKX034392	Os09g0356800	OsMRLK61	5.75959	0.000209138	0.00411044
evm.TU.chr1.257	GWHPBCKX000242	Os01g0137400	OsRLCK21	5.83388	9.10621e-06	0.000331473
evm.TU.chr9.746	GWHPBCKX034252	Os09g0326100	protein kinase HSL1	6.14519	1.25255e-08	1.41646e-06
evm.TU.chr7.2090	GWHPBCKX030165	Os07g0538200	cysteine-rich receptor-like protein kinase 6	6.20373	4.60108e-09	6.35107e-07
evm.TU.chr9.1698	GWHPBCKX035052	Os09g0471550	OsWAK83	6.42907	0.000275191	0.00509444
evm.TU.chr9.907	GWHPBCKX034372	Os09g0355400	OsMRLK59	6.71439	1.90437e-06	9.09512e-05
evm.TU.chr1.891	GWHPBCKX000827	Os01g0222900	serine/threonine-protein kinase	6.81356	2.47898e-06	0.000113113
evm.TU.chr1.258	GWHPBCKX000243	Os01g0137500	OsRLCK22	6.92863	1.71051e-05	0.000556002
evm.TU.chr9.933	GWHPBCKX034391	Os09g0356800	OsMRLK61	7.94651	9.73255e-05	0.00225753
evm.TU.chr9.929	GWHPBCKX034388	Os09g0359500	OsMRLP16	7.96285	6.90765e-06	0.000262076

## Sheet: N9h_vs_H9h
Table S5 (E) Log2FC values of RLKs regulated in N9h vs H9h
gene_id	prot_accession	RAPdb_ID	Gene_symbol	logFC	PValue	FDR
evm.TU.chr9.922	GWHPBCKX034383	Os09g0356800	OsMRLK61	-6.89797	1.14247e-07	5.45635e-06
evm.TU.chr1.4122	GWHPBCKX003658	Os01g0810500	OsMRLK4	-6.87028	3.02729e-06	7.32808e-05
evm.TU.chr1.4118	GWHPBCKX003654	Os01g0810800	OsMRLK6	-5.33878	2.97558e-07	1.1884e-05
evm.TU.chr10.522	GWHPBCKX005250	Os10g0174548	OsWAK107	-5.29273	0.000284371	0.00268853
evm.TU.chr1.110	GWHPBCKX000109	Os01g0115600	OsRLCK11	-4.93422	3.11314e-06	7.47532e-05
evm.TU.chr11.2734	GWHPBCKX009093	Os11g0669200	OsRLCK350	-4.90078	3.15253e-05	0.000460743
evm.TU.chr11.766	GWHPBCKX007547	Os11g0207800	Os_F0690	-2.66807	0.00162363	0.0108383
evm.TU.chr8.969	GWHPBCKX032047	Os08g0249100	OsRLCK249	-2.12188	0.000550426	0.00455091
evm.TU.chr1.4582	GWHPBCKX004089	Os01g0870400	SDRLK-16	-1.99906	0.00353106	0.02004
evm.TU.chr9.843	GWHPBCKX034322	Os03g0157300	OsMCA1	-1.63362	0.00875785	0.0400365
evm.TU.chr8.717	GWHPBCKX031855	Os08g0203400	SHR5	-1.60709	0.00261753	0.0158306
evm.TU.chr10.318	GWHPBCKX005097	Os10g0148800	Os_F0711	-1.27377	0.000367721	0.00330456
evm.TU.chr10.2119	GWHPBCKX006601	Os03g0132800	OsRLCK98	1.06723	0.00263064	0.0158852
evm.TU.chr1.3942	GWHPBCKX003499	Os01g0783800	OsSDS2	1.56654	7.93557e-06	0.000154871
evm.TU.chr1.246	GWHPBCKX000233	Os01g0136800	OsWAK2	1.5862	9.46195e-05	0.00112697
evm.TU.chr7.2090	GWHPBCKX030165	Os07g0538200	cysteine-rich receptor-like protein kinase 6	1.97639	0.00171017	0.0112838
evm.TU.chr12.756	GWHPBCKX009933	Os12g0210400	OsLRR-RLK2	2.39697	2.82729e-08	1.7728e-06
evm.TU.chr10.21	GWHPBCKX004864	Os10g0101000	SDRLK-44	2.53706	1.83028e-08	1.27061e-06
evm.TU.chr1.3158	GWHPBCKX002772	Os01g0670100	SDRLK-13	2.66363	0.000195179	0.00196881
evm.TU.chr1.4585	GWHPBCKX004091	Os01g0870400	SDRLK-16	2.71412	0.000414798	0.00364835
evm.TU.chr11.2888	GWHPBCKX009190	Os11g0694100	OsWAK123	2.71434	0.00514078	0.0267539
evm.TU.chr8.2555	GWHPBCKX033358	Os08g0521200	OsRLCK258	2.80366	0.00270329	0.0162497
evm.TU.chr7.3165	GWHPBCKX031157	Os07g0686800	OsRLCK241	2.90833	0.000139752	0.00152099
evm.TU.chr7.3165	GWHPBCKX031157	Os07g0686800	OsRLCK241	2.90833	0.000139752	0.00152099
evm.TU.chr11.2846	GWHPBCKX009153	Os01g0545500	OsRLCK36	3.09823	0.00149141	0.010147
evm.TU.chr7.2062	GWHPBCKX030142	Os07g0534700	Gnk2RLK-4	3.18191	1.29765e-05	0.000227857
evm.TU.chr12.77	GWHPBCKX009338	Os12g0109800	OsRLCK358	3.20574	5.33955e-05	0.000712355
evm.TU.chr9.1779	GWHPBCKX035126	Os09g0482640	OsWAK87	3.21788	0.00020173	0.00202126
evm.TU.chr2.2839	GWHPBCKX013855	Os02g0633066	OsWAK16	9.85663	5.05349e-07	1.80185e-05
evm.TU.chr11.2355	GWHPBCKX008797	Os11g0607200	OsSERL1	3.29578	1.85912e-07	8.15548e-06
evm.TU.chr9.1696	GWHPBCKX035050	Os09g0471200	OsWAK80	3.46808	2.45639e-05	0.000381064
evm.TU.chr11.2712	GWHPBCKX009079	Os11g0664000	OsRLCK343	3.47033	0.00338333	0.0193769
evm.TU.chr10.898	GWHPBCKX005547	Os10g0342300	SDRLK-45	3.50393	0.000726473	0.00569403
evm.TU.chr1.416	GWHPBCKX000381	Os01g0155200	SDRLK-11	3.60961	0.000843542	0.00641753
evm.TU.chr8.2121	GWHPBCKX032968	Os08g0457400	OsRLCK255	3.76596	0.00874928	0.0400161
evm.TU.chr7.2120	GWHPBCKX030188	Os07g0541500	cysteine-rich receptor-like protein kinase 10	3.7776	4.05387e-07	1.52122e-05
evm.TU.chr9.1704	GWHPBCKX035056	Os09g0471200	OsWAK80	3.78634	9.16704e-08	4.54701e-06
evm.TU.chr10.234	GWHPBCKX005029	Os10g0136500	Gnk2RLK-8	4.05733	1.83361e-05	0.000300014
evm.TU.chr1.105	GWHPBCKX000104	Os01g0113350	OsMAK1	4.64956	0.00022665	0.00223409
evm.TU.chr9.1701	GWHPBCKX035053	Os09g0471200	OsWAK80	4.72464	0.000836747	0.00637831
evm.TU.chr9.929	GWHPBCKX034388	Os09g0359500	OsMRLP16	4.74103	0.00308949	0.0180232
evm.TU.chr9.933	GWHPBCKX034391	Os09g0356800	OsMRLK61	5.18161	0.00623581	0.031059
evm.TU.chr9.917	GWHPBCKX034380	Os09g0355400	OsMRLK59	5.50093	1.40089e-05	0.000240766
evm.TU.chr7.2110	GWHPBCKX030179	Os07g0540100	AGP	5.53271	3.36341e-10	5.31529e-08
evm.TU.chr9.2429	GWHPBCKX035732	Os09g0570100	OsRLCK282	5.64827	7.45467e-07	2.4477e-05
evm.TU.chr1.248	GWHPBCKX000235	Os01g0137400	OsRLCK21	5.67236	4.18996e-05	0.000581746
evm.TU.chr11.2729	GWHPBCKX009090	Os06g0690200	OsRLCK215	5.70893	4.51058e-05	0.000617877
evm.TU.chr11.2131	GWHPBCKX008601	Os11g0569600	receptor kinase-like protein	5.77082	1.75282e-06	4.74885e-05
evm.TU.chr9.855	GWHPBCKX034333	Os09g0345300	OsMRLK50	5.95682	4.12821e-09	3.89534e-07
evm.TU.chr9.907	GWHPBCKX034372	Os09g0355400	OsMRLK59	6.0517	8.13566e-06	0.000158141
evm.TU.chr1.891	GWHPBCKX000827	Os01g0222900	serine/threonine-protein kinase	6.45219	5.21165e-06	0.000112936
evm.TU.chr1.260	GWHPBCKX000245	Os01g0137400	OsRLCK21	6.56223	8.09711e-10	1.07231e-07
evm.TU.chr11.2081	GWHPBCKX008566	Os11g0559200	Xa21*	6.71458	1.5679e-06	4.37257e-05
evm.TU.chr10.73	GWHPBCKX004907	Os10g0111900	OsWAK96/97	6.7358	0.00372923	0.0208901
evm.TU.chr8.872	GWHPBCKX031965	Os08g0230800	OsLecRK paralog	7.01572	1.36229e-06	3.89416e-05
evm.TU.chr10.300	GWHPBCKX005082	Os12g0210400	OsLRR-RLK2	7.82098	5.66108e-06	0.000120394
evm.TU.chr9.888	GWHPBCKX034359	Os09g0350900	OsMRLK54	8.14091	2.90367e-11	7.14449e-09
evm.TU.chr9.913	GWHPBCKX034376	Os09g0356000	OsRLCK266	9.40505	2.87096e-09	2.92177e-07
evm.TU.chr1.1836	GWHPBCKX001639	Os01g0364400	OsRLCK35	10.0386	1.74456e-12	7.52302e-10
evm.TU.chr9.1697	GWHPBCKX035051	Os09g0471200	OsWAK80	10.3695	1.78674e-08	1.25381e-06
evm.TU.chr9.1698	GWHPBCKX035052	Os09g0471550	OsWAK83	10.3787	4.51841e-07	1.66342e-05
evm.TU.chr10.551	GWHPBCKX005274	Os10g0180800	OsWAK112	13.4412	3.19835e-11	7.67526e-09

## Sheet: N9h_vs_D9h
Table S5 (F) Log2FC values of RLKs regulated in N9h vs D9h
gene_id	prot_accession	RAPdb_ID	Gene_symbol	logFC	PValue	FDR
evm.TU.chr9.934	GWHPBCKX034392	Os09g0356800	OsMRLK61	-8.60422	4.0327e-05	0.000731911
evm.TU.chr10.522	GWHPBCKX005250	Os10g0174548	OsWAK107	-7.42745	3.87774e-06	0.000110426
evm.TU.chr1.257	GWHPBCKX000242	Os01g0137400	OsRLCK21	-7.19107	3.99506e-06	0.000112545
evm.TU.chr1.258	GWHPBCKX000243	Os01g0137500	OsRLCK22	-6.92863	1.92974e-05	0.000401179
evm.TU.chr1.4122	GWHPBCKX003658	Os01g0810500	OsMRLK4	-6.34366	9.94263e-06	0.000235931
evm.TU.chr9.746	GWHPBCKX034252	Os09g0326100	protein kinase HSL1	-5.21784	6.88996e-08	4.32023e-06
evm.TU.chr1.4118	GWHPBCKX003654	Os01g0810800	OsMRLK6	-4.8002	1.7023e-06	5.62743e-05
evm.TU.chr9.932	GWHPBCKX034390	Os09g0356800	OsMRLK61	-4.26497	0.00266812	0.0202161
evm.TU.chr7.2090	GWHPBCKX030165	Os07g0538200	cysteine-rich receptor-like protein kinase 6	-4.22734	1.2582e-07	6.88926e-06
evm.TU.chr12.610	GWHPBCKX009815	Os12g0180500	OsRLCK361	-3.45837	0.000170787	0.00233786
evm.TU.chr8.711	GWHPBCKX031849	Os08g0203300	OsMRLK45	-3.27021	0.00238004	0.0184831
evm.TU.chr9.929	GWHPBCKX034388	Os09g0359500	OsMRLP16	-3.22182	0.00149094	0.0129148
evm.TU.chr1.166	GWHPBCKX000160	Os01g0124100	OsRBBI3-2	-2.13977	0.00704362	0.0407118
evm.TU.chr8.969	GWHPBCKX032047	Os08g0249100	OsRLCK249	-1.95906	0.00124645	0.0112609
evm.TU.chr10.318	GWHPBCKX005097	Os10g0148800	Os_F0711	-0.911327	0.00788392	0.0442785
evm.TU.chr1.246	GWHPBCKX000233	Os01g0136800	OsWAK2	1.52303	0.000158881	0.00220992
evm.TU.chr10.684	GWHPBCKX005382	Os10g0200000	OsRLCK295	1.67192	0.00732469	0.0419497
evm.TU.chr8.1435	GWHPBCKX032410	Os08g0343000	OsRLCK251	1.6981	4.76259e-06	0.000131126
evm.TU.chr11.2355	GWHPBCKX008797	Os11g0607200	OsSERL1	1.77915	0.000505482	0.00550452
evm.TU.chr9.855	GWHPBCKX034333	Os09g0345300	OsMRLK50	1.91447	0.00209965	0.0167885
evm.TU.chr11.2081	GWHPBCKX008566	Os11g0559200	Xa21*	2.06137	0.0090166	0.0489977
evm.TU.chr9.1704	GWHPBCKX035056	Os09g0471200	OsWAK80	2.47287	2.90217e-05	0.000554694
evm.TU.chr7.2062	GWHPBCKX030142	Os07g0534700	Gnk2RLK-4	2.64657	0.000109552	0.00163304
evm.TU.chr7.3165	GWHPBCKX031157	Os07g0686800	OsRLCK241	2.65106	0.000372339	0.00431319
evm.TU.chr7.3165	GWHPBCKX031157	Os07g0686800	OsRLCK241	2.65106	0.000372339	0.00431319
evm.TU.chr12.756	GWHPBCKX009933	Os12g0210400	OsLRR-RLK2	2.71034	3.24979e-09	3.63043e-07
evm.TU.chr11.2846	GWHPBCKX009153	Os01g0545500	OsRLCK36	2.71992	0.00464315	0.0303068
evm.TU.chr9.1779	GWHPBCKX035126	Os09g0482640	OsWAK87	2.76669	0.000892306	0.00860777
evm.TU.chr11.785	GWHPBCKX007566	Os11g0209100	OsFbox591	2.80024	0.00124728	0.0112609
evm.TU.chr7.2110	GWHPBCKX030179	Os07g0540100	AGP	2.83859	4.90631e-06	0.000133945
evm.TU.chr11.783	GWHPBCKX007564	Os11g0209100	OsFbox591	3.2355	0.00129977	0.0116589
evm.TU.chr1.416	GWHPBCKX000381	Os01g0155200	SDRLK-11	3.35733	0.00188253	0.0154269
evm.TU.chr11.2889	GWHPBCKX009191	Os11g0690066	OsWAK1	3.87969	0.000534405	0.00573538
evm.TU.chr10.234	GWHPBCKX005029	Os10g0136500	Gnk2RLK-8	3.88639	3.12017e-05	0.000589405
evm.TU.chr9.1698	GWHPBCKX035052	Os09g0471550	OsWAK83	3.94967	0.000225482	0.00292313
evm.TU.chr1.3160	GWHPBCKX002774	Os01g0668901	SDRLK-2	3.96697	0.000251291	0.00318007
evm.TU.chr9.843	GWHPBCKX034322	Os03g0157300	OsMCA1	3.97316	1.23204e-05	0.000279772
evm.TU.chr9.2429	GWHPBCKX035732	Os09g0570100	OsRLCK282	4.58134	7.93813e-06	0.000197316
evm.TU.chr9.1696	GWHPBCKX035050	Os09g0471200	OsWAK80	4.74408	7.61118e-07	2.95892e-05
evm.TU.chr2.2839	GWHPBCKX013855	Os02g0633066	OsWAK16	2.4922	0.00471637	0.0307025
evm.TU.chr1.260	GWHPBCKX000245	Os01g0137400	OsRLCK21	4.78427	4.75512e-08	3.10168e-06
evm.TU.chr8.872	GWHPBCKX031965	Os08g0230800	OsLecRK paralog	6.03958	6.11225e-06	0.000160337
evm.TU.chr9.1701	GWHPBCKX035053	Os09g0471200	OsWAK80	6.10271	0.000463114	0.00513813
evm.TU.chr10.300	GWHPBCKX005082	Os12g0210400	OsLRR-RLK2	6.26357	2.09085e-05	0.000426463
evm.TU.chr1.3944	GWHPBCKX003501	Os01g0783800	OsSDS2	6.70118	8.63359e-08	5.14023e-06
evm.TU.chr10.73	GWHPBCKX004907	Os10g0111900	OsWAK96/97	6.7358	0.00527194	0.0331588
evm.TU.chr11.2729	GWHPBCKX009090	Os06g0690200	OsRLCK215	6.94713	2.50745e-05	0.000492321
evm.TU.chr9.913	GWHPBCKX034376	Os09g0356000	OsRLCK266	7.82268	1.16189e-08	9.9933e-07
evm.TU.chr9.888	GWHPBCKX034359	Os09g0350900	OsMRLK54	8.2271	4.31679e-11	1.13391e-08
evm.TU.chr1.3943	GWHPBCKX003500	Os01g0783800	OsSDS2	8.56495	1.43872e-08	1.21064e-06
evm.TU.chr1.1836	GWHPBCKX001639	Os01g0364400	OsRLCK35	9.07116	5.43772e-12	2.15711e-09
evm.TU.chr7.2120	GWHPBCKX030188	Os07g0541500	cysteine-rich receptor-like protein kinase 10	9.37267	1.50353e-10	2.85663e-08
evm.TU.chr10.551	GWHPBCKX005274	Os10g0180800	OsWAK112	9.90814	1.34706e-10	2.61842e-08
