# Supplementary material for: Transcriptomic analysis of rice cultivars with distinct resistance mechanisms to Xanthomonas oryzae pv. oryzicola reveals novel components and candidate genes associated with bacterial leaf streak
Source: Front Plant Sci. 2025 Sep 9;16:1613802. doi: 10.3389/fpls.2025.1613802 (PMC12459299; doi:10.3389/fpls.2025.1613802)
Supplement: Supplementary Figure 1 — Morphological tests of 1NY2-2. (A) Colony appearance of 1NY2-2 isolate on Nutrient Agar media (3 g of beef extract, 5 g of peptone and 15 g agar per liter of media) after incubation at 30°C for 3-4 days. (B) Appearance of gram negative 1NY2-2 under microscope. (To gram stain 1NY2-2, fresh culture of 24-48 hour-aged bacteria were spread in 1-2 drops of clean water on glass slide. To make bacterial smear, bacteria cells were then heat fixed and were stained with 1-2 drops of crystal violet for 1 min. Then washed with sterilized distilled water and Gram’s iodine solution was poured into it. Then it was washed with 95% ethanol, water and blotted dry. Finally, they were counter stained with Safranin O for 30 seconds, rinsed with water and left to dry. The bacterial cells were observed under microscope and gram-negative bacteria were seen pink to red). [file DataSheet1.zip › Supplementary/Table S9.xlsx]

## Sheet: Table S9A
Table S9 (A) Identification variants of (SNPs/InDels) of candidate genes by using whole-genome re-sequencing data of 262 rice accessions
Chr	Positions	SNP_ID	Estimate	Std. Error	t value	Pr(>|t|)	Signif. codes	Multiple R-squared	Adjusted R-squared	RAP_ID	Gene name
Chr1	4448070	Chr1_4448070	-0.2229	0.5422	-0.411	0.681		0.0005593	-0.00275	Os01g0184100	OsHSP18.0-CII
Chr1	4448100	Chr1_4448100	-0.2229	0.5422	-0.411	0.681		0.0005593	-0.00275	Os01g0184100	OsHSP18.0-CII
Chr1	4448130	Chr1_4448130	-0.06642	0.27411	-0.242	0.809		0.0001957	-0.003137	Os01g0184100	OsHSP18.0-CII
Chr1	4448145	Chr1_4448145	-0.2135	0.5446	-0.392	0.695		0.0005135	-0.002829	Os01g0184100	OsHSP18.0-CII
Chr1	4448169	Chr1_4448169	-0.2168	0.5438	-0.399	0.69		0.0005295	-0.002802	Os01g0184100	OsHSP18.0-CII
Chr1	4448173	Chr1_4448173	-0.4747	0.5969	-0.795	0.427		0.00209	-0.001215	Os01g0184100	OsHSP18.0-CII
Chr1	4448201	Chr1_4448201	0.8841	1.2507	0.707	0.48		0.001714	-0.001716	Os01g0184100	OsHSP18.0-CII
Chr1	4448203	Chr1_4448203	-1.6938	0.9534	-1.777	0.0766	.	0.01034	0.007066	Os01g0184100	OsHSP18.0-CII
Chr1	4448212	Chr1_4448212	-1.6938	0.9534	-1.777	0.0766	.	0.01034	0.007066	Os01g0184100	OsHSP18.0-CII
Chr1	4448219	Chr1_4448219	-0.2012	0.5526	-0.364	0.716		0.0004585	-0.003	Os01g0184100	OsHSP18.0-CII
Chr1	4448235	Chr1_4448235	-0.2008	0.5542	-0.362	0.717		0.0004571	-0.003026	Os01g0184100	OsHSP18.0-CII
Chr1	4448238	Chr1_4448238	1.0528	1.5111	0.697	0.487		0.001616	-0.001712	Os01g0184100	OsHSP18.0-CII
Chr1	4448803	Chr1_4448803	-0.2229	0.5422	-0.411	0.681		0.0005593	-0.00275	Os01g0184100	OsHSP18.0-CII
Chr1	4448807	Chr1_4448807	-0.2229	0.5422	-0.411	0.681		0.0005593	-0.00275	Os01g0184100	OsHSP18.0-CII
Chr1	4448811	Chr1_4448811	-0.2229	0.5422	-0.411	0.681		0.0005593	-0.00275	Os01g0184100	OsHSP18.0-CII
Chr1	4448865	Chr1_4448865	-0.1416	0.2721	-0.52	0.603		0.0008953	-0.002413	Os01g0184100	OsHSP18.0-CII
Chr1	4448908	Chr1_4448908	1.0475	2.1279	0.492	0.623		0.0008018	-0.002507	Os01g0184100	OsHSP18.0-CII
Chr1	4448952	Chr1_4448952	-2.4725	4.1618	-0.594	0.553		0.001171	-0.002147	Os01g0184100	OsHSP18.0-CII
Chr1	4448953	Chr1_4448953	-2.645	2.0788	-1.272	0.204		0.005368	0.002052	Os01g0184100	OsHSP18.0-CII
Chr1	4448959	Chr1_4448959	0.3425	0.9427	0.363	0.717		0.000458	-0.003013	Os01g0184100	OsHSP18.0-CII
Chr1	4448960	Chr1_4448960	0.3455	0.8817	0.392	0.695		0.000533	-0.002937	Os01g0184100	OsHSP18.0-CII
Chr1	4448964	Chr1_4448964	-0.9543	0.4859	-1.964	0.0505	.	0.01313	0.009722	Os01g0184100	OsHSP18.0-CII
Chr1	4448972	Chr1_4448972	-1.423	1.143	-1.245	0.214		0.005528	0.001964	Os01g0184100	OsHSP18.0-CII
Chr1	4448973	Chr1_4448973	1.2642	1.5031	0.841	0.401		0.0024	-0.0009928	Os01g0184100	OsHSP18.0-CII
Chr1	4448975	Chr1_4448975	1.2559	1.4985	0.838	0.403		0.002367	-0.001003	Os01g0184100	OsHSP18.0-CII
Chr1	4449020	Chr1_4449020	-0.2271	0.5241	-0.433	0.665		0.0006212	-0.002688	Os01g0184100	OsHSP18.0-CII
Chr1	4449031	Chr1_4449031	-0.1749	0.5356	-0.327	0.744		0.0003531	-0.002957	Os01g0184100	OsHSP18.0-CII
Chr1	4449090	Chr1_4449090	-0.2229	0.5422	-0.411	0.681		0.0005593	-0.00275	Os01g0184100	OsHSP18.0-CII
Chr1	4449112	Chr1_4449112	-0.2229	0.5422	-0.411	0.681		0.0005593	-0.00275	Os01g0184100	OsHSP18.0-CII
Chr1	4449196	Chr1_4449196	0.2256	0.2863	0.788	0.431		0.002052	-0.001253	Os01g0184100	OsHSP18.0-CII
Chr1	4449222	Chr1_4449222	0.08533	0.26392	0.323	0.747		0.0003471	-0.002974	Os01g0184100	OsHSP18.0-CII
Chr1	4449419	Chr1_4449419	-1.461	2.127	-0.687	0.493		0.001559	-0.001747	Os01g0184100	OsHSP18.0-CII
Chr1	4449484	Chr1_4449484	-0.5318	0.6142	-0.866	0.387		0.002476	-0.0008266	Os01g0184100	OsHSP18.0-CII
Chr1	4449515	Chr1_4449515	-0.2292	0.5425	-0.422	0.673		0.0005925	-0.002728	Os01g0184100	OsHSP18.0-CII
Chr1	4449602	Chr1_4449602	-0.2229	0.5422	-0.411	0.681		0.0005593	-0.00275	Os01g0184100	OsHSP18.0-CII
Chr1	4449608	Chr1_4449608	-0.2229	0.5422	-0.411	0.681		0.0005593	-0.00275	Os01g0184100	OsHSP18.0-CII
Chr1	4449611	Chr1_4449611	-0.2229	0.5422	-0.411	0.681		0.0005593	-0.00275	Os01g0184100	OsHSP18.0-CII
Chr1	4449614	Chr1_4449614	-0.2229	0.5422	-0.411	0.681		0.0005593	-0.00275	Os01g0184100	OsHSP18.0-CII
Chr1	4449638	Chr1_4449638	0.9988	1.9057	0.524	0.601		0.0009088	-0.002399	Os01g0184100	OsHSP18.0-CII
Chr1	4449647	Chr1_4449647	-0.2229	0.5422	-0.411	0.681		0.0005593	-0.00275	Os01g0184100	OsHSP18.0-CII
Chr1	4449650	Chr1_4449650	-0.2229	0.5422	-0.411	0.681		0.0005593	-0.00275	Os01g0184100	OsHSP18.0-CII
Chr1	22730952	Chr1_22730952	0.1275	0.2665	0.478	0.633		0.000757	-0.002552	Os01g0584900	OsWRKY77
Chr1	22730957	Chr1_22730957	0.7993	1.5071	0.53	0.596		0.0009306	-0.002378	Os01g0584900	OsWRKY77
Chr1	22730965	Chr1_22730965	0.1691	0.5627	0.3	0.764		0.0002989	-0.003011	Os01g0584900	OsWRKY77
Chr1	22730976	Chr1_22730976	0.1214	0.2684	0.452	0.651		0.0006767	-0.002632	Os01g0584900	OsWRKY77
Chr1	22730988	Chr1_22730988	0.5597	0.4317	1.297	0.196		0.005535	0.002242	Os01g0584900	OsWRKY77
Chr1	22730991	Chr1_22730991	0.1691	0.5627	0.3	0.764		0.0002989	-0.003011	Os01g0584900	OsWRKY77
Chr1	22731015	Chr1_22731015	0.5703	0.4377	1.303	0.194		0.005589	0.002296	Os01g0584900	OsWRKY77
Chr1	22731025	Chr1_22731025	0.6163	0.4391	1.404	0.161		0.006482	0.003192	Os01g0584900	OsWRKY77
Chr1	22731413	Chr1_22731413	0.1406	0.4407	0.319	0.75		0.000351	-0.003096	Os01g0584900	OsWRKY77
Chr1	22731422	Chr1_22731422	0.2076	0.2712	0.766	0.445		0.002017	-0.001424	Os01g0584900	OsWRKY77
Chr1	22731507	Chr1_22731507	0.7967	2.1283	0.374	0.708		0.0004638	-0.002846	Os01g0584900	OsWRKY77
Chr1	22731521	Chr1_22731521	-3.9219	4.2583	-0.921	0.358		0.00281	-0.0005029	Os01g0584900	OsWRKY77
Chr1	22731526	Chr1_22731526	-0.1768	0.2568	-0.689	0.492		0.001573	-0.001744	Os01g0584900	OsWRKY77
Chr1	22731562	Chr1_22731562	0.04931	0.28152	0.175	0.861		0.0001549	-0.004895	Os01g0584900	OsWRKY77
Chr1	22731563	Chr1_22731563	0.09657	0.26788	0.361	0.719		0.000433	-0.002899	Os01g0584900	OsWRKY77
Chr1	22731590	Chr1_22731590	0.7993	1.5071	0.53	0.596		0.0009306	-0.002378	Os01g0584900	OsWRKY77
Chr1	22731614	Chr1_22731614	0.7993	1.5071	0.53	0.596		0.0009306	-0.002378	Os01g0584900	OsWRKY77
Chr1	22731639	Chr1_22731639	0.6043	0.433	1.396	0.164		0.00641	0.00312	Os01g0584900	OsWRKY77
Chr1	22731640	Chr1_22731640	0.7993	1.5071	0.53	0.596		0.0009306	-0.002378	Os01g0584900	OsWRKY77
Chr1	22731671	Chr1_22731671	0.796	2.466	0.323	0.747		0.000345	-0.002965	Os01g0584900	OsWRKY77
Chr1	22731682	Chr1_22731682	0.7993	1.5071	0.53	0.596		0.0009306	-0.002378	Os01g0584900	OsWRKY77
Chr1	22731728	Chr1_22731728	-3.9248	4.2516	-0.923	0.357		0.002814	-0.0004881	Os01g0584900	OsWRKY77
Chr1	22731816	Chr1_22731816	0.1778	0.4536	0.392	0.695		0.0005086	-0.002801	Os01g0584900	OsWRKY77
Chr1	22731883	Chr1_22731883	0.4454	0.3548	1.256	0.21		0.005193	0.001899	Os01g0584900	OsWRKY77
Chr1	22731915	Chr1_22731915	1.0475	2.1279	0.492	0.623		0.0008018	-0.002507	Os01g0584900	OsWRKY77
Chr1	22731935	Chr1_22731935	0.1037	0.2691	0.385	0.7		0.0004917	-0.002818	Os01g0584900	OsWRKY77
Chr1	22731968	Chr1_22731968	0.7993	1.5071	0.53	0.596		0.0009306	-0.002378	Os01g0584900	OsWRKY77
Chr1	22732048	Chr1_22732048	-3.9248	4.2516	-0.923	0.357		0.002814	-0.0004881	Os01g0584900	OsWRKY77
Chr1	22732074	Chr1_22732074	-0.8062	0.3357	-2.402	0.0169	*	0.01874	0.01549	Os01g0584900	OsWRKY77
Chr1	22732077	Chr1_22732077	0.204	0.4452	0.458	0.647		0.0006948	-0.002614	Os01g0584900	OsWRKY77
Chr1	22732083	Chr1_22732083	0.4226	0.2926	1.444	0.15		0.006857	0.003569	Os01g0584900	OsWRKY77
Chr1	22732572	Chr1_22732572	0.1467	0.5771	0.254	0.8		0.0002139	-0.003097	Os01g0584900	OsWRKY77
Chr1	22732614	Chr1_22732614	0.1713	0.4553	0.376	0.707		0.0004684	-0.002841	Os01g0584900	OsWRKY77
Chr1	22732626	Chr1_22732626	0.1691	0.5627	0.3	0.764		0.0002989	-0.003011	Os01g0584900	OsWRKY77
Chr1	22732775	Chr1_22732775	0.6283	0.4327	1.452	0.148		0.006977	0.003666	Os01g0584900	OsWRKY77
Chr1	22732780	Chr1_22732780	0.09912	0.55887	0.177	0.859		0.0001041	-0.003207	Os01g0584900	OsWRKY77
Chr1	22732784	Chr1_22732784	0.07847	0.2692	0.291	0.771		0.0002812	-0.003029	Os01g0584900	OsWRKY77
Chr1	22732913	Chr1_22732913	0.6277	0.4187	1.499	0.135		0.007389	0.004102	Os01g0584900	OsWRKY77
Chr1	22733021	Chr1_22733021	0.01587	0.26924	0.059	0.953		1.151e-05	-0.0033	Os01g0584900	OsWRKY77
Chr1	22733118	Chr1_22733118	0.4134	0.6808	0.607	0.544		0.001287	-0.002205	Os01g0584900	OsWRKY77
Chr1	22733120	Chr1_22733120	1.6211	4.3453	0.373	0.709		0.000483	-0.002988	Os01g0584900	OsWRKY77
Chr1	22733121	Chr1_22733121	0.9442	3.0543	0.309	0.757		0.0003261	-0.003086	Os01g0584900	OsWRKY77
Chr1	22733156	Chr1_22733156	-3.9248	4.2516	-0.923	0.357		0.002814	-0.0004881	Os01g0584900	OsWRKY77
Chr1	22733160	Chr1_22733160	0.09912	0.55887	0.177	0.859		0.0001041	-0.003207	Os01g0584900	OsWRKY77
Chr1	22733371	Chr1_22733371	0.04172	0.27591	0.151	0.88		7.993e-05	-0.003416	Os01g0584900	OsWRKY77
Chr1	22733380	Chr1_22733380	0.01252	0.2744	0.046	0.964		6.892e-06	-0.003304	Os01g0584900	OsWRKY77
Chr1	22733385	Chr1_22733385	-0.205	0.2538	-0.808	0.42		0.002155	-0.001149	Os01g0584900	OsWRKY77
Chr1	22733485	Chr1_22733485	-0.6583	0.3537	-1.861	0.0637	.	0.01134	0.008066	Os01g0584900	OsWRKY77
Chr1	22733529	Chr1_22733529	0.7993	1.5071	0.53	0.596		0.0009306	-0.002378	Os01g0584900	OsWRKY77
Chr1	22733552	Chr1_22733552	0.6043	0.433	1.396	0.164		0.00641	0.00312	Os01g0584900	OsWRKY77
Chr1	22733577	Chr1_22733577	0.1691	0.5627	0.3	0.764		0.0002989	-0.003011	Os01g0584900	OsWRKY77
Chr1	22733587	Chr1_22733587	0.9472	2.1281	0.445	0.657		0.0006556	-0.002654	Os01g0584900	OsWRKY77
Chr1	22733601	Chr1_22733601	0.1441	0.2668	0.54	0.589		0.0009687	-0.00235	Os01g0584900	OsWRKY77
Chr1	22733617	Chr1_22733617	-0.6328	0.3508	-1.804	0.0723	.	0.01066	0.007383	Os01g0584900	OsWRKY77
Chr1	22733724	Chr1_22733724	-0.1986	0.2529	-0.785	0.433		0.002037	-0.001268	Os01g0584900	OsWRKY77
Chr1	22733788	Chr1_22733788	-0.4824	0.2703	-1.785	0.0753	.	0.01047	0.007187	Os01g0584900	OsWRKY77
Chr1	22733800	Chr1_22733800	0.608	0.4336	1.402	0.162		0.00649	0.003189	Os01g0584900	OsWRKY77
Chr1	22733802	Chr1_22733802	0.1416	0.2668	0.531	0.596		0.0009357	-0.002383	Os01g0584900	OsWRKY77
Chr1	22733804	Chr1_22733804	0.1724	0.5635	0.306	0.76		0.0003108	-0.00301	Os01g0584900	OsWRKY77
Chr1	22733809	Chr1_22733809	-1.862	2.1261	-0.876	0.382		0.002533	-0.0007694	Os01g0584900	OsWRKY77
Chr1	22733844	Chr1_22733844	-0.3187	0.411	-0.775	0.439		0.001987	-0.001318	Os01g0584900	OsWRKY77
Chr1	22733849	Chr1_22733849	-3.9248	4.2516	-0.923	0.357		0.002814	-0.0004881	Os01g0584900	OsWRKY77
Chr1	22733873	Chr1_22733873	0.6043	0.433	1.396	0.164		0.00641	0.00312	Os01g0584900	OsWRKY77
Chr1	22733889	Chr1_22733889	-2.0803	0.8681	-2.396	0.0172	*	0.01866	0.01541	Os01g0584900	OsWRKY77
Chr1	22733928	Chr1_22733928	-3.9248	4.2516	-0.923	0.357		0.002814	-0.0004881	Os01g0584900	OsWRKY77
Chr1	22733941	Chr1_22733941	-0.1418	0.2548	-0.557	0.578		0.001028	-0.002291	Os01g0584900	OsWRKY77
Chr1	22733969	Chr1_22733969	0.009885	0.250058	0.04	0.968		5.191e-06	-0.003317	Os01g0584900	OsWRKY77
Chr1	22733976	Chr1_22733976	0.1429	0.2661	0.537	0.592		0.0009566	-0.002363	Os01g0584900	OsWRKY77
Chr1	22733997	Chr1_22733997	0.5748	0.4244	1.354	0.177		0.006078	0.002765	Os01g0584900	OsWRKY77
Chr1	22734021	Chr1_22734021	-0.4247	0.271	-1.567	0.118		0.008063	0.004778	Os01g0584900	OsWRKY77
Chr1	22734082	Chr1_22734082	0.336	1.0695	0.314	0.754		0.0003267	-0.002983	Os01g0584900	OsWRKY77
Chr1	22734091	Chr1_22734091	-0.1407	0.2539	-0.554	0.58		0.001015	-0.002293	Os01g0584900	OsWRKY77
Chr1	22734093	Chr1_22734093	0.6043	0.433	1.396	0.164		0.00641	0.00312	Os01g0584900	OsWRKY77
Chr2	837763	Chr2_837763	-0.1803	0.5272	-0.342	0.733		0.0003871	-0.002923	Os02g0115900	OsBIP1
Chr2	837814	Chr2_837814	0.9252	1.5068	0.614	0.54		0.001247	-0.00206	Os02g0115900	OsBIP1
Chr2	838267	Chr2_838267	0.5677	0.317	1.791	0.0743	.	0.01051	0.007234	Os02g0115900	OsBIP1
Chr2	838277	Chr2_838277	0.6624	0.36	1.84	0.0667	.	0.01109	0.007812	Os02g0115900	OsBIP1
Chr2	838387	Chr2_838387	0.8201	0.2591	3.165	0.00171	**	0.03211	0.0289	Os02g0115900	OsBIP1
Chr2	838494	Chr2_838494	0.7863	0.3534	2.225	0.0268	*	0.01613	0.01287	Os02g0115900	OsBIP1
Chr2	838640	Chr2_838640	-0.002094	0.29155	-0.007	0.994		1.984e-07	-0.003846	Os02g0115900	OsBIP1
Chr2	838664	Chr2_838664	0.7804	0.3598	2.169	0.0309	*	0.01534	0.01208	Os02g0115900	OsBIP1
Chr2	838695	Chr2_838695	0.218	0.2465	0.885	0.377		0.002585	-0.000718	Os02g0115900	OsBIP1
Chr2	838740	Chr2_838740	0.596	2.1285	0.28	0.78		0.0002596	-0.003051	Os02g0115900	OsBIP1
Chr2	838948	Chr2_838948	0.703	0.6191	1.136	0.257		0.004253	0.0009554	Os02g0115900	OsBIP1
Chr2	838950	Chr2_838950	0.703	0.6191	1.136	0.257		0.004253	0.0009554	Os02g0115900	OsBIP1
Chr2	838952	Chr2_838952	0.703	0.6191	1.136	0.257		0.004253	0.0009554	Os02g0115900	OsBIP1
Chr2	838954	Chr2_838954	0.703	0.6191	1.136	0.257		0.004253	0.0009554	Os02g0115900	OsBIP1
Chr2	838956	Chr2_838956	0.703	0.6191	1.136	0.257		0.004253	0.0009554	Os02g0115900	OsBIP1
Chr2	838958	Chr2_838958	-0.9985	0.5701	-1.752	0.0809	.	0.01006	0.006779	Os02g0115900	OsBIP1
Chr2	839030	Chr2_839030	2.099	4.2624	0.492	0.623		0.000805	-0.002515	Os02g0115900	OsBIP1
Chr2	839096	Chr2_839096	-2.5223	1.1774	-2.142	0.033	*	0.01497	0.01171	Os02g0115900	OsBIP1
Chr2	839401	Chr2_839401	0.4957	2.1286	0.233	0.816		0.0001796	-0.003131	Os02g0115900	OsBIP1
Chr2	839465	Chr2_839465	-0.1173	0.459	-0.256	0.798		0.0002162	-0.003094	Os02g0115900	OsBIP1
Chr2	839614	Chr2_839614	0.07047	0.87632	0.08	0.936		2.141e-05	-0.00329	Os02g0115900	OsBIP1
Chr2	839661	Chr2_839661	-1.2416	0.4629	-2.682	0.00772	**	0.02326	0.02003	Os02g0115900	OsBIP1
Chr2	839802	Chr2_839802	-0.6572	0.3342	-1.966	0.0502	.	0.01264	0.009369	Os02g0115900	OsBIP1
Chr2	839986	Chr2_839986	-0.1789	0.2451	-0.73	0.466		0.001762	-0.001544	Os02g0115900	OsBIP1
Chr2	839987	Chr2_839987	-0.1173	0.459	-0.256	0.798		0.0002162	-0.003094	Os02g0115900	OsBIP1
Chr2	840073	Chr2_840073	-0.09012	0.452	-0.199	0.842		0.0001316	-0.003179	Os02g0115900	OsBIP1
Chr2	840074	Chr2_840074	-1.8496	0.7112	-2.601	0.00977	**	0.0219	0.01866	Os02g0115900	OsBIP1
Chr2	840103	Chr2_840103	-0.6572	0.3342	-1.966	0.0502	.	0.01264	0.009369	Os02g0115900	OsBIP1
Chr2	840250	Chr2_840250	-0.9723	0.4152	-2.342	0.0198	*	0.01784	0.01458	Os02g0115900	OsBIP1
Chr2	840280	Chr2_840280	0.9252	1.5068	0.614	0.54		0.001247	-0.00206	Os02g0115900	OsBIP1
Chr2	840421	Chr2_840421	0.705	0.6011	1.173	0.242		0.004534	0.001238	Os02g0115900	OsBIP1
Chr2	840454	Chr2_840454	-2.5142	2.1239	-1.184	0.237		0.004619	0.001323	Os02g0115900	OsBIP1
Chr2	840472	Chr2_840472	0.8095	0.4334	1.868	0.0627	.	0.01142	0.008147	Os02g0115900	OsBIP1
Chr2	840624	Chr2_840624	-0.6347	0.3319	-1.912	0.0568	.	0.01196	0.008692	Os02g0115900	OsBIP1
Chr2	840690	Chr2_840690	1.0475	2.1279	0.492	0.623		0.0008018	-0.002507	Os02g0115900	OsBIP1
Chr2	840821	Chr2_840821	-0.1803	0.5272	-0.342	0.733		0.0003871	-0.002923	Os02g0115900	OsBIP1
Chr2	840824	Chr2_840824	-0.1789	0.2451	-0.73	0.466		0.001762	-0.001544	Os02g0115900	OsBIP1
Chr2	840895	Chr2_840895	-0.9985	0.5701	-1.752	0.0809	.	0.01006	0.006779	Os02g0115900	OsBIP1
Chr2	840991	Chr2_840991	-0.8661	0.5529	-1.566	0.118		0.00806	0.004775	Os02g0115900	OsBIP1
Chr2	841081	Chr2_841081	0.3761	1.0389	0.362	0.718		0.0004338	-0.002876	Os02g0115900	OsBIP1
Chr2	841410	Chr2_841410	0.9252	1.5068	0.614	0.54		0.001247	-0.00206	Os02g0115900	OsBIP1
Chr2	841464	Chr2_841464	0.6624	0.36	1.84	0.0667	.	0.01109	0.007812	Os02g0115900	OsBIP1
Chr2	841731	Chr2_841731	-0.1755	0.2455	-0.715	0.475		0.00169	-0.001616	Os02g0115900	OsBIP1
Chr2	841823	Chr2_841823	0.9252	1.5068	0.614	0.54		0.001247	-0.00206	Os02g0115900	OsBIP1
Chr2	841923	Chr2_841923	-0.6344	0.3336	-1.902	0.0582	.	0.01183	0.008559	Os02g0115900	OsBIP1
Chr2	841964	Chr2_841964	0.5633	0.2527	2.229	0.0265	*	0.01619	0.01293	Os02g0115900	OsBIP1
Chr2	842015	Chr2_842015	0.6372	0.7398	0.861	0.39		0.002451	-0.0008521	Os02g0115900	OsBIP1
Chr2	842236	Chr2_842236	0.3714	0.5871	0.633	0.528		0.001383	-0.002073	Os02g0115900	OsBIP1
Chr2	842274	Chr2_842274	-0.1789	0.2471	-0.724	0.47		0.001732	-0.001573	Os02g0115900	OsBIP1
Chr2	842333	Chr2_842333	0.5737	0.2746	2.089	0.0376	*	0.01573	0.01213	Os02g0115900	OsBIP1
Chr2	842334	Chr2_842334	0.5114	0.2665	1.919	0.056	.	0.01262	0.009195	Os02g0115900	OsBIP1
Chr2	842490	Chr2_842490	0.07047	0.87632	0.08	0.936		2.141e-05	-0.00329	Os02g0115900	OsBIP1
Chr2	842534	Chr2_842534	-0.03263	0.45204	-0.072	0.943		1.784e-05	-0.003407	Os02g0115900	OsBIP1
Chr2	842565	Chr2_842565	0.1174	0.248	0.473	0.636		0.0007409	-0.002568	Os02g0115900	OsBIP1
Chr2	842568	Chr2_842568	-1.1083	0.5086	-2.179	0.0306	*	0.02584	0.0204	Os02g0115900	OsBIP1
Chr2	842605	Chr2_842605	-0.1173	0.459	-0.256	0.798		0.0002162	-0.003094	Os02g0115900	OsBIP1
Chr2	842651	Chr2_842651	-0.1831	0.2459	-0.745	0.457		0.001833	-0.001472	Os02g0115900	OsBIP1
Chr2	842906	Chr2_842906	0.9252	1.5068	0.614	0.54		0.001247	-0.00206	Os02g0115900	OsBIP1
Chr2	842931	Chr2_842931	1.0475	2.1279	0.492	0.623		0.0008018	-0.002507	Os02g0115900	OsBIP1
Chr2	843005	Chr2_843005	-0.1803	0.5272	-0.342	0.733		0.0003871	-0.002923	Os02g0115900	OsBIP1
Chr2	843016	Chr2_843016	-1.2416	0.4629	-2.682	0.00772	**	0.02326	0.02003	Os02g0115900	OsBIP1
Chr2	843052	Chr2_843052	-0.1755	0.2455	-0.715	0.475		0.00169	-0.001616	Os02g0115900	OsBIP1
Chr2	843056	Chr2_843056	-15.9644	4.1573	-3.84	0.00015	***	0.04656	0.0434	Os02g0115900	OsBIP1
Chr2	843057	Chr2_843057	1.9387	2.1365	0.907	0.365		0.002719	-0.0005832	Os02g0115900	OsBIP1
Chr2	843058	Chr2_843058	-15.9644	4.1573	-3.84	0.00015	***	0.04656	0.0434	Os02g0115900	OsBIP1
Chr2	843059	Chr2_843059	1.9387	2.1365	0.907	0.365		0.002719	-0.0005832	Os02g0115900	OsBIP1
Chr2	843106	Chr2_843106	-0.1789	0.2451	-0.73	0.466		0.001762	-0.001544	Os02g0115900	OsBIP1
Chr2	843148	Chr2_843148	-0.1789	0.2451	-0.73	0.466		0.001762	-0.001544	Os02g0115900	OsBIP1
Chr2	843170	Chr2_843170	0.4492	0.2459	1.826	0.0688	.	0.01092	0.007648	Os02g0115900	OsBIP1
Chr2	843238	Chr2_843238	0.748	0.2607	2.869	0.00441	**	0.02653	0.02331	Os02g0115900	OsBIP1
Chr2	843248	Chr2_843248	-0.8661	0.5529	-1.566	0.118		0.00806	0.004775	Os02g0115900	OsBIP1
Chr2	843257	Chr2_843257	0.9252	1.5068	0.614	0.54		0.001247	-0.00206	Os02g0115900	OsBIP1
Chr2	843289	Chr2_843289	0.07047	0.87632	0.08	0.936		2.141e-05	-0.00329	Os02g0115900	OsBIP1
Chr2	843336	Chr2_843336	1.0475	2.1279	0.492	0.623		0.0008018	-0.002507	Os02g0115900	OsBIP1
Chr2	843339	Chr2_843339	-0.1072	0.4572	-0.235	0.815		0.0001822	-0.003128	Os02g0115900	OsBIP1
Chr2	843347	Chr2_843347	-1.2416	0.4629	-2.682	0.00772	**	0.02326	0.02003	Os02g0115900	OsBIP1
Chr2	843348	Chr2_843348	-2.1931	0.708	-3.098	0.00213	**	0.03079	0.02758	Os02g0115900	OsBIP1
Chr2	843365	Chr2_843365	0.8156	0.26	3.136	0.00188	**	0.03154	0.02834	Os02g0115900	OsBIP1
Chr2	843371	Chr2_843371	-2.0932	1.2272	-1.706	0.0891	.	0.009541	0.006262	Os02g0115900	OsBIP1
Chr2	843379	Chr2_843379	-1.2416	0.4629	-2.682	0.00772	**	0.02326	0.02003	Os02g0115900	OsBIP1
Chr2	843387	Chr2_843387	0.5084	0.2456	2.07	0.0393	*	0.01399	0.01073	Os02g0115900	OsBIP1
Chr2	843397	Chr2_843397	-1.2416	0.4629	-2.682	0.00772	**	0.02326	0.02003	Os02g0115900	OsBIP1
Chr2	843398	Chr2_843398	1.1598	1.9054	0.609	0.543		0.001225	-0.002082	Os02g0115900	OsBIP1
Chr2	843400	Chr2_843400	-0.8661	0.5529	-1.566	0.118		0.00806	0.004775	Os02g0115900	OsBIP1
Chr2	843420	Chr2_843420	0.07047	0.87632	0.08	0.936		2.141e-05	-0.00329	Os02g0115900	OsBIP1
Chr2	843422	Chr2_843422	0.5061	0.2461	2.057	0.0406	*	0.01381	0.01055	Os02g0115900	OsBIP1
Chr2	843428	Chr2_843428	-0.694	0.3369	-2.06	0.0403	*	0.01385	0.01059	Os02g0115900	OsBIP1
Chr2	843483	Chr2_843483	-1.3845	0.6152	-2.25	0.0251	*	0.01649	0.01324	Os02g0115900	OsBIP1
Chr2	843489	Chr2_843489	-1.2156	0.4612	-2.636	0.00882	**	0.02249	0.01925	Os02g0115900	OsBIP1
Chr2	843495	Chr2_843495	0.5228	0.2453	2.131	0.0339	*	0.01482	0.01156	Os02g0115900	OsBIP1
Chr2	843517	Chr2_843517	-1.2156	0.4612	-2.636	0.00882	**	0.02249	0.01925	Os02g0115900	OsBIP1
Chr2	843526	Chr2_843526	-0.9985	0.5701	-1.752	0.0809	.	0.01006	0.006779	Os02g0115900	OsBIP1
Chr2	843604	Chr2_843604	0.5102	0.2566	1.989	0.0477	*	0.01345	0.01005	Os02g0115900	OsBIP1
Chr2	843617	Chr2_843617	0.4901	0.2567	1.91	0.0572	.	0.01242	0.009012	Os02g0115900	OsBIP1
Chr2	843665	Chr2_843665	-0.1641	0.2469	-0.665	0.507		0.00147	-0.001859	Os02g0115900	OsBIP1
Chr7	28672765	Chr7_28672765	0.5917	0.7399	0.8	0.425		0.002113	-0.001191	Os07g0677200	POX22.3
Chr7	28672766	Chr7_28672766	-1.561	2.127	-0.734	0.464		0.001781	-0.001525	Os07g0677200	POX22.3
Chr7	28672777	Chr7_28672777	-0.1158	0.3619	-0.32	0.749		0.000339	-0.002971	Os07g0677200	POX22.3
Chr7	28672778	Chr7_28672778	1.8944	4.2562	0.445	0.657		0.0006556	-0.002654	Os07g0677200	POX22.3
Chr7	28672888	Chr7_28672888	-0.197	0.3816	-0.516	0.606		0.0009274	-0.002554	Os07g0677200	POX22.3
Chr7	28672932	Chr7_28672932	-2.5342	1.0288	-2.463	0.0143	*	0.0197	0.01645	Os07g0677200	POX22.3
Chr7	28673007	Chr7_28673007	-0.3546	0.3472	-1.021	0.308		0.003442	0.0001426	Os07g0677200	POX22.3
Chr7	28673095	Chr7_28673095	-0.09531	0.35915	-0.265	0.791		0.0002395	-0.003161	Os07g0677200	POX22.3
Chr7	28673162	Chr7_28673162	1.1414	1.9296	0.592	0.555		0.001193	-0.002216	Os07g0677200	POX22.3
Chr7	28673169	Chr7_28673169	-0.4415	1.7546	-0.252	0.802		0.0002131	-0.003153	Os07g0677200	POX22.3
Chr7	28673170	Chr7_28673170	0.2232	1.7647	0.126	0.899		5.386e-05	-0.003313	Os07g0677200	POX22.3
Chr7	28673176	Chr7_28673176	0.4713	1.6367	0.288	0.774		0.0002791	-0.003087	Os07g0677200	POX22.3
Chr7	28673178	Chr7_28673178	0.216	1.7624	0.123	0.903		5.04e-05	-0.003305	Os07g0677200	POX22.3
Chr7	28673288	Chr7_28673288	-0.07684	0.36257	-0.212	0.832		0.0001487	-0.003162	Os07g0677200	POX22.3
Chr7	28673342	Chr7_28673342	0.5917	0.7399	0.8	0.425		0.002113	-0.001191	Os07g0677200	POX22.3
Chr7	28673512	Chr7_28673512	0.5917	0.7399	0.8	0.425		0.002113	-0.001191	Os07g0677200	POX22.3
Chr7	28673695	Chr7_28673695	-0.2684	0.4014	-0.669	0.504		0.001478	-0.001828	Os07g0677200	POX22.3
Chr7	28673761	Chr7_28673761	-0.07684	0.36257	-0.212	0.832		0.0001487	-0.003162	Os07g0677200	POX22.3
Chr7	28674090	Chr7_28674090	-0.2684	0.4014	-0.669	0.504		0.001478	-0.001828	Os07g0677200	POX22.3
Chr7	28674143	Chr7_28674143	0.83	1.0686	0.777	0.438		0.001994	-0.001311	Os07g0677200	POX22.3
Chr7	28674392	Chr7_28674392	-0.2684	0.4014	-0.669	0.504		0.001478	-0.001828	Os07g0677200	POX22.3
Chr7	28674534	Chr7_28674534	-2.0535	0.6035	-3.403	0.000757	***	0.03692	0.03373	Os07g0677200	POX22.3
Chr7	28674711	Chr7_28674711	-0.2684	0.4014	-0.669	0.504		0.001478	-0.001828	Os07g0677200	POX22.3
Chr7	28674817	Chr7_28674817	-0.07684	0.36257	-0.212	0.832		0.0001487	-0.003162	Os07g0677200	POX22.3
Chr7	28674876	Chr7_28674876	-0.2628	0.4062	-0.647	0.518		0.001384	-0.001923	Os07g0677200	POX22.3
Chr7	28675332	Chr7_28675332	-0.2684	0.4014	-0.669	0.504		0.001478	-0.001828	Os07g0677200	POX22.3
Chr7	28675352	Chr7_28675352	-0.2684	0.4014	-0.669	0.504		0.001478	-0.001828	Os07g0677200	POX22.3
Chr7	28675402	Chr7_28675402	-0.2684	0.4014	-0.669	0.504		0.001478	-0.001828	Os07g0677200	POX22.3
Chr7	28675426	Chr7_28675426	-0.2485	0.4004	-0.62	0.535		0.001273	-0.002034	Os07g0677200	POX22.3
Chr7	28675467	Chr7_28675467	-0.2684	0.4014	-0.669	0.504		0.001478	-0.001828	Os07g0677200	POX22.3
Chr7	28675506	Chr7_28675506	-0.5488	0.3366	-1.63	0.104		0.00887	0.005533	Os07g0677200	POX22.3
Chr7	28675519	Chr7_28675519	-2.0535	0.6035	-3.403	0.000757	***	0.03692	0.03373	Os07g0677200	POX22.3
Chr7	28675556	Chr7_28675556	0.3546	0.7189	0.493	0.622		0.000805	-0.002504	Os07g0677200	POX22.3
Chr7	28675607	Chr7_28675607	-0.5182	0.3311	-1.565	0.119		0.008044	0.004759	Os07g0677200	POX22.3
Chr7	28675610	Chr7_28675610	-0.6262	0.3224	-1.942	0.0531	.	0.01234	0.009065	Os07g0677200	POX22.3
Chr7	28675654	Chr7_28675654	-0.2684	0.4014	-0.669	0.504		0.001478	-0.001828	Os07g0677200	POX22.3
Chr7	28675686	Chr7_28675686	-2.0535	0.6035	-3.403	0.000757	***	0.03692	0.03373	Os07g0677200	POX22.3
Chr7	28675802	Chr7_28675802	-0.7095	0.3197	-2.219	0.0272	*	0.01604	0.01279	Os07g0677200	POX22.3
Chr7	28675880	Chr7_28675880	1.0475	2.1279	0.492	0.623		0.0008018	-0.002507	Os07g0677200	POX22.3
Chr7	28675894	Chr7_28675894	-1.561	2.127	-0.734	0.464		0.001781	-0.001525	Os07g0677200	POX22.3
Chr7	28675908	Chr7_28675908	-0.2485	0.4004	-0.62	0.535		0.001273	-0.002034	Os07g0677200	POX22.3
Chr7	28675961	Chr7_28675961	-0.2684	0.4014	-0.669	0.504		0.001478	-0.001828	Os07g0677200	POX22.3
Chr7	28675976	Chr7_28675976	0.5917	0.7399	0.8	0.425		0.002113	-0.001191	Os07g0677200	POX22.3
Chr7	28676012	Chr7_28676012	1.5934	4.2566	0.374	0.708		0.0004638	-0.002846	Os07g0677200	POX22.3
Chr7	28676058	Chr7_28676058	-0.6342	0.3227	-1.966	0.0503	.	0.01263	0.009362	Os07g0677200	POX22.3
Chr7	28676162	Chr7_28676162	-0.06796	0.36197	-0.188	0.851		0.0001167	-0.003194	Os07g0677200	POX22.3
Chr7	28676188	Chr7_28676188	-0.4131	0.3945	-1.047	0.296		0.003617	0.0003181	Os07g0677200	POX22.3
Chr7	28676190	Chr7_28676190	-0.4131	0.3945	-1.047	0.296		0.003617	0.0003181	Os07g0677200	POX22.3
Chr7	28676192	Chr7_28676192	-0.4131	0.3945	-1.047	0.296		0.003617	0.0003181	Os07g0677200	POX22.3
Chr7	28676196	Chr7_28676196	-2.9575	2.1308	-1.388	0.166		0.006402	0.003079	Os07g0677200	POX22.3
Chr7	28676197	Chr7_28676197	0.5917	0.7399	0.8	0.425		0.002113	-0.001191	Os07g0677200	POX22.3
Chr7	28676206	Chr7_28676206	-0.5578	2.1285	-0.262	0.793		0.0002273	-0.003083	Os07g0677200	POX22.3
Chr8	10809400	Chr8_10809400	0.2901	1.0551	0.275	0.784		0.000257	-0.003143	Os08g0278900	OsSDF2-1
Chr8	10809409	Chr8_10809409	-2.6522	1.4877	-1.783	0.0757	.	0.01084	0.00743	Os08g0278900	OsSDF2-1
Chr8	10809446	Chr8_10809446	-3.0543	1.2237	-2.496	0.0131	*	0.02034	0.01708	Os08g0278900	OsSDF2-1
Chr8	10809457	Chr8_10809457	-3.0493	1.2221	-2.495	0.0131	*	0.02026	0.01701	Os08g0278900	OsSDF2-1
Chr8	10809461	Chr8_10809461	-3.0493	1.2221	-2.495	0.0131	*	0.02026	0.01701	Os08g0278900	OsSDF2-1
Chr8	10809466	Chr8_10809466	0.2602	0.3117	0.835	0.404		0.002311	-0.001004	Os08g0278900	OsSDF2-1
Chr8	10809486	Chr8_10809486	0.1203	0.2707	0.444	0.657		0.0006534	-0.002656	Os08g0278900	OsSDF2-1
Chr8	10809500	Chr8_10809500	1.0007	1.5067	0.664	0.507		0.001458	-0.001848	Os08g0278900	OsSDF2-1
Chr8	10809555	Chr8_10809555	1.0007	1.5067	0.664	0.507		0.001458	-0.001848	Os08g0278900	OsSDF2-1
Chr8	10809556	Chr8_10809556	-1.7116	2.1265	-0.805	0.422		0.00214	-0.001164	Os08g0278900	OsSDF2-1
Chr8	10809573	Chr8_10809573	-3.0527	1.2206	-2.501	0.0129	*	0.02029	0.01705	Os08g0278900	OsSDF2-1
Chr8	10809664	Chr8_10809664	0.9704	1.4753	0.658	0.511		0.001445	-0.001895	Os08g0278900	OsSDF2-1
Chr8	10809710	Chr8_10809710	-3.0527	1.2206	-2.501	0.0129	*	0.02029	0.01705	Os08g0278900	OsSDF2-1
Chr8	10809728	Chr8_10809728	-3.0527	1.2206	-2.501	0.0129	*	0.02029	0.01705	Os08g0278900	OsSDF2-1
Chr8	10809746	Chr8_10809746	-2.6537	1.4684	-1.807	0.0717	.	0.01081	0.007497	Os08g0278900	OsSDF2-1
Chr8	10809747	Chr8_10809747	-3.486	1.4943	-2.333	0.0203	*	0.01776	0.0145	Os08g0278900	OsSDF2-1
Chr8	10809770	Chr8_10809770	0.9935	1.5066	0.659	0.51		0.001443	-0.001875	Os08g0278900	OsSDF2-1
Chr8	10809778	Chr8_10809778	0.934	0.6001	1.557	0.121		0.007959	0.004674	Os08g0278900	OsSDF2-1
Chr8	10809782	Chr8_10809782	0.5717	0.6392	0.894	0.372		0.002642	-0.0006604	Os08g0278900	OsSDF2-1
Chr8	10809786	Chr8_10809786	0.03914	0.28519	0.137	0.891		6.299e-05	-0.003281	Os08g0278900	OsSDF2-1
Chr8	10809810	Chr8_10809810	-3.4827	1.4962	-2.328	0.0206	*	0.01774	0.01447	Os08g0278900	OsSDF2-1
Chr8	10809823	Chr8_10809823	0.5833	0.6417	0.909	0.364		0.002756	-0.0005796	Os08g0278900	OsSDF2-1
Chr8	10809825	Chr8_10809825	0.5935	0.6444	0.921	0.358		0.002857	-0.0005118	Os08g0278900	OsSDF2-1
Chr8	10809845	Chr8_10809845	-0.0283	0.268	-0.106	0.916		3.692e-05	-0.003274	Os08g0278900	OsSDF2-1
Chr8	10809847	Chr8_10809847	0.9876	1.4954	0.66	0.51		0.002034	-0.002629	Os08g0278900	OsSDF2-1
Chr8	10809855	Chr8_10809855	-2.5232	2.1216	-1.189	0.235		0.004677	0.00137	Os08g0278900	OsSDF2-1
Chr8	10809864	Chr8_10809864	-3.0703	1.2182	-2.52	0.0122	*	0.02073	0.01747	Os08g0278900	OsSDF2-1
Chr8	10809869	Chr8_10809869	0.03105	0.26966	0.115	0.908		4.419e-05	-0.003289	Os08g0278900	OsSDF2-1
Chr8	10809877	Chr8_10809877	-3.0703	1.2182	-2.52	0.0122	*	0.02073	0.01747	Os08g0278900	OsSDF2-1
Chr8	10809883	Chr8_10809883	0.3426	1.0378	0.33	0.742		0.0003619	-0.002959	Os08g0278900	OsSDF2-1
Chr8	10809884	Chr8_10809884	-2.898	1.173	-2.47	0.0141	*	0.01987	0.01661	Os08g0278900	OsSDF2-1
Chr8	10809886	Chr8_10809886	-1.4488	0.9537	-1.519	0.13		0.007608	0.004311	Os08g0278900	OsSDF2-1
Chr8	10809894	Chr8_10809894	-0.9571	0.5789	-1.653	0.0993	.	0.008969	0.005688	Os08g0278900	OsSDF2-1
Chr8	10809897	Chr8_10809897	-3.0391	1.2269	-2.477	0.0138	*	0.02017	0.01689	Os08g0278900	OsSDF2-1
Chr8	10809900	Chr8_10809900	0.3136	0.3234	0.97	0.333		0.003179	-0.0002004	Os08g0278900	OsSDF2-1
Chr8	10809913	Chr8_10809913	1.0007	1.5067	0.664	0.507		0.001458	-0.001848	Os08g0278900	OsSDF2-1
Chr8	10809915	Chr8_10809915	-0.1672	0.2478	-0.675	0.5		0.001511	-0.001806	Os08g0278900	OsSDF2-1
Chr8	10809927	Chr8_10809927	0.5717	0.6392	0.894	0.372		0.002642	-0.0006604	Os08g0278900	OsSDF2-1
Chr8	10809938	Chr8_10809938	-3.0527	1.2206	-2.501	0.0129	*	0.02029	0.01705	Os08g0278900	OsSDF2-1
Chr8	10809939	Chr8_10809939	-2.6232	1.5002	-1.749	0.0814	.	0.01002	0.006745	Os08g0278900	OsSDF2-1
Chr8	10809940	Chr8_10809940	-0.04988	0.53896	-0.093	0.926		2.837e-05	-0.003283	Os08g0278900	OsSDF2-1
Chr8	10809941	Chr8_10809941	-2.6232	1.5002	-1.749	0.0814	.	0.01002	0.006745	Os08g0278900	OsSDF2-1
Chr8	10809952	Chr8_10809952	0.1548	0.2921	0.53	0.597		0.0009289	-0.002379	Os08g0278900	OsSDF2-1
Chr8	10809982	Chr8_10809982	-3.0527	1.2206	-2.501	0.0129	*	0.02029	0.01705	Os08g0278900	OsSDF2-1
Chr8	10809996	Chr8_10809996	-0.2009	0.5728	-0.351	0.726		0.000407	-0.002903	Os08g0278900	OsSDF2-1
Chr8	10810008	Chr8_10810008	-3.0527	1.2206	-2.501	0.0129	*	0.02029	0.01705	Os08g0278900	OsSDF2-1
Chr8	10810010	Chr8_10810010	0.07234	0.84412	0.086	0.932		2.432e-05	-0.003287	Os08g0278900	OsSDF2-1
Chr8	10810018	Chr8_10810018	-1.7116	2.1265	-0.805	0.422		0.00214	-0.001164	Os08g0278900	OsSDF2-1
Chr8	10810051	Chr8_10810051	-3.0527	1.2206	-2.501	0.0129	*	0.02029	0.01705	Os08g0278900	OsSDF2-1
Chr8	10810054	Chr8_10810054	0.05859	0.30561	0.192	0.848		0.0001217	-0.003189	Os08g0278900	OsSDF2-1
Chr8	10810095	Chr8_10810095	0.2695	0.3209	0.84	0.402		0.002329	-0.0009741	Os08g0278900	OsSDF2-1
Chr8	10810100	Chr8_10810100	0.2609	0.321	0.813	0.417		0.002184	-0.00112	Os08g0278900	OsSDF2-1
Chr8	10810190	Chr8_10810190	-2.7193	1.3431	-2.025	0.0438	*	0.01339	0.01013	Os08g0278900	OsSDF2-1
Chr8	10810247	Chr8_10810247	0.6837	0.7986	0.856	0.393		0.002421	-0.0008819	Os08g0278900	OsSDF2-1
Chr8	10810249	Chr8_10810249	-3.0527	1.2206	-2.501	0.0129	*	0.02029	0.01705	Os08g0278900	OsSDF2-1
Chr8	10810275	Chr8_10810275	-1.5387	1.066	-1.443	0.15		0.006851	0.003563	Os08g0278900	OsSDF2-1
Chr8	10810395	Chr8_10810395	-0.1732	0.2471	-0.701	0.484		0.001624	-0.001682	Os08g0278900	OsSDF2-1
Chr8	10810405	Chr8_10810405	0.2427	0.3138	0.773	0.44		0.001983	-0.001333	Os08g0278900	OsSDF2-1
Chr8	10810460	Chr8_10810460	-2.7193	1.3431	-2.025	0.0438	*	0.01339	0.01013	Os08g0278900	OsSDF2-1
Chr8	10810525	Chr8_10810525	0.7426	0.58	1.28	0.201		0.005399	0.002105	Os08g0278900	OsSDF2-1
Chr8	10810532	Chr8_10810532	0.6837	0.7986	0.856	0.393		0.002421	-0.0008819	Os08g0278900	OsSDF2-1
Chr8	10810711	Chr8_10810711	-2.6232	1.5002	-1.749	0.0814	.	0.01002	0.006745	Os08g0278900	OsSDF2-1
Chr8	10810900	Chr8_10810900	0.6837	0.7986	0.856	0.393		0.002421	-0.0008819	Os08g0278900	OsSDF2-1
Chr8	10810901	Chr8_10810901	0.6837	0.7986	0.856	0.393		0.002421	-0.0008819	Os08g0278900	OsSDF2-1
Chr8	10810902	Chr8_10810902	0.6837	0.7986	0.856	0.393		0.002421	-0.0008819	Os08g0278900	OsSDF2-1
Chr8	10810965	Chr8_10810965	-2.6232	1.5002	-1.749	0.0814	.	0.01002	0.006745	Os08g0278900	OsSDF2-1
Chr8	10811032	Chr8_10811032	-0.3504	0.6524	-0.537	0.592		0.0009544	-0.002354	Os08g0278900	OsSDF2-1
Chr8	10811142	Chr8_10811142	-2.7193	1.3431	-2.025	0.0438	*	0.01339	0.01013	Os08g0278900	OsSDF2-1
Chr8	10811205	Chr8_10811205	0.934	0.6001	1.557	0.121		0.007959	0.004674	Os08g0278900	OsSDF2-1
Chr8	10811232	Chr8_10811232	0.934	0.6001	1.557	0.121		0.007959	0.004674	Os08g0278900	OsSDF2-1
Chr8	10811499	Chr8_10811499	-2.6232	1.5002	-1.749	0.0814	.	0.01002	0.006745	Os08g0278900	OsSDF2-1
Chr8	10811519	Chr8_10811519	0.0352	0.2689	0.131	0.896		5.672e-05	-0.003254	Os08g0278900	OsSDF2-1
Chr8	10811551	Chr8_10811551	0.6837	0.7986	0.856	0.393		0.002421	-0.0008819	Os08g0278900	OsSDF2-1
Chr8	10811563	Chr8_10811563	0.5717	0.6392	0.894	0.372		0.002642	-0.0006604	Os08g0278900	OsSDF2-1
Chr8	10811580	Chr8_10811580	-3.0527	1.2206	-2.501	0.0129	*	0.02029	0.01705	Os08g0278900	OsSDF2-1
Chr8	10811602	Chr8_10811602	0.6837	0.7986	0.856	0.393		0.002421	-0.0008819	Os08g0278900	OsSDF2-1
Chr8	10811674	Chr8_10811674	-0.172	0.2463	-0.699	0.485		0.001613	-0.001693	Os08g0278900	OsSDF2-1
Chr8	10811679	Chr8_10811679	1.0475	2.1279	0.492	0.623		0.0008018	-0.002507	Os08g0278900	OsSDF2-1
Chr8	10811691	Chr8_10811691	0.6837	0.7986	0.856	0.393		0.002421	-0.0008819	Os08g0278900	OsSDF2-1
Chr8	10811790	Chr8_10811790	-2.6232	1.5002	-1.749	0.0814	.	0.01002	0.006745	Os08g0278900	OsSDF2-1
Chr8	10811856	Chr8_10811856	2.095	4.2559	0.492	0.623		0.0008018	-0.002507	Os08g0278900	OsSDF2-1
Chr8	10812065	Chr8_10812065	0.207	0.3193	0.648	0.517		0.001458	-0.00201	Os08g0278900	OsSDF2-1
Chr8	10812070	Chr8_10812070	0.1541	0.3121	0.494	0.622		0.0008097	-0.00251	Os08g0278900	OsSDF2-1
Chr8	10812103	Chr8_10812103	-1.2891	0.5265	-2.448	0.0168	*	0.07588	0.06322	Os08g0278900	OsSDF2-1
Chr8	10812117	Chr8_10812117	-2.6982	1.736	-1.554	0.121		0.007936	0.004651	Os08g0278900	OsSDF2-1
Chr8	10812118	Chr8_10812118	-10.1721	2.9619	-3.434	0.000677	***	0.03771	0.03451	Os08g0278900	OsSDF2-1
Chr8	10812286	Chr8_10812286	-1.5387	1.066	-1.443	0.15		0.006851	0.003563	Os08g0278900	OsSDF2-1
Chr8	10812412	Chr8_10812412	-0.2009	0.5728	-0.351	0.726		0.000407	-0.002903	Os08g0278900	OsSDF2-1
Chr8	10812522	Chr8_10812522	-3.0527	1.2206	-2.501	0.0129	*	0.02029	0.01705	Os08g0278900	OsSDF2-1
Chr8	10812706	Chr8_10812706	0.8215	0.5369	1.53	0.127		0.007694	0.004408	Os08g0278900	OsSDF2-1
Chr8	10812737	Chr8_10812737	-3.0527	1.2206	-2.501	0.0129	*	0.02029	0.01705	Os08g0278900	OsSDF2-1
Chr8	10812750	Chr8_10812750	-3.0527	1.2206	-2.501	0.0129	*	0.02029	0.01705	Os08g0278900	OsSDF2-1
Chr8	10812840	Chr8_10812840	0.934	0.6001	1.557	0.121		0.007959	0.004674	Os08g0278900	OsSDF2-1
Chr8	10812866	Chr8_10812866	-0.3504	0.6524	-0.537	0.592		0.0009544	-0.002354	Os08g0278900	OsSDF2-1
Chr8	10813065	Chr8_10813065	-3.0527	1.2206	-2.501	0.0129	*	0.02029	0.01705	Os08g0278900	OsSDF2-1
Chr8	10813069	Chr8_10813069	-2.7193	1.3431	-2.025	0.0438	*	0.01339	0.01013	Os08g0278900	OsSDF2-1
Chr8	10813287	Chr8_10813287	-3.0527	1.2206	-2.501	0.0129	*	0.02029	0.01705	Os08g0278900	OsSDF2-1
Chr8	10813294	Chr8_10813294	-3.0527	1.2206	-2.501	0.0129	*	0.02029	0.01705	Os08g0278900	OsSDF2-1
Chr8	10813415	Chr8_10813415	-3.0527	1.2206	-2.501	0.0129	*	0.02029	0.01705	Os08g0278900	OsSDF2-1
Chr8	10813446	Chr8_10813446	-2.2634	2.1248	-1.065	0.288		0.003743	0.0004443	Os08g0278900	OsSDF2-1
Chr8	10813452	Chr8_10813452	0.3522	1.0389	0.339	0.735		0.0003804	-0.00293	Os08g0278900	OsSDF2-1
Chr8	10813462	Chr8_10813462	-2.7193	1.3431	-2.025	0.0438	*	0.01339	0.01013	Os08g0278900	OsSDF2-1
Chr8	10813465	Chr8_10813465	0.1523	0.3112	0.489	0.625		0.0007924	-0.002516	Os08g0278900	OsSDF2-1
Chr8	10813494	Chr8_10813494	-0.3523	0.6467	-0.545	0.586		0.001015	-0.002406	Os08g0278900	OsSDF2-1
Chr8	10813515	Chr8_10813515	0.2539	0.313	0.811	0.418		0.002174	-0.00113	Os08g0278900	OsSDF2-1
Chr8	10813624	Chr8_10813624	0.1548	0.2921	0.53	0.597		0.0009289	-0.002379	Os08g0278900	OsSDF2-1
Chr8	10813631	Chr8_10813631	0.9978	1.5088	0.661	0.509		0.001451	-0.001866	Os08g0278900	OsSDF2-1
Chr8	10813724	Chr8_10813724	0.1541	0.6816	0.226	0.821		0.000175	-0.003249	Os08g0278900	OsSDF2-1
Chr8	10813728	Chr8_10813728	0.2255	0.7552	0.299	0.765		0.0003032	-0.003097	Os08g0278900	OsSDF2-1
Chr8	10813729	Chr8_10813729	-0.07087	1.22719	-0.058	0.954		1.131e-05	-0.003378	Os08g0278900	OsSDF2-1
Chr8	10813730	Chr8_10813730	0.2438	0.9662	0.252	0.801		0.0002233	-0.003285	Os08g0278900	OsSDF2-1
Chr8	10813731	Chr8_10813731	0.2438	0.9662	0.252	0.801		0.0002233	-0.003285	Os08g0278900	OsSDF2-1
Chr8	10813734	Chr8_10813734	0.02615	1.30628	0.02	0.984		1.35e-06	-0.003366	Os08g0278900	OsSDF2-1
Chr8	10813735	Chr8_10813735	-5.5742	3.0146	-1.849	0.0654	.	0.01134	0.008026	Os08g0278900	OsSDF2-1
Chr8	10813739	Chr8_10813739	1.8794	2.4836	0.757	0.45		0.001931	-0.001441	Os08g0278900	OsSDF2-1
Chr8	10813742	Chr8_10813742	1.6701	3.0255	0.552	0.581		0.001018	-0.002323	Os08g0278900	OsSDF2-1
Chr8	10813743	Chr8_10813743	1.6701	3.0255	0.552	0.581		0.001018	-0.002323	Os08g0278900	OsSDF2-1
Chr8	10813745	Chr8_10813745	2.102	4.2612	0.493	0.622		0.0008077	-0.002512	Os08g0278900	OsSDF2-1
Chr8	10813749	Chr8_10813749	1.9013	4.2615	0.446	0.656		0.0006609	-0.002659	Os08g0278900	OsSDF2-1
Chr8	10813753	Chr8_10813753	1.9013	4.2615	0.446	0.656		0.0006609	-0.002659	Os08g0278900	OsSDF2-1
Chr8	10813754	Chr8_10813754	1.9013	4.2615	0.446	0.656		0.0006609	-0.002659	Os08g0278900	OsSDF2-1
Chr8	10813785	Chr8_10813785	0.3522	1.0389	0.339	0.735		0.0003804	-0.00293	Os08g0278900	OsSDF2-1
Chr8	10813808	Chr8_10813808	-3.0527	1.2206	-2.501	0.0129	*	0.02029	0.01705	Os08g0278900	OsSDF2-1
Chr8	10813809	Chr8_10813809	0.2905	1.1445	0.254	0.8		0.0002132	-0.003097	Os08g0278900	OsSDF2-1
Chr8	10813812	Chr8_10813812	-2.0947	1.5029	-1.394	0.164		0.006391	0.003101	Os08g0278900	OsSDF2-1
Chr8	10813890	Chr8_10813890	0.1523	0.2912	0.523	0.601		0.0009083	-0.002411	Os08g0278900	OsSDF2-1
Chr8	10813910	Chr8_10813910	0.9232	1.125	0.821	0.412		0.002278	-0.001104	Os08g0278900	OsSDF2-1
Chr8	10813911	Chr8_10813911	0.9271	2.0991	0.442	0.659		0.0006631	-0.002736	Os08g0278900	OsSDF2-1
Chr8	10813912	Chr8_10813912	0.8555	1.4009	0.611	0.542		0.001262	-0.002123	Os08g0278900	OsSDF2-1
Chr8	10813913	Chr8_10813913	0.7074	1.8747	0.377	0.706		0.0004808	-0.002896	Os08g0278900	OsSDF2-1
Chr8	10813914	Chr8_10813914	-3.0427	1.2296	-2.475	0.0139	*	0.0202	0.0169	Os08g0278900	OsSDF2-1
Chr8	10813919	Chr8_10813919	0.0663	0.26	0.255	0.799		0.0002167	-0.003116	Os08g0278900	OsSDF2-1
Chr8	10813926	Chr8_10813926	0.6329	0.702	0.902	0.368		0.002693	-0.0006201	Os08g0278900	OsSDF2-1
Chr8	10813935	Chr8_10813935	0.7426	0.58	1.28	0.201		0.005399	0.002105	Os08g0278900	OsSDF2-1
Chr8	10813997	Chr8_10813997	0.6718	1.5104	0.445	0.657		0.0006591	-0.002672	Os08g0278900	OsSDF2-1
Chr8	10814009	Chr8_10814009	-1.5387	1.066	-1.443	0.15		0.006851	0.003563	Os08g0278900	OsSDF2-1
Chr8	10814039	Chr8_10814039	-0.4233	0.6254	-0.677	0.499		0.00155	-0.001835	Os08g0278900	OsSDF2-1
Chr8	10814047	Chr8_10814047	-1.4461	0.997	-1.45	0.148		0.006918	0.003629	Os08g0278900	OsSDF2-1
Chr8	10814048	Chr8_10814048	-0.9448	0.7563	-1.249	0.213		0.005192	0.001865	Os08g0278900	OsSDF2-1
Chr8	10814049	Chr8_10814049	0.743	3.0152	0.246	0.806		0.000201	-0.00311	Os08g0278900	OsSDF2-1
Chr8	10814050	Chr8_10814050	-1.0349	0.7762	-1.333	0.183		0.00593	0.002594	Os08g0278900	OsSDF2-1
Chr8	10814051	Chr8_10814051	-1.1974	1.7568	-0.682	0.496		0.001546	-0.001782	Os08g0278900	OsSDF2-1
Chr8	10814053	Chr8_10814053	-1.3223	0.8073	-1.638	0.103		0.008922	0.005596	Os08g0278900	OsSDF2-1
Chr8	10814055	Chr8_10814055	1.0924	1.3951	0.783	0.434		0.002124	-0.001341	Os08g0278900	OsSDF2-1
Chr8	10814056	Chr8_10814056	-1.0373	1.4994	-0.692	0.49		0.001614	-0.001758	Os08g0278900	OsSDF2-1
Chr8	10814061	Chr8_10814061	-1.1155	4.2571	-0.262	0.793		0.0002273	-0.003083	Os08g0278900	OsSDF2-1
Chr8	10814062	Chr8_10814062	1.9033	2.4677	0.771	0.441		0.001973	-0.001343	Os08g0278900	OsSDF2-1
Chr8	10814063	Chr8_10814063	0.1523	0.3112	0.489	0.625		0.0007924	-0.002516	Os08g0278900	OsSDF2-1
Chr8	10814064	Chr8_10814064	-1.1155	4.2571	-0.262	0.793		0.0002273	-0.003083	Os08g0278900	OsSDF2-1
Chr8	10814073	Chr8_10814073	0.2557	0.3112	0.822	0.412		0.00223	-0.001073	Os08g0278900	OsSDF2-1
Chr8	10814091	Chr8_10814091	0.2624	0.3159	0.831	0.407		0.002317	-0.001042	Os08g0278900	OsSDF2-1
Chr8	10814098	Chr8_10814098	0.5717	0.6392	0.894	0.372		0.002642	-0.0006604	Os08g0278900	OsSDF2-1
Chr8	10814101	Chr8_10814101	-3.0527	1.2206	-2.501	0.0129	*	0.02029	0.01705	Os08g0278900	OsSDF2-1
Chr8	10814107	Chr8_10814107	0.7426	0.58	1.28	0.201		0.005399	0.002105	Os08g0278900	OsSDF2-1
Chr8	10814116	Chr8_10814116	0.5554	1.0386	0.535	0.593		0.0009459	-0.002362	Os08g0278900	OsSDF2-1
Chr8	10814140	Chr8_10814140	-2.6232	1.5002	-1.749	0.0814	.	0.01002	0.006745	Os08g0278900	OsSDF2-1
Chr8	10814148	Chr8_10814148	-3.0527	1.2206	-2.501	0.0129	*	0.02029	0.01705	Os08g0278900	OsSDF2-1
Chr8	10814159	Chr8_10814159	-3.0527	1.2206	-2.501	0.0129	*	0.02029	0.01705	Os08g0278900	OsSDF2-1
Chr8	10814170	Chr8_10814170	1.0007	1.5067	0.664	0.507		0.001458	-0.001848	Os08g0278900	OsSDF2-1
Chr8	10814201	Chr8_10814201	-3.0527	1.2206	-2.501	0.0129	*	0.02029	0.01705	Os08g0278900	OsSDF2-1
Chr8	10814208	Chr8_10814208	-1.5387	1.066	-1.443	0.15		0.006851	0.003563	Os08g0278900	OsSDF2-1
Chr8	10814212	Chr8_10814212	0.7426	0.58	1.28	0.201		0.005399	0.002105	Os08g0278900	OsSDF2-1
Chr8	10814222	Chr8_10814222	-0.3504	0.6524	-0.537	0.592		0.0009544	-0.002354	Os08g0278900	OsSDF2-1
Chr8	10814226	Chr8_10814226	0.1548	0.2921	0.53	0.597		0.0009289	-0.002379	Os08g0278900	OsSDF2-1
Chr8	10814246	Chr8_10814246	0.1548	0.2921	0.53	0.597		0.0009289	-0.002379	Os08g0278900	OsSDF2-1
Chr8	10814248	Chr8_10814248	-1.5387	1.066	-1.443	0.15		0.006851	0.003563	Os08g0278900	OsSDF2-1
Chr8	10814250	Chr8_10814250	-1.4396	0.9548	-1.508	0.133		0.007472	0.004185	Os08g0278900	OsSDF2-1
Chr8	10814265	Chr8_10814265	0.7426	0.58	1.28	0.201		0.005399	0.002105	Os08g0278900	OsSDF2-1
Chr8	10814309	Chr8_10814309	0.6202	0.6794	0.913	0.362		0.002836	-0.0005669	Os08g0278900	OsSDF2-1
Chr8	10814315	Chr8_10814315	-2.7359	1.3554	-2.019	0.0444	*	0.01381	0.01042	Os08g0278900	OsSDF2-1
Chr8	10814318	Chr8_10814318	-0.3515	0.6535	-0.538	0.591		0.0009603	-0.002359	Os08g0278900	OsSDF2-1
Chr8	10814319	Chr8_10814319	-0.3882	0.6405	-0.606	0.545		0.001236	-0.002127	Os08g0278900	OsSDF2-1
Chr8	10814327	Chr8_10814327	-2.7193	1.3431	-2.025	0.0438	*	0.01339	0.01013	Os08g0278900	OsSDF2-1
Chr8	21432630	Chr8_21432630	-0.6759	0.655	-1.032	0.303		0.00356	0.0002164	Os08g0440500	OsSDF2-2
Chr8	21432634	Chr8_21432634	0.6921	0.8128	0.852	0.395		0.002403	-0.0009112	Os08g0440500	OsSDF2-2
Chr8	21432642	Chr8_21432642	0.6921	0.8128	0.852	0.395		0.002403	-0.0009112	Os08g0440500	OsSDF2-2
Chr8	21432649	Chr8_21432649	0.5964	1.9062	0.313	0.755		0.000324	-0.002986	Os08g0440500	OsSDF2-2
Chr8	21432660	Chr8_21432660	0.6921	0.8128	0.852	0.395		0.002403	-0.0009112	Os08g0440500	OsSDF2-2
Chr8	21432674	Chr8_21432674	-0.6865	0.6524	-1.052	0.294		0.003665	0.0003552	Os08g0440500	OsSDF2-2
Chr8	21432683	Chr8_21432683	-2.4793	0.7049	-3.517	0.000503	***	0.03936	0.03618	Os08g0440500	OsSDF2-2
Chr8	21432688	Chr8_21432688	0.6921	0.8128	0.852	0.395		0.002403	-0.0009112	Os08g0440500	OsSDF2-2
Chr8	21432693	Chr8_21432693	-3.046	1.0552	-2.887	0.00418	**	0.02685	0.02363	Os08g0440500	OsSDF2-2
Chr8	21432972	Chr8_21432972	0.6885	0.8117	0.848	0.397		0.002377	-0.0009268	Os08g0440500	OsSDF2-2
Chr8	21433011	Chr8_21433011	-0.6281	0.6452	-0.973	0.331		0.003128	-0.0001729	Os08g0440500	OsSDF2-2
Chr8	21433032	Chr8_21433032	-3.046	1.0552	-2.887	0.00418	**	0.02685	0.02363	Os08g0440500	OsSDF2-2
Chr8	21433036	Chr8_21433036	0.1337	1.1862	0.113	0.91		4.209e-05	-0.003269	Os08g0440500	OsSDF2-2
Chr8	21433058	Chr8_21433058	-3.046	1.0552	-2.887	0.00418	**	0.02685	0.02363	Os08g0440500	OsSDF2-2
Chr8	21433076	Chr8_21433076	0.8245	1.507	0.547	0.585		0.0009902	-0.002318	Os08g0440500	OsSDF2-2
Chr8	21433091	Chr8_21433091	-0.5357	0.6455	-0.83	0.407		0.002275	-0.001029	Os08g0440500	OsSDF2-2
Chr8	21433101	Chr8_21433101	-1.6051	1.2297	-1.305	0.193		0.00561	0.002318	Os08g0440500	OsSDF2-2
Chr8	21433111	Chr8_21433111	-0.69	0.6515	-1.059	0.29		0.0037	0.0004011	Os08g0440500	OsSDF2-2
Chr8	21433114	Chr8_21433114	-0.9182	0.4238	-2.167	0.031	*	0.01531	0.01205	Os08g0440500	OsSDF2-2
Chr8	21433115	Chr8_21433115	-0.69	0.6515	-1.059	0.29		0.0037	0.0004011	Os08g0440500	OsSDF2-2
Chr8	21433122	Chr8_21433122	-0.69	0.6515	-1.059	0.29		0.0037	0.0004011	Os08g0440500	OsSDF2-2
Chr8	21433146	Chr8_21433146	0.6885	0.8117	0.848	0.397		0.002377	-0.0009268	Os08g0440500	OsSDF2-2
Chr8	21433176	Chr8_21433176	-1.9581	0.9517	-2.057	0.0405	*	0.01382	0.01056	Os08g0440500	OsSDF2-2
Chr8	21433182	Chr8_21433182	-0.6489	0.6452	-1.006	0.315		0.003339	3.848e-05	Os08g0440500	OsSDF2-2
Chr8	21433208	Chr8_21433208	-0.69	0.6515	-1.059	0.29		0.0037	0.0004011	Os08g0440500	OsSDF2-2
Chr8	21433225	Chr8_21433225	-0.69	0.6515	-1.059	0.29		0.0037	0.0004011	Os08g0440500	OsSDF2-2
Chr8	21433275	Chr8_21433275	-0.02727	1.90656	-0.014	0.989		6.773e-07	-0.003311	Os08g0440500	OsSDF2-2
Chr8	21433282	Chr8_21433282	-1.6051	1.2297	-1.305	0.193		0.00561	0.002318	Os08g0440500	OsSDF2-2
Chr8	21433287	Chr8_21433287	-3.046	1.0552	-2.887	0.00418	**	0.02685	0.02363	Os08g0440500	OsSDF2-2
Chr8	21433299	Chr8_21433299	-1.6051	1.2297	-1.305	0.193		0.00561	0.002318	Os08g0440500	OsSDF2-2
Chr8	21433329	Chr8_21433329	0.7404	0.7984	0.927	0.355		0.002839	-0.0004629	Os08g0440500	OsSDF2-2
Chr8	21433341	Chr8_21433341	-3.046	1.0552	-2.887	0.00418	**	0.02685	0.02363	Os08g0440500	OsSDF2-2
Chr8	21433362	Chr8_21433362	-3.0391	1.0598	-2.867	0.00443	**	0.02676	0.02351	Os08g0440500	OsSDF2-2
Chr8	21433368	Chr8_21433368	-2.1208	1.488	-1.425	0.155		0.006981	0.003545	Os08g0440500	OsSDF2-2
Chr8	21433369	Chr8_21433369	-0.6855	0.5634	-1.217	0.225		0.005114	0.00166	Os08g0440500	OsSDF2-2
Chr8	21433390	Chr8_21433390	0.02034	0.75205	0.027	0.978		2.532e-06	-0.003458	Os08g0440500	OsSDF2-2
Chr8	21433397	Chr8_21433397	-0.69	0.6515	-1.059	0.29		0.0037	0.0004011	Os08g0440500	OsSDF2-2
Chr8	21433446	Chr8_21433446	-0.69	0.6515	-1.059	0.29		0.0037	0.0004011	Os08g0440500	OsSDF2-2
Chr8	21433471	Chr8_21433471	0.3223	1.0389	0.31	0.757		0.0003186	-0.002992	Os08g0440500	OsSDF2-2
Chr8	21433507	Chr8_21433507	-1.9581	0.9517	-2.057	0.0405	*	0.01382	0.01056	Os08g0440500	OsSDF2-2
Chr8	21433512	Chr8_21433512	-0.6729	0.4665	-1.442	0.15		0.006956	0.003613	Os08g0440500	OsSDF2-2
Chr8	21433725	Chr8_21433725	0.6885	0.8117	0.848	0.397		0.002377	-0.0009268	Os08g0440500	OsSDF2-2
Chr8	21433762	Chr8_21433762	-0.5357	0.6455	-0.83	0.407		0.002275	-0.001029	Os08g0440500	OsSDF2-2
Chr8	21433891	Chr8_21433891	0.6885	0.8117	0.848	0.397		0.002377	-0.0009268	Os08g0440500	OsSDF2-2
Chr8	21433912	Chr8_21433912	0.6885	0.8117	0.848	0.397		0.002377	-0.0009268	Os08g0440500	OsSDF2-2
Chr8	21433974	Chr8_21433974	-3.043	1.0567	-2.88	0.00427	**	0.02681	0.02358	Os08g0440500	OsSDF2-2
Chr8	21434023	Chr8_21434023	-0.6868	0.6524	-1.053	0.293		0.003668	0.0003583	Os08g0440500	OsSDF2-2
Chr8	21434071	Chr8_21434071	-1.4547	0.4821	-3.018	0.00276	**	0.02927	0.02606	Os08g0440500	OsSDF2-2
Chr8	21434099	Chr8_21434099	0.09269	0.54497	0.17	0.865		0.0001011	-0.003395	Os08g0440500	OsSDF2-2
Chr8	21434149	Chr8_21434149	-0.1871	0.5059	-0.37	0.712		0.0006935	-0.004379	Os08g0440500	OsSDF2-2
Chr8	21434163	Chr8_21434163	1.758	3.023	0.582	0.561		0.001126	-0.002203	Os08g0440500	OsSDF2-2
Chr8	21434168	Chr8_21434168	-0.9146	0.426	-2.147	0.0326	*	0.01518	0.01189	Os08g0440500	OsSDF2-2
Chr8	21434171	Chr8_21434171	-2.447	1.5012	-1.63	0.104		0.008722	0.005439	Os08g0440500	OsSDF2-2
Chr8	21434194	Chr8_21434194	-2.447	1.5012	-1.63	0.104		0.008722	0.005439	Os08g0440500	OsSDF2-2
Chr8	21434396	Chr8_21434396	-3.046	1.0552	-2.887	0.00418	**	0.02685	0.02363	Os08g0440500	OsSDF2-2
Chr8	21434473	Chr8_21434473	-1.5563	0.5197	-2.995	0.00297	**	0.02884	0.02563	Os08g0440500	OsSDF2-2
Chr8	21434572	Chr8_21434572	-0.1757	0.5344	-0.329	0.743		0.0004046	-0.003339	Os08g0440500	OsSDF2-2
Chr8	21434834	Chr8_21434834	-2.0947	1.5029	-1.394	0.164		0.006391	0.003101	Os08g0440500	OsSDF2-2
Chr8	21434892	Chr8_21434892	-3.046	1.0552	-2.887	0.00418	**	0.02685	0.02363	Os08g0440500	OsSDF2-2
Chr8	21435106	Chr8_21435106	-1.9581	0.9517	-2.057	0.0405	*	0.01382	0.01056	Os08g0440500	OsSDF2-2
Chr8	21435123	Chr8_21435123	-3.046	1.0552	-2.887	0.00418	**	0.02685	0.02363	Os08g0440500	OsSDF2-2
Chr8	21435202	Chr8_21435202	0.6885	0.8117	0.848	0.397		0.002377	-0.0009268	Os08g0440500	OsSDF2-2
Chr8	21435256	Chr8_21435256	-3.046	1.0552	-2.887	0.00418	**	0.02685	0.02363	Os08g0440500	OsSDF2-2
Chr8	21435400	Chr8_21435400	-1.2289	1.4216	-0.864	0.388		0.002468	-0.0008347	Os08g0440500	OsSDF2-2
Chr8	21435462	Chr8_21435462	-0.69	0.6515	-1.059	0.29		0.0037	0.0004011	Os08g0440500	OsSDF2-2
Chr8	21435537	Chr8_21435537	-0.9182	0.4238	-2.167	0.031	*	0.01531	0.01205	Os08g0440500	OsSDF2-2
Chr8	21435687	Chr8_21435687	-0.1822	0.7102	-0.257	0.798		0.0002179	-0.003093	Os08g0440500	OsSDF2-2
Chr8	21435764	Chr8_21435764	-0.1822	0.7102	-0.257	0.798		0.0002179	-0.003093	Os08g0440500	OsSDF2-2
Chr8	21436070	Chr8_21436070	0.6885	0.8117	0.848	0.397		0.002377	-0.0009268	Os08g0440500	OsSDF2-2
Chr8	21436311	Chr8_21436311	-0.69	0.6515	-1.059	0.29		0.0037	0.0004011	Os08g0440500	OsSDF2-2
Chr8	21436530	Chr8_21436530	-0.2125	4.2575	-0.05	0.96		8.252e-06	-0.003303	Os08g0440500	OsSDF2-2
Chr8	21436551	Chr8_21436551	-0.9182	0.4238	-2.167	0.031	*	0.01531	0.01205	Os08g0440500	OsSDF2-2
Chr8	21436784	Chr8_21436784	-0.01959	0.6837	-0.029	0.977		2.745e-06	-0.003342	Os08g0440500	OsSDF2-2
Chr8	21436823	Chr8_21436823	-1.9581	0.9517	-2.057	0.0405	*	0.01382	0.01056	Os08g0440500	OsSDF2-2
Chr8	21436924	Chr8_21436924	-1.6033	1.2316	-1.302	0.194		0.005599	0.002295	Os08g0440500	OsSDF2-2
Chr8	21437031	Chr8_21437031	-2.0947	1.5029	-1.394	0.164		0.006391	0.003101	Os08g0440500	OsSDF2-2
Chr8	21437099	Chr8_21437099	-2.0947	1.5029	-1.394	0.164		0.006391	0.003101	Os08g0440500	OsSDF2-2
Chr8	21437105	Chr8_21437105	-0.9182	0.4238	-2.167	0.031	*	0.01531	0.01205	Os08g0440500	OsSDF2-2
Chr8	21437138	Chr8_21437138	-3.046	1.0552	-2.887	0.00418	**	0.02685	0.02363	Os08g0440500	OsSDF2-2
Chr8	21437160	Chr8_21437160	0.5785	0.6271	0.922	0.357		0.003041	-0.0005324	Os08g0440500	OsSDF2-2
Chr8	21437179	Chr8_21437179	-1.276	0.6934	-1.84	0.0668	.	0.01191	0.008391	Os08g0440500	OsSDF2-2
Chr8	21437230	Chr8_21437230	-3.0487	1.0568	-2.885	0.0042	**	0.02691	0.02367	Os08g0440500	OsSDF2-2
Chr8	21437244	Chr8_21437244	0.686	0.8129	0.844	0.399		0.00236	-0.0009542	Os08g0440500	OsSDF2-2
Chr8	21437279	Chr8_21437279	0.5396	0.7881	0.685	0.494		0.001672	-0.001894	Os08g0440500	OsSDF2-2
Chr8	21437304	Chr8_21437304	0.8215	1.3088	0.628	0.531		0.001311	-0.002018	Os08g0440500	OsSDF2-2
Chr8	21437312	Chr8_21437312	-1.2187	0.4657	-2.617	0.00932	**	0.02262	0.01931	Os08g0440500	OsSDF2-2
Chr8	21437315	Chr8_21437315	-0.733	0.4098	-1.789	0.0747	.	0.01052	0.007231	Os08g0440500	OsSDF2-2
Chr8	21437331	Chr8_21437331	-0.7302	0.4105	-1.779	0.0763	.	0.01044	0.007139	Os08g0440500	OsSDF2-2
Chr8	21437344	Chr8_21437344	0.6405	1.4378	0.445	0.656		0.0006565	-0.002653	Os08g0440500	OsSDF2-2
Chr8	21437366	Chr8_21437366	-3.043	1.0567	-2.88	0.00427	**	0.02681	0.02358	Os08g0440500	OsSDF2-2
Chr8	21437388	Chr8_21437388	-0.08009	1.75266	-0.046	0.964		6.914e-06	-0.003304	Os08g0440500	OsSDF2-2
Chr8	21437401	Chr8_21437401	1.0475	2.1279	0.492	0.623		0.0008018	-0.002507	Os08g0440500	OsSDF2-2
Chr8	21437435	Chr8_21437435	0.6885	0.8117	0.848	0.397		0.002377	-0.0009268	Os08g0440500	OsSDF2-2
Chr8	21437468	Chr8_21437468	-0.69	0.6515	-1.059	0.29		0.0037	0.0004011	Os08g0440500	OsSDF2-2
Chr8	21437505	Chr8_21437505	-1.4547	0.4821	-3.018	0.00276	**	0.02927	0.02606	Os08g0440500	OsSDF2-2
Chr8	21437552	Chr8_21437552	0.3967	1.5076	0.263	0.793		0.0002292	-0.003081	Os08g0440500	OsSDF2-2
Chr8	21437615	Chr8_21437615	0.6885	0.8117	0.848	0.397		0.002377	-0.0009268	Os08g0440500	OsSDF2-2
Chr8	21437616	Chr8_21437616	0.6885	0.8117	0.848	0.397		0.002377	-0.0009268	Os08g0440500	OsSDF2-2
Chr8	21437625	Chr8_21437625	0.5146	0.2743	1.876	0.0616	.	0.01152	0.008245	Os08g0440500	OsSDF2-2
Chr8	21437651	Chr8_21437651	-1.9724	0.9512	-2.074	0.039	*	0.01413	0.01084	Os08g0440500	OsSDF2-2
Chr8	21437668	Chr8_21437668	-0.9182	0.4238	-2.167	0.031	*	0.01531	0.01205	Os08g0440500	OsSDF2-2
Chr8	21437670	Chr8_21437670	-0.9182	0.4238	-2.167	0.031	*	0.01531	0.01205	Os08g0440500	OsSDF2-2
Chr8	21437692	Chr8_21437692	-2.0947	1.5029	-1.394	0.164		0.006391	0.003101	Os08g0440500	OsSDF2-2
Chr8	21437717	Chr8_21437717	-1.6051	1.2297	-1.305	0.193		0.00561	0.002318	Os08g0440500	OsSDF2-2
Chr8	21437729	Chr8_21437729	0.6885	0.8117	0.848	0.397		0.002377	-0.0009268	Os08g0440500	OsSDF2-2
Chr9	14991971	Chr9_14991971	-1.1155	4.2571	-0.262	0.793		0.0002273	-0.003083	Os09g0417800	OsWRKY62
Chr9	14991973	Chr9_14991973	-0.6886	0.6823	-1.009	0.314		0.003362	6.138e-05	Os09g0417800	OsWRKY62
Chr9	14991974	Chr9_14991974	-0.002291	0.276557	-0.008	0.993		2.279e-07	-0.003322	Os09g0417800	OsWRKY62
Chr9	14991975	Chr9_14991975	-0.6886	0.6823	-1.009	0.314		0.003362	6.138e-05	Os09g0417800	OsWRKY62
Chr9	14991976	Chr9_14991976	1.0475	2.1279	0.492	0.623		0.0008018	-0.002507	Os09g0417800	OsWRKY62
Chr9	14991983	Chr9_14991983	-1.0833	1.2316	-0.88	0.38		0.002555	-0.0007474	Os09g0417800	OsWRKY62
Chr9	14991984	Chr9_14991984	-0.6886	0.6823	-1.009	0.314		0.003362	6.138e-05	Os09g0417800	OsWRKY62
Chr9	14991986	Chr9_14991986	-0.3424	0.8125	-0.421	0.674		0.0005877	-0.002722	Os09g0417800	OsWRKY62
Chr9	14992006	Chr9_14992006	0.4641	0.2536	1.83	0.0682	.	0.01097	0.007696	Os09g0417800	OsWRKY62
Chr9	14992011	Chr9_14992011	-0.3991	0.5767	-0.692	0.489		0.001583	-0.001723	Os09g0417800	OsWRKY62
Chr9	14992016	Chr9_14992016	-0.3285	0.2803	-1.172	0.242		0.004544	0.001237	Os09g0417800	OsWRKY62
Chr9	14992021	Chr9_14992021	0.4641	0.2536	1.83	0.0682	.	0.01097	0.007696	Os09g0417800	OsWRKY62
Chr9	14992034	Chr9_14992034	-0.4216	0.2559	-1.647	0.101		0.008903	0.005621	Os09g0417800	OsWRKY62
Chr9	14992039	Chr9_14992039	-0.4885	0.2575	-1.897	0.0588	.	0.01185	0.008558	Os09g0417800	OsWRKY62
Chr9	14992063	Chr9_14992063	-0.3991	0.5767	-0.692	0.489		0.001583	-0.001723	Os09g0417800	OsWRKY62
Chr9	14992068	Chr9_14992068	1.05	2.1343	0.492	0.623		0.0008061	-0.002525	Os09g0417800	OsWRKY62
Chr9	14992101	Chr9_14992101	0.4866	0.2516	1.934	0.054	.	0.01228	0.008996	Os09g0417800	OsWRKY62
Chr9	14992171	Chr9_14992171	-1.0833	1.2316	-0.88	0.38		0.002555	-0.0007474	Os09g0417800	OsWRKY62
Chr9	14992179	Chr9_14992179	-1.0833	1.2316	-0.88	0.38		0.002555	-0.0007474	Os09g0417800	OsWRKY62
Chr9	14992229	Chr9_14992229	-0.4073	0.2731	-1.491	0.137		0.008053	0.004433	Os09g0417800	OsWRKY62
Chr9	14992341	Chr9_14992341	1.0475	2.1279	0.492	0.623		0.0008018	-0.002507	Os09g0417800	OsWRKY62
Chr9	14992489	Chr9_14992489	-0.6854	0.6832	-1.003	0.317		0.003333	2.149e-05	Os09g0417800	OsWRKY62
Chr9	14992521	Chr9_14992521	-0.3958	0.5775	-0.685	0.494		0.001558	-0.001759	Os09g0417800	OsWRKY62
Chr9	14992549	Chr9_14992549	-0.6854	0.6832	-1.003	0.317		0.003333	2.149e-05	Os09g0417800	OsWRKY62
Chr9	14992691	Chr9_14992691	0.9472	2.1281	0.445	0.657		0.0006556	-0.002654	Os09g0417800	OsWRKY62
Chr9	14992760	Chr9_14992760	-0.4961	0.2548	-1.947	0.0525	.	0.01244	0.009158	Os09g0417800	OsWRKY62
Chr9	14992858	Chr9_14992858	0.01963	0.27285	0.072	0.943		1.713e-05	-0.003294	Os09g0417800	OsWRKY62
Chr9	14992981	Chr9_14992981	-0.3448	0.2796	-1.233	0.218		0.00501	0.001715	Os09g0417800	OsWRKY62
Chr9	14992982	Chr9_14992982	0.4109	0.2539	1.618	0.107		0.008597	0.005314	Os09g0417800	OsWRKY62
Chr9	14993037	Chr9_14993037	0.01997	0.2745	0.073	0.942		1.758e-05	-0.003305	Os09g0417800	OsWRKY62
Chr9	14993347	Chr9_14993347	-0.3991	0.5767	-0.692	0.489		0.001583	-0.001723	Os09g0417800	OsWRKY62
Chr9	14993530	Chr9_14993530	0.3808	0.2775	1.373	0.171		0.00659	0.003092	Os09g0417800	OsWRKY62
Chr9	14993532	Chr9_14993532	-0.3991	0.5767	-0.692	0.489		0.001583	-0.001723	Os09g0417800	OsWRKY62
Chr9	14993544	Chr9_14993544	-0.3329	0.2785	-1.195	0.233		0.004709	0.001414	Os09g0417800	OsWRKY62
Chr9	14993558	Chr9_14993558	0.4194	0.2531	1.657	0.0986	.	0.009009	0.005727	Os09g0417800	OsWRKY62
Chr9	14993586	Chr9_14993586	-0.06644	0.26137	-0.254	0.8		0.0002139	-0.003097	Os09g0417800	OsWRKY62
Chr9	14993601	Chr9_14993601	-1.0833	1.2316	-0.88	0.38		0.002555	-0.0007474	Os09g0417800	OsWRKY62
Chr9	14993673	Chr9_14993673	0.1939	0.2472	0.784	0.433		0.002033	-0.001272	Os09g0417800	OsWRKY62
Chr9	14993684	Chr9_14993684	0.4683	0.255	1.837	0.0672	.	0.01105	0.007772	Os09g0417800	OsWRKY62
Chr9	14993731	Chr9_14993731	0.4194	0.2531	1.657	0.0986	.	0.009009	0.005727	Os09g0417800	OsWRKY62
Chr9	14993752	Chr9_14993752	-0.6937	0.681	-1.019	0.309		0.003602	0.0001304	Os09g0417800	OsWRKY62
Chr9	14993764	Chr9_14993764	1.0507	2.1308	0.493	0.622		0.0008071	-0.002512	Os09g0417800	OsWRKY62
Chr9	14993772	Chr9_14993772	0.4766	0.2548	1.871	0.0624	.	0.01149	0.008207	Os09g0417800	OsWRKY62
Chr9	14993820	Chr9_14993820	-0.6886	0.6823	-1.009	0.314		0.003362	6.138e-05	Os09g0417800	OsWRKY62
Chr9	14993834	Chr9_14993834	0.07225	0.27537	0.262	0.793		0.0002287	-0.003093	Os09g0417800	OsWRKY62
Chr9	14993897	Chr9_14993897	-0.1441	0.2549	-0.565	0.572		0.001057	-0.002251	Os09g0417800	OsWRKY62
Chr9	14994133	Chr9_14994133	0.01692	0.27391	0.062	0.951		1.264e-05	-0.003299	Os09g0417800	OsWRKY62
Chr9	14994172	Chr9_14994172	0.08296	0.2738	0.303	0.762		0.0003039	-0.003006	Os09g0417800	OsWRKY62
Chr9	14994197	Chr9_14994197	-0.3329	0.2785	-1.195	0.233		0.004709	0.001414	Os09g0417800	OsWRKY62
Chr9	14994322	Chr9_14994322	-1.1155	4.2571	-0.262	0.793		0.0002273	-0.003083	Os09g0417800	OsWRKY62
Chr9	14994324	Chr9_14994324	-1.1155	4.2571	-0.262	0.793		0.0002273	-0.003083	Os09g0417800	OsWRKY62
Chr9	14994330	Chr9_14994330	-0.6886	0.6823	-1.009	0.314		0.003362	6.138e-05	Os09g0417800	OsWRKY62
Chr9	14994440	Chr9_14994440	-0.5927	0.7095	-0.835	0.404		0.002305	-0.0009981	Os09g0417800	OsWRKY62
Chr9	14994441	Chr9_14994441	-0.5927	0.7095	-0.835	0.404		0.002305	-0.0009981	Os09g0417800	OsWRKY62
Chr9	14994517	Chr9_14994517	-0.3419	0.2784	-1.228	0.22		0.004967	0.001672	Os09g0417800	OsWRKY62
Chr9	14994615	Chr9_14994615	-0.0004238	0.274917	-0.002	0.999		7.87e-09	-0.003311	Os09g0417800	OsWRKY62
Chr9	14994827	Chr9_14994827	1.0475	2.1279	0.492	0.623		0.0008018	-0.002507	Os09g0417800	OsWRKY62
Chr9	14994926	Chr9_14994926	-0.6886	0.6823	-1.009	0.314		0.003362	6.138e-05	Os09g0417800	OsWRKY62
Chr9	14994951	Chr9_14994951	1.0475	2.1279	0.492	0.623		0.0008018	-0.002507	Os09g0417800	OsWRKY62
Chr9	14994953	Chr9_14994953	-0.3991	0.5767	-0.692	0.489		0.001583	-0.001723	Os09g0417800	OsWRKY62
Chr9	14994973	Chr9_14994973	-0.6886	0.6823	-1.009	0.314		0.003362	6.138e-05	Os09g0417800	OsWRKY62
Chr9	14995086	Chr9_14995086	-0.7937	0.6007	-1.321	0.187		0.005747	0.002455	Os09g0417800	OsWRKY62
Chr9	14995097	Chr9_14995097	-0.7937	0.6007	-1.321	0.187		0.005747	0.002455	Os09g0417800	OsWRKY62
Chr9	14995107	Chr9_14995107	-0.302	0.5586	-0.541	0.589		0.0009668	-0.002341	Os09g0417800	OsWRKY62
Chr9	14995158	Chr9_14995158	-0.3991	0.5767	-0.692	0.489		0.001583	-0.001723	Os09g0417800	OsWRKY62
Chr9	14995176	Chr9_14995176	-0.4965	0.2563	-1.937	0.0536	.	0.01228	0.009006	Os09g0417800	OsWRKY62
Chr9	14995179	Chr9_14995179	-0.7937	0.6007	-1.321	0.187		0.005747	0.002455	Os09g0417800	OsWRKY62
Chr9	14995187	Chr9_14995187	-0.5569	0.419	-1.329	0.185		0.005815	0.002523	Os09g0417800	OsWRKY62
Chr9	14995207	Chr9_14995207	1.0475	2.1279	0.492	0.623		0.0008018	-0.002507	Os09g0417800	OsWRKY62
Chr9	14995217	Chr9_14995217	-0.7937	0.6007	-1.321	0.187		0.005747	0.002455	Os09g0417800	OsWRKY62
Chr9	14995223	Chr9_14995223	1.0475	2.1279	0.492	0.623		0.0008018	-0.002507	Os09g0417800	OsWRKY62
Chr9	14995280	Chr9_14995280	1.0475	2.1279	0.492	0.623		0.0008018	-0.002507	Os09g0417800	OsWRKY62
Chr9	14995304	Chr9_14995304	-0.3329	0.2785	-1.195	0.233		0.004709	0.001414	Os09g0417800	OsWRKY62
Chr9	14995325	Chr9_14995325	1.0475	2.1279	0.492	0.623		0.0008018	-0.002507	Os09g0417800	OsWRKY62
Chr9	14995330	Chr9_14995330	-0.5569	0.419	-1.329	0.185		0.005815	0.002523	Os09g0417800	OsWRKY62
Chr9	14995334	Chr9_14995334	-0.5569	0.419	-1.329	0.185		0.005815	0.002523	Os09g0417800	OsWRKY62
Chr9	14995335	Chr9_14995335	-0.5569	0.419	-1.329	0.185		0.005815	0.002523	Os09g0417800	OsWRKY62
Chr9	14995336	Chr9_14995336	-0.7902	0.6015	-1.314	0.19		0.0057	0.002397	Os09g0417800	OsWRKY62
Chr9	14995339	Chr9_14995339	0.929	2.0936	0.444	0.658		0.0006626	-0.002702	Os09g0417800	OsWRKY62
Chr9	14995340	Chr9_14995340	-0.3481	0.2763	-1.26	0.209		0.005368	0.001985	Os09g0417800	OsWRKY62
Chr9	14995350	Chr9_14995350	-0.005016	0.276011	-0.018	0.986		1.093e-06	-0.00331	Os09g0417800	OsWRKY62
Chr9	14995357	Chr9_14995357	0.4958	1.9063	0.26	0.795		0.000224	-0.003087	Os09g0417800	OsWRKY62
Chr9	14995358	Chr9_14995358	-0.3955	0.5775	-0.685	0.494		0.001555	-0.001762	Os09g0417800	OsWRKY62
Chr9	14995371	Chr9_14995371	0.4887	0.2539	1.925	0.0552	.	0.01212	0.008852	Os09g0417800	OsWRKY62
Chr9	14995374	Chr9_14995374	1.0475	2.1279	0.492	0.623		0.0008018	-0.002507	Os09g0417800	OsWRKY62
Chr9	14995450	Chr9_14995450	-0.02215	0.26193	-0.085	0.933		2.368e-05	-0.003288	Os09g0417800	OsWRKY62
Chr9	14995606	Chr9_14995606	-0.7937	0.6007	-1.321	0.187		0.005747	0.002455	Os09g0417800	OsWRKY62
Chr9	14995611	Chr9_14995611	-0.3991	0.5767	-0.692	0.489		0.001583	-0.001723	Os09g0417800	OsWRKY62
Chr9	14995672	Chr9_14995672	-0.3309	0.2785	-1.188	0.236		0.004651	0.001355	Os09g0417800	OsWRKY62
Chr9	14995676	Chr9_14995676	-0.4836	0.2558	-1.891	0.0596	.	0.01174	0.008453	Os09g0417800	OsWRKY62
Chr9	14995742	Chr9_14995742	-0.3991	0.5767	-0.692	0.489		0.001583	-0.001723	Os09g0417800	OsWRKY62
Chr9	14995759	Chr9_14995759	-1.9358	0.8692	-2.227	0.0267	*	0.01616	0.0129	Os09g0417800	OsWRKY62
Chr9	14995775	Chr9_14995775	0.4836	0.2551	1.896	0.0589	.	0.01176	0.008489	Os09g0417800	OsWRKY62
Chr9	14995782	Chr9_14995782	0.4836	0.2551	1.896	0.0589	.	0.01176	0.008489	Os09g0417800	OsWRKY62
Chr9	14995783	Chr9_14995783	-0.7937	0.6007	-1.321	0.187		0.005747	0.002455	Os09g0417800	OsWRKY62
Chr9	14995809	Chr9_14995809	-0.7937	0.6007	-1.321	0.187		0.005747	0.002455	Os09g0417800	OsWRKY62
Chr10	80998	Chr10_80998	0.7865	1.0601	0.742	0.459		0.001888	-0.001542	Os10g0100700	OsPDX1.2
Chr10	81082	Chr10_81082	1.1921	4.257	0.28	0.78		0.0002596	-0.003051	Os10g0100700	OsPDX1.2
Chr10	81104	Chr10_81104	-0.2532	0.2754	-0.919	0.359		0.002791	-0.0005111	Os10g0100700	OsPDX1.2
Chr10	81120	Chr10_81120	-0.6266	0.8756	-0.716	0.475		0.001693	-0.001613	Os10g0100700	OsPDX1.2
Chr10	81174	Chr10_81174	-0.6266	0.8756	-0.716	0.475		0.001693	-0.001613	Os10g0100700	OsPDX1.2
Chr10	81214	Chr10_81214	1.1921	4.257	0.28	0.78		0.0002596	-0.003051	Os10g0100700	OsPDX1.2
Chr10	81348	Chr10_81348	0.4455	2.1286	0.209	0.834		0.000145	-0.003166	Os10g0100700	OsPDX1.2
Chr10	81478	Chr10_81478	0.792	1.0687	0.741	0.459		0.001815	-0.00149	Os10g0100700	OsPDX1.2
Chr10	82215	Chr10_82215	-0.1704	0.2826	-0.603	0.547		0.001202	-0.002105	Os10g0100700	OsPDX1.2
Chr10	82230	Chr10_82230	-0.1113	0.2908	-0.383	0.702		0.0004845	-0.002825	Os10g0100700	OsPDX1.2
Chr10	82273	Chr10_82273	-0.125	0.3035	-0.412	0.681		0.0005628	-0.002758	Os10g0100700	OsPDX1.2
Chr10	82324	Chr10_82324	2.095	4.2559	0.492	0.623		0.0008018	-0.002507	Os10g0100700	OsPDX1.2
Chr10	82521	Chr10_82521	0.792	1.0687	0.741	0.459		0.001815	-0.00149	Os10g0100700	OsPDX1.2
Chr10	82732	Chr10_82732	-0.194	0.2686	-0.722	0.471		0.001725	-0.001581	Os10g0100700	OsPDX1.2
Chr10	82778	Chr10_82778	-1.1001	1.2315	-0.893	0.372		0.002635	-0.0006671	Os10g0100700	OsPDX1.2
Chr10	82786	Chr10_82786	-0.1546	0.2736	-0.565	0.572		0.001057	-0.002251	Os10g0100700	OsPDX1.2
Chr10	82901	Chr10_82901	-0.1019	0.2894	-0.352	0.725		0.0004106	-0.002899	Os10g0100700	OsPDX1.2
Chr10	82904	Chr10_82904	-0.6266	0.8756	-0.716	0.475		0.001693	-0.001613	Os10g0100700	OsPDX1.2
Chr10	82917	Chr10_82917	-0.1019	0.2894	-0.352	0.725		0.0004106	-0.002899	Os10g0100700	OsPDX1.2
Chr10	83072	Chr10_83072	-0.1341	0.2923	-0.459	0.647		0.0006962	-0.002613	Os10g0100700	OsPDX1.2
Chr10	83088	Chr10_83088	0.08927	0.62597	0.143	0.887		6.734e-05	-0.003244	Os10g0100700	OsPDX1.2
Chr10	83206	Chr10_83206	0.08927	0.62597	0.143	0.887		6.734e-05	-0.003244	Os10g0100700	OsPDX1.2
Chr10	83207	Chr10_83207	0.7993	1.5071	0.53	0.596		0.0009306	-0.002378	Os10g0100700	OsPDX1.2
Chr10	83226	Chr10_83226	-0.6266	0.8756	-0.716	0.475		0.001693	-0.001613	Os10g0100700	OsPDX1.2
Chr10	22586864	Chr10_22586864	-1.1873	0.4434	-2.678	0.00781	**	0.02319	0.01996	Os10g0569800	RIR1b
Chr10	22586867	Chr10_22586867	-0.961	0.6439	-1.492	0.137		0.007322	0.004035	Os10g0569800	RIR1b
Chr10	22586906	Chr10_22586906	0.596	2.1285	0.28	0.78		0.0002596	-0.003051	Os10g0569800	RIR1b
Chr10	22586973	Chr10_22586973	-0.4137	0.2672	-1.548	0.123		0.007898	0.004602	Os10g0569800	RIR1b
Chr10	22586985	Chr10_22586985	-1.2765	0.4336	-2.944	0.00349	**	0.02799	0.02476	Os10g0569800	RIR1b
Chr10	22586996	Chr10_22586996	0.5995	2.1312	0.281	0.779		0.0002628	-0.003059	Os10g0569800	RIR1b
Chr10	22587001	Chr10_22587001	-1.2765	0.4336	-2.944	0.00349	**	0.02799	0.02476	Os10g0569800	RIR1b
Chr10	22587005	Chr10_22587005	-1.3496	0.4409	-3.061	0.00241	**	0.03018	0.02696	Os10g0569800	RIR1b
Chr10	22587009	Chr10_22587009	-1.2765	0.4336	-2.944	0.00349	**	0.02799	0.02476	Os10g0569800	RIR1b
Chr10	22587021	Chr10_22587021	0.5759	2.1085	0.273	0.785		0.0002572	-0.00319	Os10g0569800	RIR1b
Chr10	22587031	Chr10_22587031	-1.4644	0.4527	-3.235	0.00135	**	0.03403	0.03078	Os10g0569800	RIR1b
Chr10	22587043	Chr10_22587043	-1.968	0.664	-2.964	0.00329	**	0.02991	0.0265	Os10g0569800	RIR1b
Chr10	22587050	Chr10_22587050	0.5386	1.0414	0.517	0.605		0.0008909	-0.002439	Os10g0569800	RIR1b
Chr10	22587053	Chr10_22587053	-1.1076	0.4269	-2.594	0.00995	**	0.02261	0.01925	Os10g0569800	RIR1b
Chr10	22587055	Chr10_22587055	-0.4663	0.4353	-1.071	0.285		0.003875	0.0004981	Os10g0569800	RIR1b
Chr10	22587096	Chr10_22587096	0.01143	0.30037	0.038	0.97		4.842e-06	-0.00334	Os10g0569800	RIR1b
Chr10	22587153	Chr10_22587153	-0.9308	0.6533	-1.425	0.155		0.006904	0.003503	Os10g0569800	RIR1b
Chr10	22587265	Chr10_22587265	-0.4753	0.2713	-1.752	0.0809	.	0.01033	0.006963	Os10g0569800	RIR1b
Chr10	22587368	Chr10_22587368	-1.2951	0.4369	-2.964	0.00328	**	0.02864	0.02538	Os10g0569800	RIR1b
Chr10	22587372	Chr10_22587372	-1.2951	0.4369	-2.964	0.00328	**	0.02864	0.02538	Os10g0569800	RIR1b
Chr10	22587373	Chr10_22587373	-1.2951	0.4369	-2.964	0.00328	**	0.02864	0.02538	Os10g0569800	RIR1b
Chr10	22587375	Chr10_22587375	0.5978	2.1372	0.28	0.78		0.0002616	-0.003082	Os10g0569800	RIR1b
Chr10	22587444	Chr10_22587444	-1.3906	0.4458	-3.119	0.00199	**	0.03162	0.02837	Os10g0569800	RIR1b
Chr10	22587448	Chr10_22587448	-1.3142	0.4382	-2.999	0.00294	**	0.0293	0.02604	Os10g0569800	RIR1b
Chr10	22587480	Chr10_22587480	-1.2294	0.4499	-2.732	0.00666	**	0.02413	0.0209	Os10g0569800	RIR1b
Chr10	22587485	Chr10_22587485	-0.4049	0.267	-1.517	0.13		0.007558	0.004271	Os10g0569800	RIR1b
Chr10	22587497	Chr10_22587497	0.08729	0.47911	0.182	0.856		0.0001103	-0.003212	Os10g0569800	RIR1b
Chr10	22587508	Chr10_22587508	-0.4128	0.2668	-1.547	0.123		0.007863	0.004578	Os10g0569800	RIR1b
Chr10	22587512	Chr10_22587512	1.0475	2.1279	0.492	0.623		0.0008018	-0.002507	Os10g0569800	RIR1b
Chr10	22587527	Chr10_22587527	-1.1648	0.4402	-2.646	0.00858	**	0.02265	0.01942	Os10g0569800	RIR1b
Chr10	22587552	Chr10_22587552	0.526	1.0693	0.492	0.623		0.0008006	-0.002508	Os10g0569800	RIR1b
Chr10	22587593	Chr10_22587593	-1.2609	0.4514	-2.793	0.00555	**	0.02518	0.02195	Os10g0569800	RIR1b
Chr10	22587599	Chr10_22587599	0.00976	0.29684	0.033	0.974		3.58e-06	-0.003308	Os10g0569800	RIR1b
Chr10	22587603	Chr10_22587603	-1.2064	0.4483	-2.691	0.00753	**	0.02341	0.02018	Os10g0569800	RIR1b
Chr10	22587622	Chr10_22587622	-1.4357	0.6149	-2.335	0.0202	*	0.01773	0.01448	Os10g0569800	RIR1b
Chr10	22587631	Chr10_22587631	-1.2609	0.4514	-2.793	0.00555	**	0.02518	0.02195	Os10g0569800	RIR1b
Chr10	22587640	Chr10_22587640	1.0475	2.1279	0.492	0.623		0.0008018	-0.002507	Os10g0569800	RIR1b
Chr10	22587645	Chr10_22587645	-1.2609	0.4514	-2.793	0.00555	**	0.02518	0.02195	Os10g0569800	RIR1b
Chr10	22587647	Chr10_22587647	-0.961	0.6439	-1.492	0.137		0.007322	0.004035	Os10g0569800	RIR1b
Chr10	22587656	Chr10_22587656	-1.2339	0.4505	-2.739	0.00653	**	0.02432	0.02108	Os10g0569800	RIR1b
Chr10	22587688	Chr10_22587688	-1.4357	0.6149	-2.335	0.0202	*	0.01773	0.01448	Os10g0569800	RIR1b
Chr10	22587725	Chr10_22587725	-0.4371	0.2682	-1.63	0.104		0.00872	0.005438	Os10g0569800	RIR1b
Chr10	22587832	Chr10_22587832	1.1921	4.257	0.28	0.78		0.0002596	-0.003051	Os10g0569800	RIR1b
Chr10	22587882	Chr10_22587882	-1.4048	0.4456	-3.153	0.00178	**	0.03238	0.02912	Os10g0569800	RIR1b
Chr10	22588175	Chr10_22588175	-5.6077	1.5164	-3.698	0.00026	***	0.04548	0.04216	Os10g0569800	RIR1b
Chr10	22588184	Chr10_22588184	0.6843	0.5423	1.262	0.208		0.005481	0.00204	Os10g0569800	RIR1b
Chr10	22588194	Chr10_22588194	0.6842	0.5446	1.256	0.21		0.005431	0.00199	Os10g0569800	RIR1b
Chr10	22588196	Chr10_22588196	-0.4063	0.8767	-0.463	0.643		0.0007424	-0.002715	Os10g0569800	RIR1b
Chr10	22588224	Chr10_22588224	-2.3804	0.6507	-3.658	0.000302	***	0.04425	0.04095	Os10g0569800	RIR1b
Chr10	22588255	Chr10_22588255	0.7338	0.5576	1.316	0.189		0.005957	0.002517	Os10g0569800	RIR1b
Chr10	22588264	Chr10_22588264	0.7338	0.5576	1.316	0.189		0.005957	0.002517	Os10g0569800	RIR1b
Chr10	22588283	Chr10_22588283	1.399	4.3367	0.323	0.747		0.0003624	-0.003121	Os10g0569800	RIR1b
Chr10	22588477	Chr10_22588477	-0.3393	0.7278	-0.466	0.641		0.000754	-0.002716	Os10g0569800	RIR1b
Chr10	22588479	Chr10_22588479	-0.9582	1.949	-0.492	0.623		0.0008387	-0.002631	Os10g0569800	RIR1b
Chr10	22588480	Chr10_22588480	-0.06802	0.46118	-0.147	0.883		7.554e-05	-0.003396	Os10g0569800	RIR1b
Chr10	22588481	Chr10_22588481	1.9048	4.3281	0.44	0.66		0.0006721	-0.002798	Os10g0569800	RIR1b
Chr10	22588489	Chr10_22588489	-0.06166	0.45944	-0.134	0.893		6.232e-05	-0.003398	Os10g0569800	RIR1b
Chr10	22588494	Chr10_22588494	-2.5061	2.4967	-1.004	0.316		0.003462	2.59e-05	Os10g0569800	RIR1b
Chr10	22588497	Chr10_22588497	-0.13	1.0942	-0.119	0.906		4.916e-05	-0.003435	Os10g0569800	RIR1b
Chr10	22588504	Chr10_22588504	-0.9703	1.9432	-0.499	0.618		0.000859	-0.002586	Os10g0569800	RIR1b
Chr10	22588516	Chr10_22588516	-0.4937	0.6704	-0.736	0.462		0.001866	-0.001575	Os10g0569800	RIR1b
Chr10	22588539	Chr10_22588539	0.4349	0.4409	0.986	0.325		0.003356	-9.268e-05	Os10g0569800	RIR1b
Chr10	22588555	Chr10_22588555	-0.325	0.632	-0.514	0.607		0.0009143	-0.002543	Os10g0569800	RIR1b
Chr10	22588567	Chr10_22588567	0.6326	1.7774	0.356	0.722		0.0004367	-0.00301	Os10g0569800	RIR1b
Chr10	22588569	Chr10_22588569	2	3.0556	0.655	0.513		0.001475	-0.001968	Os10g0569800	RIR1b
Chr10	22588580	Chr10_22588580	-0.1433	0.8629	-0.166	0.868		9.71e-05	-0.003424	Os10g0569800	RIR1b
Chr10	22588593	Chr10_22588593	2.0406	2.4982	0.817	0.415		0.002295	-0.001145	Os10g0569800	RIR1b
Chr10	22588596	Chr10_22588596	-1.7375	2.1673	-0.802	0.423		0.002211	-0.001229	Os10g0569800	RIR1b
Chr10	22588605	Chr10_22588605	-0.1165	1.6488	-0.071	0.944		1.721e-05	-0.003431	Os10g0569800	RIR1b
Chr10	22588609	Chr10_22588609	0.4358	0.4613	0.945	0.346		0.003068	-0.00037	Os10g0569800	RIR1b
Chr10	22588623	Chr10_22588623	-0.1165	1.6488	-0.071	0.944		1.721e-05	-0.003431	Os10g0569800	RIR1b
Chr10	22588641	Chr10_22588641	-2.574	2.497	-1.031	0.303		0.003651	0.0002152	Os10g0569800	RIR1b
Chr10	22588644	Chr10_22588644	-0.211	1.9365	-0.109	0.913		4.108e-05	-0.003419	Os10g0569800	RIR1b
Chr10	22588648	Chr10_22588648	-0.119	1.6516	-0.072	0.943		1.797e-05	-0.003442	Os10g0569800	RIR1b
Chr10	22588694	Chr10_22588694	-1.4294	0.6095	-2.345	0.0197	*	0.01868	0.01528	Os10g0569800	RIR1b
Chr10	22588700	Chr10_22588700	2.091	4.3226	0.484	0.629		0.0008091	-0.002648	Os10g0569800	RIR1b
Chr10	22588737	Chr10_22588737	-0.405	0.4547	-0.891	0.374		0.003102	-0.0008071	Os10g0569800	RIR1b
Chr10	22588756	Chr10_22588756	-1.7401	2.171	-0.801	0.424		0.002218	-0.001235	Os10g0569800	RIR1b
Chr10	22588765	Chr10_22588765	-0.03367	0.49249	-0.068	0.946		1.617e-05	-0.003444	Os10g0569800	RIR1b
Chr10	22588822	Chr10_22588822	-0.119	1.6516	-0.072	0.943		1.797e-05	-0.003442	Os10g0569800	RIR1b
Chr10	22588848	Chr10_22588848	-2.5087	2.501	-1.003	0.317		0.00347	2.133e-05	Os10g0569800	RIR1b
Chr10	22588855	Chr10_22588855	-0.211	1.9365	-0.109	0.913		4.108e-05	-0.003419	Os10g0569800	RIR1b
Chr10	22588889	Chr10_22588889	2.0382	2.5024	0.814	0.416		0.00229	-0.001162	Os10g0569800	RIR1b
Chr10	22588890	Chr10_22588890	0.7493	1.7803	0.421	0.674		0.0006126	-0.002845	Os10g0569800	RIR1b
Chr10	22588919	Chr10_22588919	2.0382	2.5024	0.814	0.416		0.00229	-0.001162	Os10g0569800	RIR1b
Chr10	22589001	Chr10_22589001	-7.0125	2.1339	-3.286	0.00114	**	0.03602	0.03269	Os10g0569800	RIR1b
Chr10	22589015	Chr10_22589015	-1.2246	3.0622	-0.4	0.69		0.000553	-0.002905	Os10g0569800	RIR1b
Chr10	22589021	Chr10_22589021	-1.2246	3.0622	-0.4	0.69		0.000553	-0.002905	Os10g0569800	RIR1b
Chr10	22589048	Chr10_22589048	2.0622	2.17	0.95	0.343		0.003115	-0.0003344	Os10g0569800	RIR1b
Chr10	22589080	Chr10_22589080	-0.211	1.9365	-0.109	0.913		4.108e-05	-0.003419	Os10g0569800	RIR1b
Chr10	22589087	Chr10_22589087	2.0382	2.5024	0.814	0.416		0.00229	-0.001162	Os10g0569800	RIR1b
Chr10	22589091	Chr10_22589091	-3.0595	0.6759	-4.527	8.92e-06	***	0.06935	0.06597	Os10g0569800	RIR1b
Chr10	22589139	Chr10_22589139	-0.3442	0.4257	-0.808	0.419		0.002256	-0.001196	Os10g0569800	RIR1b
Chr10	22589140	Chr10_22589140	-0.119	1.6516	-0.072	0.943		1.797e-05	-0.003442	Os10g0569800	RIR1b
Chr10	22589143	Chr10_22589143	-1.4105	2.1719	-0.649	0.517		0.001457	-0.001998	Os10g0569800	RIR1b
Chr10	22589214	Chr10_22589214	1.8698	2.5029	0.747	0.456		0.001927	-0.001526	Os10g0569800	RIR1b
Chr10	22589218	Chr10_22589218	-0.119	1.6516	-0.072	0.943		1.797e-05	-0.003442	Os10g0569800	RIR1b
Chr10	22589229	Chr10_22589229	-0.228	0.6268	-0.364	0.716		0.0004575	-0.003001	Os10g0569800	RIR1b
Chr10	22589281	Chr10_22589281	-0.119	1.6516	-0.072	0.943		1.797e-05	-0.003442	Os10g0569800	RIR1b
Chr10	22589283	Chr10_22589283	-1.7325	0.8813	-1.966	0.0503	.	0.0132	0.009781	Os10g0569800	RIR1b
Chr10	22589319	Chr10_22589319	-1.0985	0.9007	-1.22	0.224		0.00512	0.001678	Os10g0569800	RIR1b
Chr10	22589385	Chr10_22589385	-0.4511	0.6026	-0.749	0.455		0.001935	-0.001518	Os10g0569800	RIR1b
Chr10	22589403	Chr10_22589403	-15.971	4.221	-3.784	0.000188	***	0.0472	0.0439	Os10g0569800	RIR1b
Chr10	22589406	Chr10_22589406	-5.2341	4.3134	-1.213	0.226		0.005069	0.001627	Os10g0569800	RIR1b
Chr10	22589469	Chr10_22589469	-0.4026	0.8754	-0.46	0.646		0.0007287	-0.002717	Os10g0569800	RIR1b
Chr10	22589485	Chr10_22589485	-1.772	3.057	-0.58	0.562		0.001158	-0.002286	Os10g0569800	RIR1b
Chr10	22589581	Chr10_22589581	-0.211	1.9365	-0.109	0.913		4.108e-05	-0.003419	Os10g0569800	RIR1b
Chr10	22589624	Chr10_22589624	0.5232	0.5583	0.937	0.35		0.00304	-0.0004221	Os10g0569800	RIR1b
Chr10	22589628	Chr10_22589628	1.8903	4.3229	0.437	0.662		0.0006612	-0.002797	Os10g0569800	RIR1b
Chr10	22589646	Chr10_22589646	-7.2241	1.7319	-4.171	4.01e-05	***	0.05697	0.0537	Os10g0569800	RIR1b
Chr10	22589669	Chr10_22589669	0.04304	0.4821	0.089	0.929		2.749e-05	-0.003421	Os10g0569800	RIR1b
Chr10	22589678	Chr10_22589678	2.0969	4.3163	0.486	0.627		0.0008132	-0.002632	Os10g0569800	RIR1b
Chr10	22589700	Chr10_22589700	0.4796	0.5755	0.833	0.405		0.002389	-0.001051	Os10g0569800	RIR1b
Chr10	22589758	Chr10_22589758	-0.2074	1.9337	-0.107	0.915		3.968e-05	-0.003408	Os10g0569800	RIR1b
Chr10	22589787	Chr10_22589787	0.1549	0.6145	0.252	0.801		0.0002199	-0.00324	Os10g0569800	RIR1b
Chr10	22589831	Chr10_22589831	-2.576	2.5007	-1.03	0.304		0.003658	0.0002108	Os10g0569800	RIR1b
Chr10	22589851	Chr10_22589851	-0.2513	0.6184	-0.406	0.685		0.0005711	-0.002887	Os10g0569800	RIR1b
Chr10	22589853	Chr10_22589853	-2.576	2.5007	-1.03	0.304		0.003658	0.0002108	Os10g0569800	RIR1b
Chr10	22589865	Chr10_22589865	0.5438	2.1619	0.252	0.802		0.0002189	-0.003241	Os10g0569800	RIR1b
Chr10	22589893	Chr10_22589893	-0.05516	0.46949	-0.117	0.907		4.777e-05	-0.003412	Os10g0569800	RIR1b
Chr10	22589956	Chr10_22589956	-4.532	4.316	-1.05	0.295		0.0038	0.000353	Os10g0569800	RIR1b
Chr10	22590025	Chr10_22590025	0.05967	2.17343	0.027	0.978		2.608e-06	-0.003458	Os10g0569800	RIR1b
Chr10	22590027	Chr10_22590027	0.3042	0.5585	0.545	0.586		0.001025	-0.002431	Os10g0569800	RIR1b
Chr10	22590034	Chr10_22590034	0.5759	0.5602	1.028	0.305		0.003643	0.0001953	Os10g0569800	RIR1b
Chr10	22590037	Chr10_22590037	0.004344	0.495899	0.009	0.993		2.656e-07	-0.00346	Os10g0569800	RIR1b
Chr10	22590052	Chr10_22590052	-0.2539	0.4693	-0.541	0.589		0.001012	-0.002445	Os10g0569800	RIR1b
Chr10	22590056	Chr10_22590056	2.091	4.3226	0.484	0.629		0.0008091	-0.002648	Os10g0569800	RIR1b
Chr10	22590061	Chr10_22590061	1.6003	2.5035	0.639	0.523		0.001412	-0.002043	Os10g0569800	RIR1b
Chr10	22590065	Chr10_22590065	2.091	4.3226	0.484	0.629		0.0008091	-0.002648	Os10g0569800	RIR1b
Chr10	22590070	Chr10_22590070	-15.971	4.221	-3.784	0.000188	***	0.0472	0.0439	Os10g0569800	RIR1b
Chr10	22590104	Chr10_22590104	2.0382	2.5024	0.814	0.416		0.00229	-0.001162	Os10g0569800	RIR1b
Chr10	22590115	Chr10_22590115	-0.08888	0.77305	-0.115	0.909		4.574e-05	-0.003414	Os10g0569800	RIR1b
Chr10	22590143	Chr10_22590143	-0.2232	0.4705	-0.474	0.636		0.0007838	-0.002698	Os10g0569800	RIR1b
Chr10	22590155	Chr10_22590155	0.2752	0.5734	0.48	0.632		0.0007963	-0.002661	Os10g0569800	RIR1b
Chr10	22590255	Chr10_22590255	-2.576	2.5007	-1.03	0.304		0.003658	0.0002108	Os10g0569800	RIR1b
Chr10	22590320	Chr10_22590320	-1.0293	3.058	-0.337	0.737		0.0003905	-0.003056	Os10g0569800	RIR1b
Chr10	22590342	Chr10_22590342	-0.4511	0.6026	-0.749	0.455		0.001935	-0.001518	Os10g0569800	RIR1b
Chr10	22590349	Chr10_22590349	-0.1253	1.6492	-0.076	0.94		1.989e-05	-0.003428	Os10g0569800	RIR1b
Chr10	22590358	Chr10_22590358	0.2525	0.5463	0.462	0.644		0.0007359	-0.00271	Os10g0569800	RIR1b
Chr10	22590385	Chr10_22590385	-2.1182	0.6242	-3.394	0.000786	***	0.03819	0.03488	Os10g0569800	RIR1b
Chr10	22590484	Chr10_22590484	1.3369	3.0576	0.437	0.662		0.0006588	-0.002787	Os10g0569800	RIR1b
Chr10	22590508	Chr10_22590508	1.0424	2.1582	0.483	0.629		0.0008039	-0.002642	Os10g0569800	RIR1b
Chr10	22590537	Chr10_22590537	0.131	0.4497	0.291	0.771		0.0002925	-0.003155	Os10g0569800	RIR1b
Chr10	22590555	Chr10_22590555	-0.1869	0.6184	-0.302	0.763		0.0003205	-0.003187	Os10g0569800	RIR1b
Chr10	22590565	Chr10_22590565	-3.8121	1.1876	-3.21	0.00148	**	0.03431	0.03098	Os10g0569800	RIR1b
Chr10	22590573	Chr10_22590573	1.4974	0.8506	1.76	0.0794	.	0.01061	0.007187	Os10g0569800	RIR1b
Chr10	22590590	Chr10_22590590	0.4043	0.4334	0.933	0.352		0.003002	-0.0004476	Os10g0569800	RIR1b
Chr10	22590624	Chr10_22590624	-0.211	1.9365	-0.109	0.913		4.108e-05	-0.003419	Os10g0569800	RIR1b
Chr10	22590672	Chr10_22590672	0.7567	1.7827	0.424	0.672		0.0006252	-0.002845	Os10g0569800	RIR1b
Chr10	22590675	Chr10_22590675	0.7567	1.7827	0.424	0.672		0.0006252	-0.002845	Os10g0569800	RIR1b
Chr10	22590748	Chr10_22590748	-0.1535	3.0715	-0.05	0.96		8.7e-06	-0.003476	Os10g0569800	RIR1b
Chr10	22590790	Chr10_22590790	0.4454	0.4158	1.071	0.285		0.003968	0.0005094	Os10g0569800	RIR1b
Chr10	22590796	Chr10_22590796	2.0448	2.506	0.816	0.415		0.002307	-0.001158	Os10g0569800	RIR1b
Chr10	22590797	Chr10_22590797	-0.3978	1.007	-0.395	0.693		0.0005414	-0.002929	Os10g0569800	RIR1b
Chr10	22590843	Chr10_22590843	-0.119	1.6516	-0.072	0.943		1.797e-05	-0.003442	Os10g0569800	RIR1b
Chr10	22590901	Chr10_22590901	-0.119	1.6516	-0.072	0.943		1.797e-05	-0.003442	Os10g0569800	RIR1b
Chr10	22590992	Chr10_22590992	-1.7784	3.0613	-0.581	0.562		0.001166	-0.00229	Os10g0569800	RIR1b
Chr10	22591022	Chr10_22591022	-0.0844	0.4721	-0.179	0.858		0.000111	-0.003361	Os10g0569800	RIR1b
Chr10	22591061	Chr10_22591061	-0.8683	0.452	-1.921	0.0557	.	0.01265	0.009225	Os10g0569800	RIR1b
Chr10	22591064	Chr10_22591064	0.7866	4.3241	0.182	0.856		0.0001145	-0.003345	Os10g0569800	RIR1b
Chr10	22591068	Chr10_22591068	-0.28	1.6515	-0.17	0.865		9.947e-05	-0.00336	Os10g0569800	RIR1b
Chr10	22591108	Chr10_22591108	0.09781	0.44184	0.221	0.825		0.0001695	-0.00329	Os10g0569800	RIR1b
Chr10	22591122	Chr10_22591122	-0.211	1.9365	-0.109	0.913		4.108e-05	-0.003419	Os10g0569800	RIR1b
Chr10	22591128	Chr10_22591128	-1.2246	3.0622	-0.4	0.69		0.000553	-0.002905	Os10g0569800	RIR1b
Chr10	22591172	Chr10_22591172	-0.08775	0.47382	-0.185	0.853		0.0001187	-0.003341	Os10g0569800	RIR1b
Chr10	22591183	Chr10_22591183	-0.1452	0.4729	-0.307	0.759		0.0003262	-0.003133	Os10g0569800	RIR1b
Chr10	22591198	Chr10_22591198	-0.211	1.9365	-0.109	0.913		4.108e-05	-0.003419	Os10g0569800	RIR1b
Chr10	22591202	Chr10_22591202	0.2455	0.5038	0.487	0.626		0.0008358	-0.002682	Os10g0569800	RIR1b
Chr10	22591212	Chr10_22591212	1.0455	2.1613	0.484	0.629		0.0008091	-0.002648	Os10g0569800	RIR1b
Chr10	22591213	Chr10_22591213	1.0455	2.1613	0.484	0.629		0.0008091	-0.002648	Os10g0569800	RIR1b
Chr10	22591215	Chr10_22591215	0.04442	0.49249	0.09	0.928		2.815e-05	-0.003432	Os10g0569800	RIR1b
Chr10	22591216	Chr10_22591216	-1.12	4.3238	-0.259	0.796		0.0002321	-0.003227	Os10g0569800	RIR1b
Chr10	22591223	Chr10_22591223	-0.04217	0.44845	-0.094	0.925		3.059e-05	-0.00343	Os10g0569800	RIR1b
Chr10	22591225	Chr10_22591225	-0.211	1.9365	-0.109	0.913		4.108e-05	-0.003419	Os10g0569800	RIR1b
Chr10	22591226	Chr10_22591226	1.0455	2.1613	0.484	0.629		0.0008091	-0.002648	Os10g0569800	RIR1b
Chr10	22591236	Chr10_22591236	-5.7083	2.4827	-2.299	0.0222	*	0.01796	0.01457	Os10g0569800	RIR1b
Chr10	22591238	Chr10_22591238	-2.9579	1.5283	-1.935	0.0539	.	0.01279	0.009379	Os10g0569800	RIR1b
Chr10	22591241	Chr10_22591241	0.1504	1.3804	0.109	0.913		4.107e-05	-0.003419	Os10g0569800	RIR1b
Chr10	22591249	Chr10_22591249	1.0455	2.1613	0.484	0.629		0.0008091	-0.002648	Os10g0569800	RIR1b
Chr10	22591260	Chr10_22591260	1.0455	2.1613	0.484	0.629		0.0008091	-0.002648	Os10g0569800	RIR1b
Chr10	22591265	Chr10_22591265	1.0455	2.1613	0.484	0.629		0.0008091	-0.002648	Os10g0569800	RIR1b
Chr10	22591276	Chr10_22591276	2.0983	3.0606	0.686	0.494		0.001624	-0.001831	Os10g0569800	RIR1b
Chr10	22591280	Chr10_22591280	-0.4589	1.7806	-0.258	0.797		0.0002298	-0.00323	Os10g0569800	RIR1b
Chr10	22591319	Chr10_22591319	-0.3967	1.0043	-0.395	0.693		0.0005376	-0.002909	Os10g0569800	RIR1b
Chr10	22591327	Chr10_22591327	0.1588	1.2577	0.126	0.9		5.516e-05	-0.003405	Os10g0569800	RIR1b
Chr10	22591364	Chr10_22591364	0.1637	1.2594	0.13	0.897		5.866e-05	-0.003413	Os10g0569800	RIR1b
Chr10	22591367	Chr10_22591367	-0.5087	0.6089	-0.835	0.404		0.002401	-0.001039	Os10g0569800	RIR1b
Chr10	22591397	Chr10_22591397	0.9176	0.5664	1.62	0.106		0.009	0.005571	Os10g0569800	RIR1b
Chr10	22591398	Chr10_22591398	0.9176	0.5664	1.62	0.106		0.009	0.005571	Os10g0569800	RIR1b
Chr10	22591402	Chr10_22591402	-0.2563	1.7809	-0.144	0.886		7.167e-05	-0.003388	Os10g0569800	RIR1b
Chr10	22591435	Chr10_22591435	-0.2083	1.9396	-0.107	0.915		4.005e-05	-0.003432	Os10g0569800	RIR1b
Chr10	22591450	Chr10_22591450	-0.204	1.9422	-0.105	0.916		3.843e-05	-0.003446	Os10g0569800	RIR1b
Chr10	22591538	Chr10_22591538	1.7155	1.2064	1.422	0.156		0.006718	0.003396	Os10g0569800	RIR1b
Chr10	22591539	Chr10_22591539	1.708	1.205	1.418	0.157		0.006655	0.003344	Os10g0569800	RIR1b
Chr10	22591554	Chr10_22591554	-0.4347	1.2209	-0.356	0.722		0.0004325	-0.002979	Os10g0569800	RIR1b
Chr10	22591557	Chr10_22591557	-0.5739	1.3071	-0.439	0.661		0.00064	-0.00268	Os10g0569800	RIR1b
Chr10	22591558	Chr10_22591558	-0.1471	1.2086	-0.122	0.903		4.938e-05	-0.003284	Os10g0569800	RIR1b
Chr10	22591559	Chr10_22591559	-0.4133	1.2156	-0.34	0.734		0.0003903	-0.002987	Os10g0569800	RIR1b
Chr10	22591566	Chr10_22591566	0.06846	1.061	0.065	0.949		1.378e-05	-0.003297	Os10g0569800	RIR1b
Chr10	22591574	Chr10_22591574	-3.2392	2.1426	-1.512	0.132		0.007611	0.004281	Os10g0569800	RIR1b
Chr10	22591575	Chr10_22591575	-1.017	1.531	-0.664	0.507		0.001479	-0.001872	Os10g0569800	RIR1b
Chr10	22591580	Chr10_22591580	-1.0269	1.5261	-0.673	0.502		0.001507	-0.001821	Os10g0569800	RIR1b
Chr10	22591592	Chr10_22591592	-1.04	0.4085	-2.546	0.0114	*	0.02101	0.01777	Os10g0569800	RIR1b
Chr10	22591596	Chr10_22591596	-0.4395	0.2739	-1.604	0.11		0.008451	0.005168	Os10g0569800	RIR1b
Chr10	22591597	Chr10_22591597	2.095	4.2559	0.492	0.623		0.0008018	-0.002507	Os10g0569800	RIR1b
Chr10	22591606	Chr10_22591606	-1.1316	0.4117	-2.749	0.00634	**	0.02441	0.02118	Os10g0569800	RIR1b
Chr10	22591618	Chr10_22591618	1.1921	4.257	0.28	0.78		0.0002596	-0.003051	Os10g0569800	RIR1b
Chr10	22591619	Chr10_22591619	-3.2478	2.1339	-1.522	0.129		0.007637	0.00434	Os10g0569800	RIR1b
Chr10	22591620	Chr10_22591620	2.095	4.2559	0.492	0.623		0.0008018	-0.002507	Os10g0569800	RIR1b
Chr10	22591622	Chr10_22591622	-3.2478	2.1339	-1.522	0.129		0.007637	0.00434	Os10g0569800	RIR1b
Chr10	22591629	Chr10_22591629	2.109	3.0169	0.699	0.485		0.001621	-0.001696	Os10g0569800	RIR1b
Chr10	22591630	Chr10_22591630	0.08627	0.29946	0.288	0.773		0.0002766	-0.003056	Os10g0569800	RIR1b
Chr10	22591645	Chr10_22591645	2.095	4.2559	0.492	0.623		0.0008018	-0.002507	Os10g0569800	RIR1b
Chr10	22591647	Chr10_22591647	-1.2006	0.4177	-2.874	0.00434	**	0.02663	0.0234	Os10g0569800	RIR1b
Chr10	22591717	Chr10_22591717	0.2449	2.1287	0.115	0.908		4.382e-05	-0.003267	Os10g0569800	RIR1b
Chr10	22591740	Chr10_22591740	-1.2609	0.4514	-2.793	0.00555	**	0.02518	0.02195	Os10g0569800	RIR1b
Chr10	22591801	Chr10_22591801	-1.2609	0.4514	-2.793	0.00555	**	0.02518	0.02195	Os10g0569800	RIR1b
Chr10	22591883	Chr10_22591883	-0.04268	0.30087	-0.142	0.887		6.684e-05	-0.003255	Os10g0569800	RIR1b
Chr10	22592094	Chr10_22592094	0.0313	0.3021	0.104	0.918		3.555e-05	-0.003276	Os10g0569800	RIR1b
Chr10	22592139	Chr10_22592139	-0.5428	0.2693	-2.015	0.0447	*	0.01327	0.01	Os10g0569800	RIR1b
Chr10	22592214	Chr10_22592214	-1.9544	0.5885	-3.321	0.00101	**	0.03546	0.03225	Os10g0569800	RIR1b
Chr10	22592221	Chr10_22592221	-0.5989	0.269	-2.226	0.0267	*	0.01625	0.01297	Os10g0569800	RIR1b
Chr10	22592242	Chr10_22592242	-0.04708	0.30035	-0.157	0.876		8.134e-05	-0.00323	Os10g0569800	RIR1b
Chr10	22592254	Chr10_22592254	-0.4687	0.2813	-1.666	0.0967	.	0.00917	0.005867	Os10g0569800	RIR1b
Chr10	22592255	Chr10_22592255	-0.5989	0.269	-2.226	0.0267	*	0.01625	0.01297	Os10g0569800	RIR1b
Chr10	22592259	Chr10_22592259	1.0475	2.1279	0.492	0.623		0.0008018	-0.002507	Os10g0569800	RIR1b
Chr10	22592271	Chr10_22592271	-1.9544	0.5885	-3.321	0.00101	**	0.03546	0.03225	Os10g0569800	RIR1b
Chr10	22592299	Chr10_22592299	-0.603	0.2684	-2.246	0.0254	*	0.01649	0.01322	Os10g0569800	RIR1b
Chr10	22592305	Chr10_22592305	-0.04708	0.30035	-0.157	0.876		8.134e-05	-0.00323	Os10g0569800	RIR1b
Chr10	22592324	Chr10_22592324	-1.7013	0.5811	-2.928	0.00367	**	0.02769	0.02446	Os10g0569800	RIR1b
Chr10	22592351	Chr10_22592351	-0.6018	0.2668	-2.256	0.0248	*	0.01657	0.01331	Os10g0569800	RIR1b
Chr10	22592366	Chr10_22592366	-1.2468	0.6219	-2.005	0.0459	*	0.01314	0.009868	Os10g0569800	RIR1b
Chr10	22592377	Chr10_22592377	-0.04708	0.30035	-0.157	0.876		8.134e-05	-0.00323	Os10g0569800	RIR1b
Chr10	22592408	Chr10_22592408	-0.6039	0.2669	-2.263	0.0244	*	0.01667	0.01342	Os10g0569800	RIR1b
Chr10	22592452	Chr10_22592452	-1.6736	0.5947	-2.814	0.00521	**	0.02555	0.02233	Os10g0569800	RIR1b
Chr10	22592474	Chr10_22592474	-0.961	0.6439	-1.492	0.137		0.007322	0.004035	Os10g0569800	RIR1b
Chr10	22592498	Chr10_22592498	-0.4068	0.2805	-1.45	0.148		0.006914	0.003625	Os10g0569800	RIR1b
Chr10	22592524	Chr10_22592524	-0.961	0.6439	-1.492	0.137		0.007322	0.004035	Os10g0569800	RIR1b
Chr10	22592533	Chr10_22592533	-0.4814	0.2696	-1.785	0.0752	.	0.01045	0.007169	Os10g0569800	RIR1b
Chr10	22592558	Chr10_22592558	-0.02986	0.30199	-0.099	0.921		3.238e-05	-0.003279	Os10g0569800	RIR1b
Chr10	22592581	Chr10_22592581	-0.02986	0.30199	-0.099	0.921		3.238e-05	-0.003279	Os10g0569800	RIR1b
Chr10	22592608	Chr10_22592608	-0.4814	0.2696	-1.785	0.0752	.	0.01045	0.007169	Os10g0569800	RIR1b
Chr10	22592637	Chr10_22592637	-0.478	0.2702	-1.769	0.0779	.	0.01029	0.007004	Os10g0569800	RIR1b
Chr10	22592640	Chr10_22592640	-0.3365	0.2826	-1.191	0.235		0.004688	0.001381	Os10g0569800	RIR1b
Chr10	22592667	Chr10_22592667	-1.5443	0.7161	-2.156	0.0331	*	0.03791	0.02976	Os10g0569800	RIR1b
Chr10	22592706	Chr10_22592706	-0.6018	0.2668	-2.256	0.0248	*	0.01657	0.01331	Os10g0569800	RIR1b
Chr10	22592733	Chr10_22592733	-0.5259	0.2682	-1.961	0.0508	.	0.01257	0.009299	Os10g0569800	RIR1b
Chr10	22592786	Chr10_22592786	1.0007	1.5067	0.664	0.507		0.001458	-0.001848	Os10g0569800	RIR1b
Chr10	22592787	Chr10_22592787	-0.961	0.6439	-1.492	0.137		0.007322	0.004035	Os10g0569800	RIR1b
Chr10	22592831	Chr10_22592831	-2.6041	1.3841	-1.881	0.0609	.	0.01162	0.00834	Os10g0569800	RIR1b
Chr10	22592844	Chr10_22592844	0.07367	0.30203	0.244	0.807		0.0001976	-0.003124	Os10g0569800	RIR1b
Chr10	22592866	Chr10_22592866	1.1921	4.257	0.28	0.78		0.0002596	-0.003051	Os10g0569800	RIR1b
Chr10	22592927	Chr10_22592927	0.02991	0.30048	0.1	0.921		3.28e-05	-0.003278	Os10g0569800	RIR1b
Chr10	22592929	Chr10_22592929	-0.961	0.6439	-1.492	0.137		0.007322	0.004035	Os10g0569800	RIR1b
Chr10	22592938	Chr10_22592938	-0.4185	0.2699	-1.551	0.122		0.007898	0.004613	Os10g0569800	RIR1b
Chr10	22592960	Chr10_22592960	0.03329	0.30104	0.111	0.912		4.062e-05	-0.003282	Os10g0569800	RIR1b
Chr10	22592967	Chr10_22592967	-0.3554	0.2671	-1.33	0.184		0.006085	0.002646	Os10g0569800	RIR1b
Chr10	22592977	Chr10_22592977	-1.4357	0.6149	-2.335	0.0202	*	0.01773	0.01448	Os10g0569800	RIR1b
Chr10	22593006	Chr10_22593006	-0.4244	0.2709	-1.567	0.118		0.008064	0.00478	Os10g0569800	RIR1b
Chr10	22593007	Chr10_22593007	-0.4244	0.2709	-1.567	0.118		0.008064	0.00478	Os10g0569800	RIR1b
Chr10	22593065	Chr10_22593065	-1.9608	0.5868	-3.342	0.000938	***	0.03566	0.03246	Os10g0569800	RIR1b
Chr11	27988792	Chr11_27988792	-0.1522	0.6073	-0.251	0.802		0.0002179	-0.003254	Os11g0689100	Pik-2/Pik-m
Chr11	27988802	Chr11_27988802	0.7705	0.7203	1.07	0.286		0.003957	0.0004985	Os11g0689100	Pik-2/Pik-m
Chr11	27988810	Chr11_27988810	0.7705	0.7203	1.07	0.286		0.003957	0.0004985	Os11g0689100	Pik-2/Pik-m
Chr11	27988812	Chr11_27988812	1.0693	1.9351	0.553	0.581		0.001059	-0.00241	Os11g0689100	Pik-2/Pik-m
Chr11	27988827	Chr11_27988827	0.5704	0.2838	2.01	0.0454	*	0.01383	0.0104	Os11g0689100	Pik-2/Pik-m
Chr11	27988833	Chr11_27988833	-0.1522	0.6073	-0.251	0.802		0.0002179	-0.003254	Os11g0689100	Pik-2/Pik-m
Chr12	5765068	Chr12_5765068	0.6284	0.5616	1.119	0.264		0.004128	0.0008308	Os12g0210400	OsLRR-RLK2
Chr12	5765106	Chr12_5765106	1.0475	2.1279	0.492	0.623		0.0008018	-0.002507	Os12g0210400	OsLRR-RLK2
Chr12	5765141	Chr12_5765141	1.0475	2.1279	0.492	0.623		0.0008018	-0.002507	Os12g0210400	OsLRR-RLK2
Chr12	5765171	Chr12_5765171	1.0475	2.1279	0.492	0.623		0.0008018	-0.002507	Os12g0210400	OsLRR-RLK2
Chr12	5765240	Chr12_5765240	0.8783	1.5088	0.582	0.561		0.001125	-0.002194	Os12g0210400	OsLRR-RLK2
Chr12	5765244	Chr12_5765244	-0.4748	1.0401	-0.457	0.648		0.0006919	-0.002628	Os12g0210400	OsLRR-RLK2
Chr12	5765254	Chr12_5765254	1.0475	2.1279	0.492	0.623		0.0008018	-0.002507	Os12g0210400	OsLRR-RLK2
Chr12	5765280	Chr12_5765280	-1.7973	0.8061	-2.23	0.0265	*	0.0162	0.01294	Os12g0210400	OsLRR-RLK2
Chr12	5765408	Chr12_5765408	1.0475	2.1279	0.492	0.623		0.0008018	-0.002507	Os12g0210400	OsLRR-RLK2
Chr12	5765425	Chr12_5765425	-1.7973	0.8061	-2.23	0.0265	*	0.0162	0.01294	Os12g0210400	OsLRR-RLK2
Chr12	5765451	Chr12_5765451	-1.7973	0.8061	-2.23	0.0265	*	0.0162	0.01294	Os12g0210400	OsLRR-RLK2
Chr12	5765505	Chr12_5765505	1.0475	2.1279	0.492	0.623		0.0008018	-0.002507	Os12g0210400	OsLRR-RLK2
Chr12	5765513	Chr12_5765513	1.0475	2.1279	0.492	0.623		0.0008018	-0.002507	Os12g0210400	OsLRR-RLK2
Chr12	5765546	Chr12_5765546	0.8748	1.5069	0.581	0.562		0.001115	-0.002193	Os12g0210400	OsLRR-RLK2
Chr12	5765575	Chr12_5765575	-0.971	1.4223	-0.683	0.495		0.001541	-0.001765	Os12g0210400	OsLRR-RLK2
Chr12	5765670	Chr12_5765670	1.0475	2.1279	0.492	0.623		0.0008018	-0.002507	Os12g0210400	OsLRR-RLK2
Chr12	5765672	Chr12_5765672	1.0475	2.1279	0.492	0.623		0.0008018	-0.002507	Os12g0210400	OsLRR-RLK2
Chr12	5765696	Chr12_5765696	1.0475	2.1279	0.492	0.623		0.0008018	-0.002507	Os12g0210400	OsLRR-RLK2
Chr12	5765715	Chr12_5765715	1.0475	2.1279	0.492	0.623		0.0008018	-0.002507	Os12g0210400	OsLRR-RLK2
Chr12	5765824	Chr12_5765824	1.0475	2.1279	0.492	0.623		0.0008018	-0.002507	Os12g0210400	OsLRR-RLK2
Chr12	5765860	Chr12_5765860	-1.7973	0.8061	-2.23	0.0265	*	0.0162	0.01294	Os12g0210400	OsLRR-RLK2
Chr12	5765866	Chr12_5765866	-1.0201	0.5946	-1.716	0.0873	.	0.009651	0.006372	Os12g0210400	OsLRR-RLK2
Chr12	5765874	Chr12_5765874	1.0475	2.1279	0.492	0.623		0.0008018	-0.002507	Os12g0210400	OsLRR-RLK2
Chr12	5765939	Chr12_5765939	1.0475	2.1279	0.492	0.623		0.0008018	-0.002507	Os12g0210400	OsLRR-RLK2
Chr12	5765960	Chr12_5765960	-0.3953	0.4841	-0.817	0.415		0.002203	-0.001101	Os12g0210400	OsLRR-RLK2
Chr12	5765986	Chr12_5765986	1.0475	2.1279	0.492	0.623		0.0008018	-0.002507	Os12g0210400	OsLRR-RLK2
Chr12	5766012	Chr12_5766012	1.0475	2.1279	0.492	0.623		0.0008018	-0.002507	Os12g0210400	OsLRR-RLK2
Chr12	5766048	Chr12_5766048	1.0475	2.1279	0.492	0.623		0.0008018	-0.002507	Os12g0210400	OsLRR-RLK2
Chr12	5766207	Chr12_5766207	1.0475	2.1279	0.492	0.623		0.0008018	-0.002507	Os12g0210400	OsLRR-RLK2
Chr12	5766208	Chr12_5766208	1.0475	2.1279	0.492	0.623		0.0008018	-0.002507	Os12g0210400	OsLRR-RLK2
Chr12	5766238	Chr12_5766238	1.0475	2.1279	0.492	0.623		0.0008018	-0.002507	Os12g0210400	OsLRR-RLK2
Chr12	5766250	Chr12_5766250	1.0475	2.1279	0.492	0.623		0.0008018	-0.002507	Os12g0210400	OsLRR-RLK2
Chr12	5766674	Chr12_5766674	-0.3265	0.4739	-0.689	0.491		0.00157	-0.001736	Os12g0210400	OsLRR-RLK2
Chr12	5766816	Chr12_5766816	1.0507	2.1308	0.493	0.622		0.0008071	-0.002512	Os12g0210400	OsLRR-RLK2
Chr12	5766821	Chr12_5766821	0.8725	0.8594	1.015	0.311		0.003413	0.0001019	Os12g0210400	OsLRR-RLK2
Chr12	5766932	Chr12_5766932	0.8748	1.5069	0.581	0.562		0.001115	-0.002193	Os12g0210400	OsLRR-RLK2
Chr12	5766962	Chr12_5766962	-1.0169	0.5955	-1.708	0.0887	.	0.009596	0.006305	Os12g0210400	OsLRR-RLK2
Chr12	5767024	Chr12_5767024	0.9802	1.4223	0.689	0.491		0.00157	-0.001736	Os12g0210400	OsLRR-RLK2
Chr12	5767039	Chr12_5767039	-0.971	1.4223	-0.683	0.495		0.001541	-0.001765	Os12g0210400	OsLRR-RLK2
Chr12	5767068	Chr12_5767068	1.0475	2.1279	0.492	0.623		0.0008018	-0.002507	Os12g0210400	OsLRR-RLK2
Chr12	5767096	Chr12_5767096	-0.1708	0.33	-0.517	0.605		0.0008859	-0.002422	Os12g0210400	OsLRR-RLK2
Chr12	5767257	Chr12_5767257	-1.6659	0.7938	-2.099	0.0367	*	0.01437	0.01111	Os12g0210400	OsLRR-RLK2
Chr12	5767261	Chr12_5767261	-0.1653	0.33	-0.501	0.617		0.0008305	-0.002478	Os12g0210400	OsLRR-RLK2
Chr12	5767309	Chr12_5767309	1.0475	2.1279	0.492	0.623		0.0008018	-0.002507	Os12g0210400	OsLRR-RLK2
Chr12	5767325	Chr12_5767325	1.0507	2.1308	0.493	0.622		0.0008071	-0.002512	Os12g0210400	OsLRR-RLK2
Chr12	5767362	Chr12_5767362	1.0722	2.1512	0.498	0.619		0.0008442	-0.002554	Os12g0210400	OsLRR-RLK2
Chr12	5767383	Chr12_5767383	-1.0201	0.5946	-1.716	0.0873	.	0.009651	0.006372	Os12g0210400	OsLRR-RLK2
Chr12	5767416	Chr12_5767416	-0.3416	0.3482	-0.981	0.327		0.003177	-0.0001236	Os12g0210400	OsLRR-RLK2
Chr12	5767491	Chr12_5767491	1.0475	2.1279	0.492	0.623		0.0008018	-0.002507	Os12g0210400	OsLRR-RLK2
Chr12	5767509	Chr12_5767509	-1.2391	1.5061	-0.823	0.411		0.002236	-0.001068	Os12g0210400	OsLRR-RLK2
Chr12	5767519	Chr12_5767519	1.0475	2.1279	0.492	0.623		0.0008018	-0.002507	Os12g0210400	OsLRR-RLK2
Chr12	5767528	Chr12_5767528	1.0475	2.1279	0.492	0.623		0.0008018	-0.002507	Os12g0210400	OsLRR-RLK2
Chr12	5767533	Chr12_5767533	1.0475	2.1279	0.492	0.623		0.0008018	-0.002507	Os12g0210400	OsLRR-RLK2
Chr12	5767543	Chr12_5767543	2.0342	4.1783	0.487	0.627		0.0008056	-0.002593	Os12g0210400	OsLRR-RLK2
Chr12	5767544	Chr12_5767544	-3.1142	0.8489	-3.669	0.000289	***	0.04321	0.04	Os12g0210400	OsLRR-RLK2
Chr12	5767596	Chr12_5767596	1.0475	2.1279	0.492	0.623		0.0008018	-0.002507	Os12g0210400	OsLRR-RLK2
Chr12	5767622	Chr12_5767622	1.0475	2.1279	0.492	0.623		0.0008018	-0.002507	Os12g0210400	OsLRR-RLK2
Chr12	5767631	Chr12_5767631	1.0475	2.1279	0.492	0.623		0.0008018	-0.002507	Os12g0210400	OsLRR-RLK2
Chr12	5767648	Chr12_5767648	1.0475	2.1279	0.492	0.623		0.0008018	-0.002507	Os12g0210400	OsLRR-RLK2
Chr12	5767680	Chr12_5767680	-1.2391	1.5061	-0.823	0.411		0.002236	-0.001068	Os12g0210400	OsLRR-RLK2
Chr12	5767706	Chr12_5767706	-0.3513	0.2886	-1.217	0.225		0.004881	0.001586	Os12g0210400	OsLRR-RLK2
Chr12	5767759	Chr12_5767759	0.9378	1.0377	0.904	0.367		0.002697	-0.0006049	Os12g0210400	OsLRR-RLK2
Chr12	5767776	Chr12_5767776	1.0475	2.1279	0.492	0.623		0.0008018	-0.002507	Os12g0210400	OsLRR-RLK2
Chr12	5767872	Chr12_5767872	1.0475	2.1279	0.492	0.623		0.0008018	-0.002507	Os12g0210400	OsLRR-RLK2
Chr12	5767886	Chr12_5767886	-2.5142	2.1239	-1.184	0.237		0.004619	0.001323	Os12g0210400	OsLRR-RLK2
Chr12	5768074	Chr12_5768074	1.0475	2.1279	0.492	0.623		0.0008018	-0.002507	Os12g0210400	OsLRR-RLK2
Chr12	5768094	Chr12_5768094	1.0475	2.1279	0.492	0.623		0.0008018	-0.002507	Os12g0210400	OsLRR-RLK2
Chr12	5768100	Chr12_5768100	1.0475	2.1279	0.492	0.623		0.0008018	-0.002507	Os12g0210400	OsLRR-RLK2
Chr12	5768105	Chr12_5768105	1.0475	2.1279	0.492	0.623		0.0008018	-0.002507	Os12g0210400	OsLRR-RLK2
Chr12	5768111	Chr12_5768111	0.4672	0.7402	0.631	0.528		0.001318	-0.001989	Os12g0210400	OsLRR-RLK2
Chr12	5768176	Chr12_5768176	1.0475	2.1279	0.492	0.623		0.0008018	-0.002507	Os12g0210400	OsLRR-RLK2
Chr12	5768231	Chr12_5768231	1.0475	2.1279	0.492	0.623		0.0008018	-0.002507	Os12g0210400	OsLRR-RLK2
Chr12	5768248	Chr12_5768248	1.0475	2.1279	0.492	0.623		0.0008018	-0.002507	Os12g0210400	OsLRR-RLK2
Chr12	5768251	Chr12_5768251	1.0475	2.1279	0.492	0.623		0.0008018	-0.002507	Os12g0210400	OsLRR-RLK2
Chr12	5768253	Chr12_5768253	1.0475	2.1279	0.492	0.623		0.0008018	-0.002507	Os12g0210400	OsLRR-RLK2
Chr12	5768268	Chr12_5768268	1.0475	2.1279	0.492	0.623		0.0008018	-0.002507	Os12g0210400	OsLRR-RLK2
Chr12	5768279	Chr12_5768279	1.0475	2.1279	0.492	0.623		0.0008018	-0.002507	Os12g0210400	OsLRR-RLK2
Chr12	5768281	Chr12_5768281	1.0475	2.1279	0.492	0.623		0.0008018	-0.002507	Os12g0210400	OsLRR-RLK2
Chr12	5768341	Chr12_5768341	1.0475	2.1279	0.492	0.623		0.0008018	-0.002507	Os12g0210400	OsLRR-RLK2
Chr12	5768373	Chr12_5768373	1.0475	2.1279	0.492	0.623		0.0008018	-0.002507	Os12g0210400	OsLRR-RLK2
Chr12	5768549	Chr12_5768549	1.0475	2.1279	0.492	0.623		0.0008018	-0.002507	Os12g0210400	OsLRR-RLK2
Chr12	5768578	Chr12_5768578	1.0475	2.1279	0.492	0.623		0.0008018	-0.002507	Os12g0210400	OsLRR-RLK2
Chr12	5768587	Chr12_5768587	1.0475	2.1279	0.492	0.623		0.0008018	-0.002507	Os12g0210400	OsLRR-RLK2
Chr12	5768588	Chr12_5768588	0.8783	1.5088	0.582	0.561		0.001125	-0.002194	Os12g0210400	OsLRR-RLK2
Chr12	5768627	Chr12_5768627	1.0475	2.1279	0.492	0.623		0.0008018	-0.002507	Os12g0210400	OsLRR-RLK2
Chr12	5768662	Chr12_5768662	0.9378	1.0377	0.904	0.367		0.002697	-0.0006049	Os12g0210400	OsLRR-RLK2
Chr12	5768722	Chr12_5768722	-0.4259	0.4929	-0.864	0.388		0.002466	-0.000837	Os12g0210400	OsLRR-RLK2
Chr12	5768764	Chr12_5768764	0.6601	0.5446	1.212	0.226		0.004842	0.001546	Os12g0210400	OsLRR-RLK2
Chr12	5768925	Chr12_5768925	1.0475	2.1279	0.492	0.623		0.0008018	-0.002507	Os12g0210400	OsLRR-RLK2
Chr12	5768928	Chr12_5768928	1.0475	2.1279	0.492	0.623		0.0008018	-0.002507	Os12g0210400	OsLRR-RLK2
Chr12	5768958	Chr12_5768958	1.0475	2.1279	0.492	0.623		0.0008018	-0.002507	Os12g0210400	OsLRR-RLK2
Chr12	5769112	Chr12_5769112	-1.7973	0.8061	-2.23	0.0265	*	0.0162	0.01294	Os12g0210400	OsLRR-RLK2
Chr12	5769134	Chr12_5769134	-1.7973	0.8061	-2.23	0.0265	*	0.0162	0.01294	Os12g0210400	OsLRR-RLK2
Chr12	5769167	Chr12_5769167	0.8692	0.8583	1.013	0.312		0.003384	8.437e-05	Os12g0210400	OsLRR-RLK2
Chr12	5769186	Chr12_5769186	-1.7973	0.8061	-2.23	0.0265	*	0.0162	0.01294	Os12g0210400	OsLRR-RLK2
Chr12	5769237	Chr12_5769237	-0.2928	0.2916	-1.004	0.316		0.003327	2.638e-05	Os12g0210400	OsLRR-RLK2
Chr12	5769251	Chr12_5769251	-1.2391	1.5061	-0.823	0.411		0.002236	-0.001068	Os12g0210400	OsLRR-RLK2
Chr12	5769286	Chr12_5769286	-0.7861	1.5071	-0.522	0.602		0.0009001	-0.002408	Os12g0210400	OsLRR-RLK2
Chr12	5769293	Chr12_5769293	-0.2928	0.2916	-1.004	0.316		0.003327	2.638e-05	Os12g0210400	OsLRR-RLK2
Chr12	5769301	Chr12_5769301	-1.6659	0.7938	-2.099	0.0367	*	0.01437	0.01111	Os12g0210400	OsLRR-RLK2
Chr12	5769304	Chr12_5769304	-1.0201	0.5946	-1.716	0.0873	.	0.009651	0.006372	Os12g0210400	OsLRR-RLK2
Chr12	5769314	Chr12_5769314	1.0475	2.1279	0.492	0.623		0.0008018	-0.002507	Os12g0210400	OsLRR-RLK2
Chr12	5769320	Chr12_5769320	1.0475	2.1279	0.492	0.623		0.0008018	-0.002507	Os12g0210400	OsLRR-RLK2
Chr12	5769331	Chr12_5769331	-0.2928	0.2916	-1.004	0.316		0.003327	2.638e-05	Os12g0210400	OsLRR-RLK2
Chr12	5769484	Chr12_5769484	0.9252	1.5068	0.614	0.54		0.001247	-0.00206	Os12g0210400	OsLRR-RLK2
Chr12	5769602	Chr12_5769602	0.6284	0.5616	1.119	0.264		0.004128	0.0008308	Os12g0210400	OsLRR-RLK2
Chr12	5769690	Chr12_5769690	-1.4439	0.7569	-1.908	0.0574	.	0.01191	0.008634	Os12g0210400	OsLRR-RLK2
Chr12	5769703	Chr12_5769703	-1.4439	0.7569	-1.908	0.0574	.	0.01191	0.008634	Os12g0210400	OsLRR-RLK2
Chr12	5769716	Chr12_5769716	-1.4439	0.7569	-1.908	0.0574	.	0.01191	0.008634	Os12g0210400	OsLRR-RLK2
Chr12	5769719	Chr12_5769719	1.0475	2.1279	0.492	0.623		0.0008018	-0.002507	Os12g0210400	OsLRR-RLK2
Chr12	5769722	Chr12_5769722	-1.4439	0.7569	-1.908	0.0574	.	0.01191	0.008634	Os12g0210400	OsLRR-RLK2
Chr12	5769725	Chr12_5769725	-1.4439	0.7569	-1.908	0.0574	.	0.01191	0.008634	Os12g0210400	OsLRR-RLK2
Chr12	5769728	Chr12_5769728	-1.4439	0.7569	-1.908	0.0574	.	0.01191	0.008634	Os12g0210400	OsLRR-RLK2
Chr12	5769737	Chr12_5769737	-1.2391	1.5061	-0.823	0.411		0.002236	-0.001068	Os12g0210400	OsLRR-RLK2
Chr12	5769743	Chr12_5769743	-1.4439	0.7569	-1.908	0.0574	.	0.01191	0.008634	Os12g0210400	OsLRR-RLK2
Chr12	5769746	Chr12_5769746	-1.4439	0.7569	-1.908	0.0574	.	0.01191	0.008634	Os12g0210400	OsLRR-RLK2
Chr12	5769752	Chr12_5769752	-1.4439	0.7569	-1.908	0.0574	.	0.01191	0.008634	Os12g0210400	OsLRR-RLK2
Chr12	5769753	Chr12_5769753	-1.4439	0.7569	-1.908	0.0574	.	0.01191	0.008634	Os12g0210400	OsLRR-RLK2
Chr12	5769927	Chr12_5769927	-1.3386	0.7469	-1.792	0.0741	.	0.01053	0.007249	Os12g0210400	OsLRR-RLK2
Chr12	5769940	Chr12_5769940	-1.4439	0.7569	-1.908	0.0574	.	0.01191	0.008634	Os12g0210400	OsLRR-RLK2
Chr12	5769952	Chr12_5769952	-0.3959	0.2913	-1.359	0.175		0.006078	0.002787	Os12g0210400	OsLRR-RLK2
Chr12	5769960	Chr12_5769960	-1.4439	0.7569	-1.908	0.0574	.	0.01191	0.008634	Os12g0210400	OsLRR-RLK2
Chr12	5769998	Chr12_5769998	-0.3006	0.3006	-1	0.318		0.003323	3.378e-07	Os12g0210400	OsLRR-RLK2
Chr12	5770009	Chr12_5770009	-1.68	0.7937	-2.117	0.0351	*	0.01462	0.01136	Os12g0210400	OsLRR-RLK2
Chr12	5770101	Chr12_5770101	-0.3138	0.293	-1.071	0.285		0.003782	0.0004836	Os12g0210400	OsLRR-RLK2
Chr12	5770104	Chr12_5770104	-2.0933	0.8523	-2.456	0.0146	*	0.01964	0.01639	Os12g0210400	OsLRR-RLK2
Chr12	5770111	Chr12_5770111	0.006319	0.414111	0.015	0.988		7.711e-07	-0.00331	Os12g0210400	OsLRR-RLK2
Chr12	5770117	Chr12_5770117	-2.0933	0.8523	-2.456	0.0146	*	0.01964	0.01639	Os12g0210400	OsLRR-RLK2
Chr12	5770122	Chr12_5770122	-2.0968	0.8512	-2.463	0.0143	*	0.0197	0.01645	Os12g0210400	OsLRR-RLK2
Chr12	5770134	Chr12_5770134	-2.0738	0.8611	-2.408	0.0166	*	0.01935	0.01601	Os12g0210400	OsLRR-RLK2
Chr12	5770138	Chr12_5770138	-2.0933	0.8523	-2.456	0.0146	*	0.01964	0.01639	Os12g0210400	OsLRR-RLK2
Chr12	5770169	Chr12_5770169	-1.4439	0.7569	-1.908	0.0574	.	0.01191	0.008634	Os12g0210400	OsLRR-RLK2
Chr12	5770178	Chr12_5770178	-1.2391	1.5061	-0.823	0.411		0.002236	-0.001068	Os12g0210400	OsLRR-RLK2
Chr12	5770195	Chr12_5770195	-0.3584	0.373	-0.961	0.337		0.003049	-0.0002526	Os12g0210400	OsLRR-RLK2
Chr12	5770200	Chr12_5770200	-1.4439	0.7569	-1.908	0.0574	.	0.01191	0.008634	Os12g0210400	OsLRR-RLK2
Chr12	5770299	Chr12_5770299	-1.7973	0.8061	-2.23	0.0265	*	0.0162	0.01294	Os12g0210400	OsLRR-RLK2
Chr12	5770416	Chr12_5770416	-1.4176	0.6785	-2.089	0.0375	*	0.01425	0.01098	Os12g0210400	OsLRR-RLK2
Chr12	5770480	Chr12_5770480	-1.4176	0.6785	-2.089	0.0375	*	0.01425	0.01098	Os12g0210400	OsLRR-RLK2
Chr12	5770492	Chr12_5770492	-1.5895	0.7044	-2.257	0.0247	*	0.01658	0.01333	Os12g0210400	OsLRR-RLK2
Chr12	5770506	Chr12_5770506	-1.5895	0.7044	-2.257	0.0247	*	0.01658	0.01333	Os12g0210400	OsLRR-RLK2
Chr12	5770511	Chr12_5770511	-2.9657	2.1219	-1.398	0.163		0.006427	0.003137	Os12g0210400	OsLRR-RLK2
Chr12	5770523	Chr12_5770523	-1.5895	0.7044	-2.257	0.0247	*	0.01658	0.01333	Os12g0210400	OsLRR-RLK2
Chr12	5770531	Chr12_5770531	-1.5895	0.7044	-2.257	0.0247	*	0.01658	0.01333	Os12g0210400	OsLRR-RLK2
Chr12	5770539	Chr12_5770539	-1.4176	0.6785	-2.089	0.0375	*	0.01425	0.01098	Os12g0210400	OsLRR-RLK2
Chr12	5770567	Chr12_5770567	-1.5895	0.7044	-2.257	0.0247	*	0.01658	0.01333	Os12g0210400	OsLRR-RLK2
Chr12	5770575	Chr12_5770575	-1.5895	0.7044	-2.257	0.0247	*	0.01658	0.01333	Os12g0210400	OsLRR-RLK2
Chr12	5770623	Chr12_5770623	-1.5895	0.7044	-2.257	0.0247	*	0.01658	0.01333	Os12g0210400	OsLRR-RLK2
Chr12	5770624	Chr12_5770624	0.299	0.9582	0.312	0.755		0.0003223	-0.002988	Os12g0210400	OsLRR-RLK2
Chr12	5770698	Chr12_5770698	-1.6659	0.7938	-2.099	0.0367	*	0.01437	0.01111	Os12g0210400	OsLRR-RLK2
Chr12	5770701	Chr12_5770701	-1.6659	0.7938	-2.099	0.0367	*	0.01437	0.01111	Os12g0210400	OsLRR-RLK2
Chr12	5770731	Chr12_5770731	-1.4439	0.7569	-1.908	0.0574	.	0.01191	0.008634	Os12g0210400	OsLRR-RLK2
Chr12	5770741	Chr12_5770741	-1.4439	0.7569	-1.908	0.0574	.	0.01191	0.008634	Os12g0210400	OsLRR-RLK2
Chr12	5770755	Chr12_5770755	-1.4439	0.7569	-1.908	0.0574	.	0.01191	0.008634	Os12g0210400	OsLRR-RLK2
Chr12	5770760	Chr12_5770760	-1.4439	0.7569	-1.908	0.0574	.	0.01191	0.008634	Os12g0210400	OsLRR-RLK2
Chr12	5770769	Chr12_5770769	-1.4427	0.7582	-1.903	0.058	.	0.01189	0.008603	Os12g0210400	OsLRR-RLK2
Chr12	5770845	Chr12_5770845	-1.4439	0.7569	-1.908	0.0574	.	0.01191	0.008634	Os12g0210400	OsLRR-RLK2
Chr12	5770980	Chr12_5770980	-1.4439	0.7569	-1.908	0.0574	.	0.01191	0.008634	Os12g0210400	OsLRR-RLK2
Chr12	5771189	Chr12_5771189	-0.5789	0.3038	-1.905	0.0577	.	0.01188	0.008607	Os12g0210400	OsLRR-RLK2
Chr12	5771195	Chr12_5771195	-1.4439	0.7569	-1.908	0.0574	.	0.01191	0.008634	Os12g0210400	OsLRR-RLK2
Chr12	5771218	Chr12_5771218	0.8692	0.8583	1.013	0.312		0.003384	8.437e-05	Os12g0210400	OsLRR-RLK2
Chr12	5771235	Chr12_5771235	0.7908	4.2573	0.186	0.853		0.0001142	-0.003197	Os12g0210400	OsLRR-RLK2
Chr12	5771275	Chr12_5771275	-1.7973	0.8061	-2.23	0.0265	*	0.0162	0.01294	Os12g0210400	OsLRR-RLK2
Chr12	5771276	Chr12_5771276	-1.7973	0.8061	-2.23	0.0265	*	0.0162	0.01294	Os12g0210400	OsLRR-RLK2
Chr12	5771600	Chr12_5771600	0.4455	0.5158	0.864	0.389		0.002463	-0.0008397	Os12g0210400	OsLRR-RLK2
Chr12	5771625	Chr12_5771625	1.054	2.1335	0.494	0.622		0.0008128	-0.002518	Os12g0210400	OsLRR-RLK2
Chr12	5771641	Chr12_5771641	0.4455	0.5158	0.864	0.389		0.002463	-0.0008397	Os12g0210400	OsLRR-RLK2
Chr12	5771648	Chr12_5771648	-0.2801	0.4642	-0.603	0.547		0.001204	-0.002103	Os12g0210400	OsLRR-RLK2
Chr12	5771652	Chr12_5771652	0.7966	0.5711	1.395	0.164		0.006401	0.003111	Os12g0210400	OsLRR-RLK2
Chr12	5771657	Chr12_5771657	0.4455	0.5158	0.864	0.389		0.002463	-0.0008397	Os12g0210400	OsLRR-RLK2
Chr12	5771663	Chr12_5771663	-1.7958	0.8074	-2.224	0.0269	*	0.01617	0.0129	Os12g0210400	OsLRR-RLK2
Chr12	5771667	Chr12_5771667	-1.0201	0.5946	-1.716	0.0873	.	0.009651	0.006372	Os12g0210400	OsLRR-RLK2
Chr12	5771669	Chr12_5771669	-1.0201	0.5946	-1.716	0.0873	.	0.009651	0.006372	Os12g0210400	OsLRR-RLK2
Chr12	5771677	Chr12_5771677	-1.2378	1.5085	-0.821	0.413		0.002232	-0.001083	Os12g0210400	OsLRR-RLK2
Chr12	5771678	Chr12_5771678	0.8621	0.8598	1.003	0.317		0.003351	1.772e-05	Os12g0210400	OsLRR-RLK2
Chr12	5771679	Chr12_5771679	-0.9977	0.5901	-1.691	0.0919	.	0.009441	0.006139	Os12g0210400	OsLRR-RLK2
Chr12	5771685	Chr12_5771685	0.7908	4.2573	0.186	0.853		0.0001142	-0.003197	Os12g0210400	OsLRR-RLK2
Chr12	5771697	Chr12_5771697	0.7284	0.5027	1.449	0.148		0.007115	0.003726	Os12g0210400	OsLRR-RLK2
Chr12	5771699	Chr12_5771699	-1.7973	0.8061	-2.23	0.0265	*	0.0162	0.01294	Os12g0210400	OsLRR-RLK2
Chr12	5771711	Chr12_5771711	-1.7939	0.8071	-2.223	0.027	*	0.01615	0.01288	Os12g0210400	OsLRR-RLK2
Chr12	5771729	Chr12_5771729	-1.2084	0.7158	-1.688	0.0924	.	0.009349	0.006068	Os12g0210400	OsLRR-RLK2
Chr12	5771767	Chr12_5771767	-0.3077	0.2928	-1.051	0.294		0.003667	0.0003461	Os12g0210400	OsLRR-RLK2
Chr12	5771769	Chr12_5771769	-0.3077	0.2928	-1.051	0.294		0.003667	0.0003461	Os12g0210400	OsLRR-RLK2
Chr12	5771773	Chr12_5771773	-1.0155	0.5965	-1.703	0.0897	.	0.00957	0.006268	Os12g0210400	OsLRR-RLK2
Chr12	5771801	Chr12_5771801	1.051	2.1306	0.493	0.622		0.0008077	-0.002512	Os12g0210400	OsLRR-RLK2
Chr12	5771807	Chr12_5771807	1.051	2.1306	0.493	0.622		0.0008077	-0.002512	Os12g0210400	OsLRR-RLK2
Chr12	5771822	Chr12_5771822	0.8383	0.8123	1.032	0.303		0.003526	0.0002154	Os12g0210400	OsLRR-RLK2
Chr12	5771850	Chr12_5771850	-0.4795	0.4652	-1.031	0.303		0.003529	0.0002075	Os12g0210400	OsLRR-RLK2
Chr12	5771861	Chr12_5771861	0.4572	0.5145	0.889	0.375		0.002625	-0.0006994	Os12g0210400	OsLRR-RLK2
Chr12	5771879	Chr12_5771879	-1.2345	1.5105	-0.817	0.414		0.002222	-0.001104	Os12g0210400	OsLRR-RLK2
Chr12	5771882	Chr12_5771882	-1.0108	1.4263	-0.709	0.479		0.001671	-0.001657	Os12g0210400	OsLRR-RLK2
Chr12	5771895	Chr12_5771895	0.4546	0.5153	0.882	0.378		0.002596	-0.0007399	Os12g0210400	OsLRR-RLK2
Chr12	5771900	Chr12_5771900	-1.7956	0.8097	-2.218	0.0273	*	0.01618	0.01289	Os12g0210400	OsLRR-RLK2
Chr12	5771901	Chr12_5771901	-0.3918	0.2942	-1.332	0.184		0.005934	0.002587	Os12g0210400	OsLRR-RLK2
Chr12	5771907	Chr12_5771907	0.8984	0.7432	1.209	0.228		0.004879	0.00154	Os12g0210400	OsLRR-RLK2
Chr12	5771908	Chr12_5771908	0.8013	4.2817	0.187	0.852		0.0001175	-0.003238	Os12g0210400	OsLRR-RLK2
Chr12	5771909	Chr12_5771909	-1.7925	0.8108	-2.211	0.0278	*	0.01614	0.01283	Os12g0210400	OsLRR-RLK2
Chr12	5771922	Chr12_5771922	0.501	2.1408	0.234	0.815		0.0001838	-0.003171	Os12g0210400	OsLRR-RLK2
Chr12	5771925	Chr12_5771925	0.8802	1.5156	0.581	0.562		0.001131	-0.002221	Os12g0210400	OsLRR-RLK2
Chr12	5771942	Chr12_5771942	-0.2698	0.4663	-0.579	0.563		0.001118	-0.002223	Os12g0210400	OsLRR-RLK2
Chr12	5771977	Chr12_5771977	-1.7935	0.8095	-2.216	0.0275	*	0.01615	0.01286	Os12g0210400	OsLRR-RLK2
Chr12	5771986	Chr12_5771986	-1.235	1.5123	-0.817	0.415		0.002226	-0.001111	Os12g0210400	OsLRR-RLK2
Chr12	5771990	Chr12_5771990	-3.034	0.8453	-3.589	0.000387	***	0.04131	0.0381	Os12g0210400	OsLRR-RLK2
Chr12	5772006	Chr12_5772006	-3.2752	0.7996	-4.096	5.43e-05	***	0.05399	0.05077	Os12g0210400	OsLRR-RLK2
Chr12	5772032	Chr12_5772032	-0.03233	0.36624	-0.088	0.93		2.65e-05	-0.003375	Os12g0210400	OsLRR-RLK2
Chr12	5772040	Chr12_5772040	0.707	0.5766	1.226	0.221		0.004971	0.001665	Os12g0210400	OsLRR-RLK2
Chr12	5772051	Chr12_5772051	0.4497	0.5248	0.857	0.392		0.002483	-0.0008987	Os12g0210400	OsLRR-RLK2
Chr12	5772052	Chr12_5772052	-0.5007	0.4476	-1.119	0.264		0.004223	0.0008479	Os12g0210400	OsLRR-RLK2
Chr12	5772055	Chr12_5772055	0.7505	0.5594	1.342	0.181		0.006044	0.002686	Os12g0210400	OsLRR-RLK2
Chr12	5772056	Chr12_5772056	-2.7951	0.949	-2.945	0.00348	**	0.0282	0.02495	Os12g0210400	OsLRR-RLK2
Chr12	5772057	Chr12_5772057	0.8077	0.7359	1.098	0.273		0.004081	0.0006931	Os12g0210400	OsLRR-RLK2
Chr12	5772059	Chr12_5772059	-0.2542	0.3039	-0.836	0.404		0.002398	-0.00103	Os12g0210400	OsLRR-RLK2
Chr12	5772064	Chr12_5772064	-0.3208	0.314	-1.022	0.308		0.003624	0.0001524	Os12g0210400	OsLRR-RLK2
Chr12	5772069	Chr12_5772069	0.7505	0.5594	1.342	0.181		0.006044	0.002686	Os12g0210400	OsLRR-RLK2
Chr12	5772076	Chr12_5772076	0.9503	2.1309	0.446	0.656		0.0006603	-0.00266	Os12g0210400	OsLRR-RLK2
Chr12	5772083	Chr12_5772083	0.8725	0.8594	1.015	0.311		0.003413	0.0001019	Os12g0210400	OsLRR-RLK2
Chr12	5772084	Chr12_5772084	1.0507	2.1308	0.493	0.622		0.0008071	-0.002512	Os12g0210400	OsLRR-RLK2
Chr12	5772094	Chr12_5772094	1.0475	2.1279	0.492	0.623		0.0008018	-0.002507	Os12g0210400	OsLRR-RLK2
Chr12	5772097	Chr12_5772097	-1.0582	0.5858	-1.806	0.0719	.	0.01072	0.007438	Os12g0210400	OsLRR-RLK2
Chr12	5772098	Chr12_5772098	-0.7299	0.403	-1.811	0.0711	.	0.011	0.007645	Os12g0210400	OsLRR-RLK2
Chr12	5772101	Chr12_5772101	-0.7497	0.3984	-1.882	0.0608	.	0.01159	0.008318	Os12g0210400	OsLRR-RLK2
Chr12	5772103	Chr12_5772103	0.7036	0.5758	1.222	0.223		0.00492	0.001625	Os12g0210400	OsLRR-RLK2
Chr12	5772132	Chr12_5772132	0.6284	0.5616	1.119	0.264		0.004128	0.0008308	Os12g0210400	OsLRR-RLK2
Chr12	5772143	Chr12_5772143	-1.03	0.5906	-1.744	0.0822	.	0.01	0.006715	Os12g0210400	OsLRR-RLK2
Chr12	5772167	Chr12_5772167	1.0475	2.1279	0.492	0.623		0.0008018	-0.002507	Os12g0210400	OsLRR-RLK2
Chr12	5772172	Chr12_5772172	-0.6226	0.4038	-1.542	0.124		0.00781	0.004524	Os12g0210400	OsLRR-RLK2
Chr12	5772201	Chr12_5772201	-1.7973	0.8061	-2.23	0.0265	*	0.0162	0.01294	Os12g0210400	OsLRR-RLK2
Chr12	5772205	Chr12_5772205	-0.2801	0.4642	-0.603	0.547		0.001204	-0.002103	Os12g0210400	OsLRR-RLK2
Chr12	5772231	Chr12_5772231	0.8783	1.5088	0.582	0.561		0.001125	-0.002194	Os12g0210400	OsLRR-RLK2
Chr12	5772239	Chr12_5772239	1.0475	2.1279	0.492	0.623		0.0008018	-0.002507	Os12g0210400	OsLRR-RLK2
Chr12	5772256	Chr12_5772256	1.0475	2.1279	0.492	0.623		0.0008018	-0.002507	Os12g0210400	OsLRR-RLK2
Chr12	5772284	Chr12_5772284	-1.7973	0.8061	-2.23	0.0265	*	0.0162	0.01294	Os12g0210400	OsLRR-RLK2
Chr12	5772294	Chr12_5772294	-0.2801	0.4642	-0.603	0.547		0.001204	-0.002103	Os12g0210400	OsLRR-RLK2
Chr12	5772344	Chr12_5772344	1.0475	2.1279	0.492	0.623		0.0008018	-0.002507	Os12g0210400	OsLRR-RLK2
Chr12	5772355	Chr12_5772355	0.8692	0.8583	1.013	0.312		0.003384	8.437e-05	Os12g0210400	OsLRR-RLK2
Chr12	5772360	Chr12_5772360	0.7908	4.2573	0.186	0.853		0.0001142	-0.003197	Os12g0210400	OsLRR-RLK2
Chr12	5772381	Chr12_5772381	-1.6659	0.7938	-2.099	0.0367	*	0.01437	0.01111	Os12g0210400	OsLRR-RLK2
Chr12	5772388	Chr12_5772388	-3.0377	0.8418	-3.609	0.00036	***	0.04134	0.03817	Os12g0210400	OsLRR-RLK2
Chr12	5772401	Chr12_5772401	0.8692	0.8583	1.013	0.312		0.003384	8.437e-05	Os12g0210400	OsLRR-RLK2
Chr12	5772405	Chr12_5772405	-1.6588	0.7959	-2.084	0.038	*	0.01427	0.01099	Os12g0210400	OsLRR-RLK2
Chr12	5772406	Chr12_5772406	0.8825	1.5133	0.583	0.56		0.001136	-0.002204	Os12g0210400	OsLRR-RLK2
Chr12	5772409	Chr12_5772409	-1.6492	0.8008	-2.06	0.0403	*	0.01413	0.0108	Os12g0210400	OsLRR-RLK2
Chr12	5772413	Chr12_5772413	-0.5821	0.4076	-1.428	0.154		0.006868	0.003502	Os12g0210400	OsLRR-RLK2
Chr12	5772414	Chr12_5772414	0.8699	0.8597	1.012	0.312		0.00339	7.908e-05	Os12g0210400	OsLRR-RLK2
Chr12	5772418	Chr12_5772418	-1.6628	0.7989	-2.082	0.0382	*	0.01438	0.01106	Os12g0210400	OsLRR-RLK2
Chr12	5772423	Chr12_5772423	-3.0315	0.8482	-3.574	0.00041	***	0.04137	0.03813	Os12g0210400	OsLRR-RLK2
Chr12	5772467	Chr12_5772467	1.0212	2.0813	0.491	0.624		0.0007992	-0.00252	Os12g0210400	OsLRR-RLK2
Chr12	5772484	Chr12_5772484	-0.5372	0.4674	-1.149	0.251		0.004355	0.001058	Os12g0210400	OsLRR-RLK2
Chr12	5772493	Chr12_5772493	0.8807	1.5111	0.583	0.56		0.001131	-0.002199	Os12g0210400	OsLRR-RLK2
Chr12	5772497	Chr12_5772497	1.0575	2.1401	0.494	0.622		0.0008187	-0.002534	Os12g0210400	OsLRR-RLK2
Chr12	5772528	Chr12_5772528	1.033	2.092	0.494	0.622		0.0008202	-0.002544	Os12g0210400	OsLRR-RLK2
Chr12	5772530	Chr12_5772530	1.0263	1.4758	0.695	0.487		0.001609	-0.001719	Os12g0210400	OsLRR-RLK2
Chr12	5772659	Chr12_5772659	-1.6659	0.7938	-2.099	0.0367	*	0.01437	0.01111	Os12g0210400	OsLRR-RLK2
Chr12	5772705	Chr12_5772705	1.0475	2.1279	0.492	0.623		0.0008018	-0.002507	Os12g0210400	OsLRR-RLK2
Chr12	5772773	Chr12_5772773	-1.7973	0.8061	-2.23	0.0265	*	0.0162	0.01294	Os12g0210400	OsLRR-RLK2
Chr12	5772906	Chr12_5772906	1.0475	2.1279	0.492	0.623		0.0008018	-0.002507	Os12g0210400	OsLRR-RLK2
Chr12	5772958	Chr12_5772958	1.0475	2.1279	0.492	0.623		0.0008018	-0.002507	Os12g0210400	OsLRR-RLK2
Chr12	5772965	Chr12_5772965	1.0475	2.1279	0.492	0.623		0.0008018	-0.002507	Os12g0210400	OsLRR-RLK2
Chr12	5772977	Chr12_5772977	-1.7939	0.8071	-2.223	0.027	*	0.01615	0.01288	Os12g0210400	OsLRR-RLK2
Chr12	5772995	Chr12_5772995	1.0475	2.1279	0.492	0.623		0.0008018	-0.002507	Os12g0210400	OsLRR-RLK2
Chr12	5773133	Chr12_5773133	1.0475	2.1279	0.492	0.623		0.0008018	-0.002507	Os12g0210400	OsLRR-RLK2
Chr12	5773224	Chr12_5773224	-0.4968	0.3765	-1.319	0.189		0.008939	0.003804	Os12g0210400	OsLRR-RLK2
Chr12	5773237	Chr12_5773237	1.1598	1.9054	0.609	0.543		0.001225	-0.002082	Os12g0210400	OsLRR-RLK2
Chr12	5773240	Chr12_5773240	-1.7973	0.8061	-2.23	0.0265	*	0.0162	0.01294	Os12g0210400	OsLRR-RLK2
Chr12	5773253	Chr12_5773253	0.9988	1.9057	0.524	0.601		0.0009088	-0.002399	Os12g0210400	OsLRR-RLK2
Chr12	5773267	Chr12_5773267	-0.1049	0.3942	-0.266	0.79		0.0002344	-0.003076	Os12g0210400	OsLRR-RLK2
Chr12	5773291	Chr12_5773291	-0.4867	0.4742	-1.026	0.306		0.003488	0.000177	Os12g0210400	OsLRR-RLK2
Chr12	5773325	Chr12_5773325	0.8167	0.5862	1.393	0.165		0.006384	0.003094	Os12g0210400	OsLRR-RLK2
Chr12	5773345	Chr12_5773345	-0.7814	0.4066	-1.922	0.0556	.	0.01208	0.008808	Os12g0210400	OsLRR-RLK2
Chr12	5773384	Chr12_5773384	1.127	1.038	1.085	0.279		0.003894	0.0005849	Os12g0210400	OsLRR-RLK2
Chr12	5773479	Chr12_5773479	-0.3781	0.3735	-1.012	0.313		0.005335	0.0001276	Os12g0210400	OsLRR-RLK2
Chr12	5773490	Chr12_5773490	-0.4048	0.3029	-1.336	0.182		0.005897	0.002594	Os12g0210400	OsLRR-RLK2
Chr12	5773585	Chr12_5773585	-0.3797	0.301	-1.262	0.208		0.005243	0.001949	Os12g0210400	OsLRR-RLK2
Chr12	5773706	Chr12_5773706	0.8692	0.8583	1.013	0.312		0.003384	8.437e-05	Os12g0210400	OsLRR-RLK2
Chr12	5773716	Chr12_5773716	0.7332	0.6821	1.075	0.283		0.003811	0.0005127	Os12g0210400	OsLRR-RLK2
Chr12	5773743	Chr12_5773743	1.0475	2.1279	0.492	0.623		0.0008018	-0.002507	Os12g0210400	OsLRR-RLK2
Chr12	5773850	Chr12_5773850	0.819	0.5531	1.481	0.14		0.007208	0.003921	Os12g0210400	OsLRR-RLK2
Chr12	5773890	Chr12_5773890	-1.7973	0.8061	-2.23	0.0265	*	0.0162	0.01294	Os12g0210400	OsLRR-RLK2
Chr12	5773967	Chr12_5773967	-1.2391	1.5061	-0.823	0.411		0.002236	-0.001068	Os12g0210400	OsLRR-RLK2
Chr12	5774109	Chr12_5774109	1.0475	2.1279	0.492	0.623		0.0008018	-0.002507	Os12g0210400	OsLRR-RLK2
Chr12	5774112	Chr12_5774112	1.0475	2.1279	0.492	0.623		0.0008018	-0.002507	Os12g0210400	OsLRR-RLK2
Chr12	5774176	Chr12_5774176	-1.2391	1.5061	-0.823	0.411		0.002236	-0.001068	Os12g0210400	OsLRR-RLK2
Chr12	5774186	Chr12_5774186	-1.2391	1.5061	-0.823	0.411		0.002236	-0.001068	Os12g0210400	OsLRR-RLK2

## Sheet: Table S9B
Table S9B List of significant variants with their SNP effects
Chr	Positions	SNP_ID	Estimate	Std. Error	t value	Pr(>|t|)	Signif. codes	Multiple R-squared	Adjusted R-squared	REF	ALT	Effect	Impact	RAP_ID	Gene name
Chr1	22732074	Chr1_22732074	-0.8062	0.3357	-2.402	0.0169	*	0.01874	0.01549	A	ACGT	disruptive_inframe_insertion	MODERATE	Os01g0584900	OsWRKY77
Chr1	22733889	Chr1_22733889	-2.0803	0.8681	-2.396	0.0172	*	0.01866	0.01541	C	T	downstream_gene_variant	MODIFIER	Os01g0584900	OsWRKY77
Chr2	838387	Chr2_838387	0.8201	0.2591	3.165	0.00171	**	0.03211	0.0289	C	CT	upstream_gene_variant	MODIFIER	Os02g0115900	OsBiP1
Chr2	838494	Chr2_838494	0.7863	0.3534	2.225	0.0268	*	0.01613	0.01287	A	T	upstream_gene_variant	MODIFIER	Os02g0115900	OsBiP1
Chr2	838664	Chr2_838664	0.7804	0.3598	2.169	0.0309	*	0.01534	0.01208	C	T	upstream_gene_variant	MODIFIER	Os02g0115900	OsBiP1
Chr2	839096	Chr2_839096	-2.5223	1.1774	-2.142	0.033	*	0.01497	0.01171	G	A	synonymous_variant	LOW	Os02g0115900	OsBiP1
Chr2	839661	Chr2_839661	-1.2416	0.4629	-2.682	0.00772	**	0.02326	0.02003	T	G	missense_variant	MODERATE	Os02g0115900	OsBiP1
Chr2	840074	Chr2_840074	-1.8496	0.7112	-2.601	0.00977	**	0.0219	0.01866	G	A	splice_region_variant&intron_variant	LOW	Os02g0115900	OsBiP1
Chr2	840250	Chr2_840250	-0.9723	0.4152	-2.342	0.0198	*	0.01784	0.01458	A	G	missense_variant	MODERATE	Os02g0115900	OsBiP1
Chr2	841964	Chr2_841964	0.5633	0.2527	2.229	0.0265	*	0.01619	0.01293	T	A	upstream_gene_variant	MODIFIER	Os02g0115900	OsBiP1
Chr2	842333	Chr2_842333	0.5737	0.2746	2.089	0.0376	*	0.01573	0.01213	GA	GAA,G,GAAA,TA,*	upstream_gene_variant	MODIFIER	Os02g0115900	OsBiP1
Chr2	842568	Chr2_842568	-1.1083	0.5086	-2.179	0.0306	*	0.02584	0.0204	A	*,T	5_prime_UTR_variant	MODIFIER	Os02g0115900	OsBiP1
Chr2	843016	Chr2_843016	-1.2416	0.4629	-2.682	0.00772	**	0.02326	0.02003	T	A	upstream_gene_variant	MODIFIER	Os02g0115900	OsBiP1
Chr2	843056	Chr2_843056	-15.9644	4.1573	-3.84	0.00015	***	0.04656	0.0434	A	ATTGGCATTAGTTTGAAC	upstream_gene_variant	MODIFIER	Os02g0115900	OsBiP1
Chr2	843058	Chr2_843058	-15.9644	4.1573	-3.84	0.00015	***	0.04656	0.0434	T	G,C	upstream_gene_variant	MODIFIER	Os02g0115900	OsBiP1
Chr2	843238	Chr2_843238	0.748	0.2607	2.869	0.00441	**	0.02653	0.02331	C	T	upstream_gene_variant	MODIFIER	Os02g0115900	OsBiP1
Chr2	843347	Chr2_843347	-1.2416	0.4629	-2.682	0.00772	**	0.02326	0.02003	A	G	upstream_gene_variant	MODIFIER	Os02g0115900	OsBiP1
Chr2	843348	Chr2_843348	-2.1931	0.708	-3.098	0.00213	**	0.03079	0.02758	C	T	upstream_gene_variant	MODIFIER	Os02g0115900	OsBiP1
Chr2	843365	Chr2_843365	0.8156	0.26	3.136	0.00188	**	0.03154	0.02834	G	C	upstream_gene_variant	MODIFIER	Os02g0115900	OsBiP1
Chr2	843379	Chr2_843379	-1.2416	0.4629	-2.682	0.00772	**	0.02326	0.02003	A	C	upstream_gene_variant	MODIFIER	Os02g0115900	OsBiP1
Chr2	843387	Chr2_843387	0.5084	0.2456	2.07	0.0393	*	0.01399	0.01073	T	G	upstream_gene_variant	MODIFIER	Os02g0115900	OsBiP1
Chr2	843397	Chr2_843397	-1.2416	0.4629	-2.682	0.00772	**	0.02326	0.02003	T	C	upstream_gene_variant	MODIFIER	Os02g0115900	OsBiP1
Chr2	843422	Chr2_843422	0.5061	0.2461	2.057	0.0406	*	0.01381	0.01055	G	A	upstream_gene_variant	MODIFIER	Os02g0115900	OsBiP1
Chr2	843428	Chr2_843428	-0.694	0.3369	-2.06	0.0403	*	0.01385	0.01059	A	G	upstream_gene_variant	MODIFIER	Os02g0115900	OsBiP1
Chr2	843483	Chr2_843483	-1.3845	0.6152	-2.25	0.0251	*	0.01649	0.01324	G	T	upstream_gene_variant	MODIFIER	Os02g0115900	OsBiP1
Chr2	843489	Chr2_843489	-1.2156	0.4612	-2.636	0.00882	**	0.02249	0.01925	A	C	upstream_gene_variant	MODIFIER	Os02g0115900	OsBiP1
Chr2	843495	Chr2_843495	0.5228	0.2453	2.131	0.0339	*	0.01482	0.01156	A	G	upstream_gene_variant	MODIFIER	Os02g0115900	OsBiP1
Chr2	843517	Chr2_843517	-1.2156	0.4612	-2.636	0.00882	**	0.02249	0.01925	T	C	upstream_gene_variant	MODIFIER	Os02g0115900	OsBiP1
Chr2	843604	Chr2_843604	0.5102	0.2566	1.989	0.0477	*	0.01345	0.01005	G	T,C	upstream_gene_variant	MODIFIER	Os02g0115900	OsBiP1
Chr7	28672932	Chr7_28672932	-2.5342	1.0288	-2.463	0.0143	*	0.0197	0.01645	T	G	upstream_gene_variant	MODIFIER	Os07g0677200	POX22.3
Chr7	28674534	Chr7_28674534	-2.0535	0.6035	-3.403	0.000757	***	0.03692	0.03373	C	G	synonymous_variant	LOW	Os07g0677200	POX22.3
Chr7	28675519	Chr7_28675519	-2.0535	0.6035	-3.403	0.000757	***	0.03692	0.03373	ATAC	A	upstream_gene_variant	MODIFIER	Os07g0677200	POX22.3
Chr7	28675686	Chr7_28675686	-2.0535	0.6035	-3.403	0.000757	***	0.03692	0.03373	C	T	upstream_gene_variant	MODIFIER	Os07g0677200	POX22.3
Chr7	28675802	Chr7_28675802	-0.7095	0.3197	-2.219	0.0272	*	0.01604	0.01279	G	A	upstream_gene_variant	MODIFIER	Os07g0677200	POX22.3
Chr8	10809446	Chr8_10809446	-3.0543	1.2237	-2.496	0.0131	*	0.02034	0.01708	TAGA	T	downstream_gene_variant	MODIFIER	Os08g0278750	OsSDF2-1
Chr8	10809457	Chr8_10809457	-3.0493	1.2221	-2.495	0.0131	*	0.02026	0.01701	C	CGAGTTTGG,CA,CGAGTTTGGAGCT	downstream_gene_variant	MODIFIER	Os08g0278750	OsSDF2-1
Chr8	10809461	Chr8_10809461	-3.0493	1.2221	-2.495	0.0131	*	0.02026	0.01701	C	T	downstream_gene_variant	MODIFIER	Os08g0278750	OsSDF2-1
Chr8	10809573	Chr8_10809573	-3.0527	1.2206	-2.501	0.0129	*	0.02029	0.01705	G	A	downstream_gene_variant	MODIFIER	Os08g0278750	OsSDF2-1
Chr8	10809710	Chr8_10809710	-3.0527	1.2206	-2.501	0.0129	*	0.02029	0.01705	T	C	downstream_gene_variant	MODIFIER	Os08g0278750	OsSDF2-1
Chr8	10809728	Chr8_10809728	-3.0527	1.2206	-2.501	0.0129	*	0.02029	0.01705	T	C	downstream_gene_variant	MODIFIER	Os08g0278750	OsSDF2-1
Chr8	10809747	Chr8_10809747	-3.486	1.4943	-2.333	0.0203	*	0.01776	0.0145	ATTCTTATTTTCT	A	downstream_gene_variant	MODIFIER	Os08g0278750	OsSDF2-1
Chr8	10809810	Chr8_10809810	-3.4827	1.4962	-2.328	0.0206	*	0.01774	0.01447	G	A	downstream_gene_variant	MODIFIER	Os08g0278750	OsSDF2-1
Chr8	10809864	Chr8_10809864	-3.0703	1.2182	-2.52	0.0122	*	0.02073	0.01747	C	G,*	downstream_gene_variant	MODIFIER	Os08g0278750	OsSDF2-1
Chr8	10809877	Chr8_10809877	-3.0703	1.2182	-2.52	0.0122	*	0.02073	0.01747	C	T,*	downstream_gene_variant	MODIFIER	Os08g0278750	OsSDF2-1
Chr8	10809884	Chr8_10809884	-2.898	1.173	-2.47	0.0141	*	0.01987	0.01661	T	C	downstream_gene_variant	MODIFIER	Os08g0278750	OsSDF2-1
Chr8	10809897	Chr8_10809897	-3.0391	1.2269	-2.477	0.0138	*	0.02017	0.01689	G	A	downstream_gene_variant	MODIFIER	Os08g0278750	OsSDF2-1
Chr8	10809938	Chr8_10809938	-3.0527	1.2206	-2.501	0.0129	*	0.02029	0.01705	T	A	downstream_gene_variant	MODIFIER	Os08g0278750	OsSDF2-1
Chr8	10809982	Chr8_10809982	-3.0527	1.2206	-2.501	0.0129	*	0.02029	0.01705	A	G	downstream_gene_variant	MODIFIER	Os08g0278750	OsSDF2-1
Chr8	10810008	Chr8_10810008	-3.0527	1.2206	-2.501	0.0129	*	0.02029	0.01705	C	T	downstream_gene_variant	MODIFIER	Os08g0278750	OsSDF2-1
Chr8	10810051	Chr8_10810051	-3.0527	1.2206	-2.501	0.0129	*	0.02029	0.01705	G	A	downstream_gene_variant	MODIFIER	Os08g0278900	OsSDF2-1
Chr8	10810190	Chr8_10810190	-2.7193	1.3431	-2.025	0.0438	*	0.01339	0.01013	T	C	downstream_gene_variant	MODIFIER	Os08g0278900	OsSDF2-1
Chr8	10810249	Chr8_10810249	-3.0527	1.2206	-2.501	0.0129	*	0.02029	0.01705	G	T	downstream_gene_variant	MODIFIER	Os08g0278900	OsSDF2-1
Chr8	10810460	Chr8_10810460	-2.7193	1.3431	-2.025	0.0438	*	0.01339	0.01013	C	T	3_prime_UTR_variant	MODIFIER	Os08g0278900	OsSDF2-1
Chr8	10811142	Chr8_10811142	-2.7193	1.3431	-2.025	0.0438	*	0.01339	0.01013	C	T	intron_variant	MODIFIER	Os08g0278900	OsSDF2-1
Chr8	10811580	Chr8_10811580	-3.0527	1.2206	-2.501	0.0129	*	0.02029	0.01705	G	A	intron_variant	MODIFIER	Os08g0278900	OsSDF2-1
Chr8	10812103	Chr8_10812103	-1.2891	0.5265	-2.448	0.0168	*	0.07588	0.06322	CAA	C,CA,CAAAA,CAAAAA,CAAAAAA,CAAA	intron_variant	MODIFIER	Os08g0278900	OsSDF2-1
Chr8	10812118	Chr8_10812118	-10.1721	2.9619	-3.434	0.000677	***	0.03771	0.03451	G	A,*	intron_variant	MODIFIER	Os08g0278900	OsSDF2-1
Chr8	10812522	Chr8_10812522	-3.0527	1.2206	-2.501	0.0129	*	0.02029	0.01705	CATCAACTTGGTACG	C	intron_variant	MODIFIER	Os08g0278900	OsSDF2-1
Chr8	10812737	Chr8_10812737	-3.0527	1.2206	-2.501	0.0129	*	0.02029	0.01705	A	C	intron_variant	MODIFIER	Os08g0278900	OsSDF2-1
Chr8	10812750	Chr8_10812750	-3.0527	1.2206	-2.501	0.0129	*	0.02029	0.01705	T	C	intron_variant	MODIFIER	Os08g0278900	OsSDF2-1
Chr8	10813065	Chr8_10813065	-3.0527	1.2206	-2.501	0.0129	*	0.02029	0.01705	G	C	5_prime_UTR_variant	MODIFIER	Os08g0278900	OsSDF2-1
Chr8	10813069	Chr8_10813069	-2.7193	1.3431	-2.025	0.0438	*	0.01339	0.01013	C	T	5_prime_UTR_variant	MODIFIER	Os08g0278900	OsSDF2-1
Chr8	10813287	Chr8_10813287	-3.0527	1.2206	-2.501	0.0129	*	0.02029	0.01705	G	A	5_prime_UTR_variant	MODIFIER	Os08g0278900	OsSDF2-1
Chr8	10813294	Chr8_10813294	-3.0527	1.2206	-2.501	0.0129	*	0.02029	0.01705	C	T	5_prime_UTR_variant	MODIFIER	Os08g0278900	OsSDF2-1
Chr8	10813415	Chr8_10813415	-3.0527	1.2206	-2.501	0.0129	*	0.02029	0.01705	G	A	upstream_gene_variant	MODIFIER	Os08g0278900	OsSDF2-1
Chr8	10813462	Chr8_10813462	-2.7193	1.3431	-2.025	0.0438	*	0.01339	0.01013	T	C	upstream_gene_variant	MODIFIER	Os08g0278900	OsSDF2-1
Chr8	10813808	Chr8_10813808	-3.0527	1.2206	-2.501	0.0129	*	0.02029	0.01705	G	T	upstream_gene_variant	MODIFIER	Os08g0278900	OsSDF2-1
Chr8	10813914	Chr8_10813914	-3.0427	1.2296	-2.475	0.0139	*	0.0202	0.0169	G	GAT	upstream_gene_variant	MODIFIER	Os08g0278900	OsSDF2-1
Chr8	10814101	Chr8_10814101	-3.0527	1.2206	-2.501	0.0129	*	0.02029	0.01705	G	A	upstream_gene_variant	MODIFIER	Os08g0278900	OsSDF2-1
Chr8	10814148	Chr8_10814148	-3.0527	1.2206	-2.501	0.0129	*	0.02029	0.01705	C	T	upstream_gene_variant	MODIFIER	Os08g0278900	OsSDF2-1
Chr8	10814159	Chr8_10814159	-3.0527	1.2206	-2.501	0.0129	*	0.02029	0.01705	C	T	upstream_gene_variant	MODIFIER	Os08g0278900	OsSDF2-1
Chr8	10814201	Chr8_10814201	-3.0527	1.2206	-2.501	0.0129	*	0.02029	0.01705	G	A	upstream_gene_variant	MODIFIER	Os08g0278900	OsSDF2-1
Chr8	10814315	Chr8_10814315	-2.7359	1.3554	-2.019	0.0444	*	0.01381	0.01042	G	T	upstream_gene_variant	MODIFIER	Os08g0278900	OsSDF2-1
Chr8	10814327	Chr8_10814327	-2.7193	1.3431	-2.025	0.0438	*	0.01339	0.01013	CACACCCT	C	upstream_gene_variant	MODIFIER	Os08g0278900	OsSDF2-1
Chr8	21432683	Chr8_21432683	-2.4793	0.7049	-3.517	0.000503	***	0.03936	0.03618	C	T	downstream_gene_variant	MODIFIER	Os08g0440500	OsSDF2-2
Chr8	21432693	Chr8_21432693	-3.046	1.0552	-2.887	0.00418	**	0.02685	0.02363	G	A	downstream_gene_variant	MODIFIER	Os08g0440500	OsSDF2-2
Chr8	21433032	Chr8_21433032	-3.046	1.0552	-2.887	0.00418	**	0.02685	0.02363	T	C	downstream_gene_variant	MODIFIER	Os08g0440500	OsSDF2-2
Chr8	21433058	Chr8_21433058	-3.046	1.0552	-2.887	0.00418	**	0.02685	0.02363	TC	T	downstream_gene_variant	MODIFIER	Os08g0440500	OsSDF2-2
Chr8	21433114	Chr8_21433114	-0.9182	0.4238	-2.167	0.031	*	0.01531	0.01205	C	T	downstream_gene_variant	MODIFIER	Os08g0440500	OsSDF2-2
Chr8	21433176	Chr8_21433176	-1.9581	0.9517	-2.057	0.0405	*	0.01382	0.01056	G	A	downstream_gene_variant	MODIFIER	Os08g0440500	OsSDF2-2
Chr8	21433287	Chr8_21433287	-3.046	1.0552	-2.887	0.00418	**	0.02685	0.02363	G	A	downstream_gene_variant	MODIFIER	Os08g0440500	OsSDF2-2
Chr8	21433341	Chr8_21433341	-3.046	1.0552	-2.887	0.00418	**	0.02685	0.02363	G	A	downstream_gene_variant	MODIFIER	Os08g0440500	OsSDF2-2
Chr8	21433362	Chr8_21433362	-3.0391	1.0598	-2.867	0.00443	**	0.02676	0.02351	CTT	CTTT,C	downstream_gene_variant	MODIFIER	Os08g0440500	OsSDF2-2
Chr8	21433507	Chr8_21433507	-1.9581	0.9517	-2.057	0.0405	*	0.01382	0.01056	CTAAGAAA	C	downstream_gene_variant	MODIFIER	Os08g0440500	OsSDF2-2
Chr8	21433974	Chr8_21433974	-3.043	1.0567	-2.88	0.00427	**	0.02681	0.02358	C	T	synonymous_variant	LOW	Os08g0440500	OsSDF2-2
Chr8	21434071	Chr8_21434071	-1.4547	0.4821	-3.018	0.00276	**	0.02927	0.02606	A	G	intron_variant	MODIFIER	Os08g0440500	OsSDF2-2
Chr8	21434168	Chr8_21434168	-0.9146	0.426	-2.147	0.0326	*	0.01518	0.01189	G	A	intron_variant	MODIFIER	Os08g0440500	OsSDF2-2
Chr8	21434396	Chr8_21434396	-3.046	1.0552	-2.887	0.00418	**	0.02685	0.02363	G	A	intron_variant	MODIFIER	Os08g0440500	OsSDF2-2
Chr8	21434473	Chr8_21434473	-1.5563	0.5197	-2.995	0.00297	**	0.02884	0.02563	T	C	missense_variant	MODERATE	Os08g0440500	OsSDF2-2
Chr8	21434892	Chr8_21434892	-3.046	1.0552	-2.887	0.00418	**	0.02685	0.02363	T	C	intron_variant	MODIFIER	Os08g0440500	OsSDF2-2
Chr8	21435106	Chr8_21435106	-1.9581	0.9517	-2.057	0.0405	*	0.01382	0.01056	C	T	intron_variant	MODIFIER	Os08g0440500	OsSDF2-2
Chr8	21435123	Chr8_21435123	-3.046	1.0552	-2.887	0.00418	**	0.02685	0.02363	G	C	intron_variant	MODIFIER	Os08g0440500	OsSDF2-2
Chr8	21435256	Chr8_21435256	-3.046	1.0552	-2.887	0.00418	**	0.02685	0.02363	G	A	intron_variant	MODIFIER	Os08g0440500	OsSDF2-2
Chr8	21435537	Chr8_21435537	-0.9182	0.4238	-2.167	0.031	*	0.01531	0.01205	G	A	synonymous_variant	LOW	Os08g0440500	OsSDF2-2
Chr8	21436551	Chr8_21436551	-0.9182	0.4238	-2.167	0.031	*	0.01531	0.01205	G	A	5_prime_UTR_variant	MODIFIER	Os08g0440500	OsSDF2-2
Chr8	21436823	Chr8_21436823	-1.9581	0.9517	-2.057	0.0405	*	0.01382	0.01056	A	T	upstream_gene_variant	MODIFIER	Os08g0440500	OsSDF2-2
Chr8	21437105	Chr8_21437105	-0.9182	0.4238	-2.167	0.031	*	0.01531	0.01205	C	T	upstream_gene_variant	MODIFIER	Os08g0440500	OsSDF2-2
Chr8	21437138	Chr8_21437138	-3.046	1.0552	-2.887	0.00418	**	0.02685	0.02363	AGC	A	upstream_gene_variant	MODIFIER	Os08g0440500	OsSDF2-2
Chr8	21437230	Chr8_21437230	-3.0487	1.0568	-2.885	0.0042	**	0.02691	0.02367	G	GA	upstream_gene_variant	MODIFIER	Os08g0440500	OsSDF2-2
Chr8	21437312	Chr8_21434071	-1.2187	0.4657	-2.617	0.00932	**	0.02262	0.01931	T	C	upstream_gene_variant	MODIFIER	Os08g0440500	OsSDF2-2
Chr8	21437366	Chr8_21437366	-3.043	1.0567	-2.88	0.00427	**	0.02681	0.02358	G	A	upstream_gene_variant	MODIFIER	Os08g0440500	OsSDF2-2
Chr8	21437505	Chr8_21437505	-1.4547	0.4821	-3.018	0.00276	**	0.02927	0.02606	T	C	upstream_gene_variant	MODIFIER	Os08g0440500	OsSDF2-2
Chr8	21437651	Chr8_21437651	-1.9724	0.9512	-2.074	0.039	*	0.01413	0.01084	G	T,A	upstream_gene_variant	MODIFIER	Os08g0440500	OsSDF2-2
Chr8	21437668	Chr8_21437668	-0.9182	0.4238	-2.167	0.031	*	0.01531	0.01205	G	A	upstream_gene_variant	MODIFIER	Os08g0440500	OsSDF2-2
Chr8	21437670	Chr8_21437670	-0.9182	0.4238	-2.167	0.031	*	0.01531	0.01205	G	A	upstream_gene_variant	MODIFIER	Os08g0440500	OsSDF2-2
Chr9	14995759	Chr9_14995759	-1.9358	0.8692	-2.227	0.0267	*	0.01616	0.0129	T	C	upstream_gene_variant	MODIFIER	Os09g0417800	OsWRKY62
Chr10	22586864	Chr10_22586864	-1.1873	0.4434	-2.678	0.00781	**	0.02319	0.01996	C	CATGTAAAT	upstream_gene_variant	MODIFIER	Os10g0569800	Rir1b
Chr10	22586985	Chr10_22586985	-1.2765	0.4336	-2.944	0.00349	**	0.02799	0.02476	C	T	upstream_gene_variant	MODIFIER	Os10g0569800	Rir1b
Chr10	22587001	Chr10_22587001	-1.2765	0.4336	-2.944	0.00349	**	0.02799	0.02476	A	G	upstream_gene_variant	MODIFIER	Os10g0569800	Rir1b
Chr10	22587005	Chr10_22587005	-1.3496	0.4409	-3.061	0.00241	**	0.03018	0.02696	C	T	upstream_gene_variant	MODIFIER	Os10g0569800	Rir1b
Chr10	22587009	Chr10_22587009	-1.2765	0.4336	-2.944	0.00349	**	0.02799	0.02476	G	A	upstream_gene_variant	MODIFIER	Os10g0569800	Rir1b
Chr10	22587031	Chr10_22587031	-1.4644	0.4527	-3.235	0.00135	**	0.03403	0.03078	C	T	upstream_gene_variant	MODIFIER	Os10g0569800	Rir1b
Chr10	22587043	Chr10_22587043	-1.968	0.664	-2.964	0.00329	**	0.02991	0.0265	T	TA,TAA	upstream_gene_variant	MODIFIER	Os10g0569800	Rir1b
Chr10	22587053	Chr10_22587053	-1.1076	0.4269	-2.594	0.00995	**	0.02261	0.01925	A	G,AATG	upstream_gene_variant	MODIFIER	Os10g0569800	Rir1b
Chr10	22587368	Chr10_22587368	-1.2951	0.4369	-2.964	0.00328	**	0.02864	0.02538	T	TGTCGTGTC,TGTCG	upstream_gene_variant	MODIFIER	Os10g0569800	Rir1b
Chr10	22587372	Chr10_22587372	-1.2951	0.4369	-2.964	0.00328	**	0.02864	0.02538	T	G	upstream_gene_variant	MODIFIER	Os10g0569800	Rir1b
Chr10	22587373	Chr10_22587373	-1.2951	0.4369	-2.964	0.00328	**	0.02864	0.02538	C	A	upstream_gene_variant	MODIFIER	Os10g0569800	Rir1b
Chr10	22587444	Chr10_22587444	-1.3906	0.4458	-3.119	0.00199	**	0.03162	0.02837	T	C	upstream_gene_variant	MODIFIER	Os10g0569800	Rir1b
Chr10	22587448	Chr10_22587448	-1.3142	0.4382	-2.999	0.00294	**	0.0293	0.02604	G	A	upstream_gene_variant	MODIFIER	Os10g0569800	Rir1b
Chr10	22587480	Chr10_22587480	-1.2294	0.4499	-2.732	0.00666	**	0.02413	0.0209	T	C	upstream_gene_variant	MODIFIER	Os10g0569800	Rir1b
Chr10	22587527	Chr10_22587527	-1.1648	0.4402	-2.646	0.00858	**	0.02265	0.01942	A	C	upstream_gene_variant	MODIFIER	Os10g0569800	Rir1b
Chr10	22587593	Chr10_22587593	-1.2609	0.4514	-2.793	0.00555	**	0.02518	0.02195	A	G	upstream_gene_variant	MODIFIER	Os10g0569800	Rir1b
Chr10	22587603	Chr10_22587603	-1.2064	0.4483	-2.691	0.00753	**	0.02341	0.02018	T	C	upstream_gene_variant	MODIFIER	Os10g0569800	Rir1b
Chr10	22587622	Chr10_22587622	-1.4357	0.6149	-2.335	0.0202	*	0.01773	0.01448	T	C	upstream_gene_variant	MODIFIER	Os10g0569800	Rir1b
Chr10	22587631	Chr10_22587631	-1.2609	0.4514	-2.793	0.00555	**	0.02518	0.02195	C	T	upstream_gene_variant	MODIFIER	Os10g0569800	Rir1b
Chr10	22587645	Chr10_22587645	-1.2609	0.4514	-2.793	0.00555	**	0.02518	0.02195	T	A	upstream_gene_variant	MODIFIER	Os10g0569800	Rir1b
Chr10	22587656	Chr10_22587656	-1.2339	0.4505	-2.739	0.00653	**	0.02432	0.02108	T	G	upstream_gene_variant	MODIFIER	Os10g0569800	Rir1b
Chr10	22587688	Chr10_22587688	-1.4357	0.6149	-2.335	0.0202	*	0.01773	0.01448	G	A	upstream_gene_variant	MODIFIER	Os10g0569800	Rir1b
Chr10	22587882	Chr10_22587882	-1.4048	0.4456	-3.153	0.00178	**	0.03238	0.02912	TTATAGAGGAGAGAAGAAGAGA	T	splice_acceptor_variant&disruptive_inframe_deletion&splice_region_variant&intron_variant	HIGH	Os10g0569800	Rir1b
Chr10	22588175	Chr10_22588175	-5.6077	1.5164	-3.698	0.00026	***	0.04548	0.04216	C	T	intron_variant	MODIFIER	Os10g0569800	Rir1b
Chr10	22588224	Chr10_22588224	-2.3804	0.6507	-3.658	0.000302	***	0.04425	0.04095	C	T	intron_variant	MODIFIER	Os10g0569800	Rir1b
Chr10	22588694	Chr10_22588694	-1.4294	0.6095	-2.345	0.0197	*	0.01868	0.01528	G	A	intron_variant	MODIFIER	Os10g0569800	Rir1b
Chr10	22589001	Chr10_22589001	-7.0125	2.1339	-3.286	0.00114	**	0.03602	0.03269	C	T	intron_variant	MODIFIER	Os10g0569800	Rir1b
Chr10	22589091	Chr10_22589091	-3.0595	0.6759	-4.527	8.92e-06	***	0.06935	0.06597	G	A,C	intron_variant	MODIFIER	Os10g0569800	Rir1b
Chr10	22589403	Chr10_22589403	-15.971	4.221	-3.784	0.000188	***	0.0472	0.0439	T	A	intron_variant	MODIFIER	Os10g0569800	Rir1b
Chr10	22589646	Chr10_22589646	-7.2241	1.7319	-4.171	4.01e-05	***	0.05697	0.0537	G	A,*	intron_variant	MODIFIER	Os10g0569800	Rir1b
Chr10	22590070	Chr10_22590070	-15.971	4.221	-3.784	0.000188	***	0.0472	0.0439	G	T	intron_variant	MODIFIER	Os10g0569800	Rir1b
Chr10	22590385	Chr10_22590385	-2.1182	0.6242	-3.394	0.000786	***	0.03819	0.03488	T	C	intron_variant	MODIFIER	Os10g0569800	Rir1b
Chr10	22590565	Chr10_22590565	-3.8121	1.1876	-3.21	0.00148	**	0.03431	0.03098	G	A	intron_variant	MODIFIER	Os10g0569800	Rir1b
Chr10	22591236	Chr10_22591236	-5.7083	2.4827	-2.299	0.0222	*	0.01796	0.01457	C	T	intron_variant	MODIFIER	Os10g0569800	Rir1b
Chr10	22591592	Chr10_22591592	-1.04	0.4085	-2.546	0.0114	*	0.02101	0.01777	T	C,*	intron_variant	MODIFIER	Os10g0569800	Rir1b
Chr10	22591606	Chr10_22591606	-1.1316	0.4117	-2.749	0.00634	**	0.02441	0.02118	A	G,*	intron_variant	MODIFIER	Os10g0569800	Rir1b
Chr10	22591647	Chr10_22591647	-1.2006	0.4177	-2.874	0.00434	**	0.02663	0.0234	C	A,*	intron_variant	MODIFIER	Os10g0569800	Rir1b
Chr10	22591740	Chr10_22591740	-1.2609	0.4514	-2.793	0.00555	**	0.02518	0.02195	T	G	synonymous_variant	LOW	Os10g0569800	Rir1b
Chr10	22591801	Chr10_22591801	-1.2609	0.4514	-2.793	0.00555	**	0.02518	0.02195	A	C	missense_variant	MODERATE	Os10g0569800	Rir1b
Chr10	22592139	Chr10_22592139	-0.5428	0.2693	-2.015	0.0447	*	0.01327	0.01	T	C	downstream_gene_variant	MODIFIER	Os10g0569800	Rir1b
Chr10	22592214	Chr10_22592214	-1.9544	0.5885	-3.321	0.00101	**	0.03546	0.03225	A	G	downstream_gene_variant	MODIFIER	Os10g0569800	Rir1b
Chr10	22592221	Chr10_22592221	-0.5989	0.269	-2.226	0.0267	*	0.01625	0.01297	CCTATGATTTTGAGG	C	downstream_gene_variant	MODIFIER	Os10g0569800	Rir1b
Chr10	22592255	Chr10_22592255	-0.5989	0.269	-2.226	0.0267	*	0.01625	0.01297	C	T	downstream_gene_variant	MODIFIER	Os10g0569800	Rir1b
Chr10	22592271	Chr10_22592271	-1.9544	0.5885	-3.321	0.00101	**	0.03546	0.03225	T	C	downstream_gene_variant	MODIFIER	Os10g0569800	Rir1b
Chr10	22592299	Chr10_22592299	-0.603	0.2684	-2.246	0.0254	*	0.01649	0.01322	C	T	downstream_gene_variant	MODIFIER	Os10g0569800	Rir1b
Chr10	22592324	Chr10_22592324	-1.7013	0.5811	-2.928	0.00367	**	0.02769	0.02446	T	C	downstream_gene_variant	MODIFIER	Os10g0569800	Rir1b
Chr10	22592351	Chr10_22592351	-0.6018	0.2668	-2.256	0.0248	*	0.01657	0.01331	A	G	downstream_gene_variant	MODIFIER	Os10g0569800	Rir1b
Chr10	22592366	Chr10_22592366	-1.2468	0.6219	-2.005	0.0459	*	0.01314	0.009868	C	A	downstream_gene_variant	MODIFIER	Os10g0569800	Rir1b
Chr10	22592408	Chr10_22592408	-0.6039	0.2669	-2.263	0.0244	*	0.01667	0.01342	G	A	downstream_gene_variant	MODIFIER	Os10g0569800	Rir1b
Chr10	22592452	Chr10_22592452	-1.6736	0.5947	-2.814	0.00521	**	0.02555	0.02233	C	T	downstream_gene_variant	MODIFIER	Os10g0569800	Rir1b
Chr10	22592667	Chr10_22592667	-1.5443	0.7161	-2.156	0.0331	*	0.03791	0.02976	GC	GCCC,GCCCC,GCCCCC,GCCCCCC,GCCCCCCC,G	downstream_gene_variant	MODIFIER	Os10g0569800	Rir1b
Chr10	22592706	Chr10_22592706	-0.6018	0.2668	-2.256	0.0248	*	0.01657	0.01331	G	A	downstream_gene_variant	MODIFIER	Os10g0569800	Rir1b
Chr10	22592977	Chr10_22592977	-1.4357	0.6149	-2.335	0.0202	*	0.01773	0.01448	T	G	downstream_gene_variant	MODIFIER	Os10g0569800	Rir1b
Chr10	22593065	Chr10_22593065	-1.9608	0.5868	-3.342	0.000938	***	0.03566	0.03246	GT	G	downstream_gene_variant	MODIFIER	Os10g0569800	Rir1b
Chr11	27988827	Chr11_27988827	0.5704	0.2838	2.01	0.0454	*	0.01383	0.0104	A	C	missense_variant	MODERATE	Os11g0689100	Pik-2/Pik-m
Chr12	5765280	Chr12_5765280	-1.7973	0.8061	-2.23	0.0265	*	0.0162	0.01294	G	A	upstream_gene_variant	MODIFIER	Os12g0210400	OsLRR-RLK2
Chr12	5765425	Chr12_5765425	-1.7973	0.8061	-2.23	0.0265	*	0.0162	0.01294	G	T	upstream_gene_variant	MODIFIER	Os12g0210400	OsLRR-RLK2
Chr12	5765451	Chr12_5765451	-1.7973	0.8061	-2.23	0.0265	*	0.0162	0.01294	C	G	upstream_gene_variant	MODIFIER	Os12g0210400	OsLRR-RLK2
Chr12	5765860	Chr12_5765860	-1.7973	0.8061	-2.23	0.0265	*	0.0162	0.01294	T	C	upstream_gene_variant	MODIFIER	Os12g0210400	OsLRR-RLK2
Chr12	5767257	Chr12_5767257	-1.6659	0.7938	-2.099	0.0367	*	0.01437	0.01111	G	A	downstream_gene_variant	MODIFIER	Os12g0210400	OsLRR-RLK2
Chr12	5767544	Chr12_5767544	-3.1142	0.8489	-3.669	0.000289	***	0.04321	0.04	AT	ATT,ATTT,A	missense_variant	MODERATE	Os12g0210400	OsLRR-RLK2
Chr12	5769112	Chr12_5769112	-1.7973	0.8061	-2.23	0.0265	*	0.0162	0.01294	C	T	synonymous_variant	LOW	Os12g0210400	OsLRR-RLK2
Chr12	5769134	Chr12_5769134	-1.7973	0.8061	-2.23	0.0265	*	0.0162	0.01294	G	A	missense_variant	MODERATE	Os12g0210400	OsLRR-RLK2
Chr12	5769186	Chr12_5769186	-1.7973	0.8061	-2.23	0.0265	*	0.0162	0.01294	G	T	downstream_gene_variant	MODIFIER	Os12g0210400	OsLRR-RLK2
Chr12	5769301	Chr12_5769301	-1.6659	0.7938	-2.099	0.0367	*	0.01437	0.01111	G	A	downstream_gene_variant	MODIFIER	Os12g0210400	OsLRR-RLK2
Chr12	5770009	Chr12_5770009	-1.68	0.7937	-2.117	0.0351	*	0.01462	0.01136	G	A	downstream_gene_variant	MODIFIER	Os12g0210400	OsLRR-RLK2
Chr12	5770104	Chr12_5770104	-2.0933	0.8523	-2.456	0.0146	*	0.01964	0.01639	G	A	downstream_gene_variant	MODIFIER	Os12g0210400	OsLRR-RLK2
Chr12	5770117	Chr12_5770117	-2.0933	0.8523	-2.456	0.0146	*	0.01964	0.01639	C	T	downstream_gene_variant	MODIFIER	Os12g0210400	OsLRR-RLK2
Chr12	5770122	Chr12_5770122	-2.0968	0.8512	-2.463	0.0143	*	0.0197	0.01645	C	T	downstream_gene_variant	MODIFIER	Os12g0210400	OsLRR-RLK2
Chr12	5770134	Chr12_5770134	-2.0738	0.8611	-2.408	0.0166	*	0.01935	0.01601	G	A,T	downstream_gene_variant	MODIFIER	Os12g0210400	OsLRR-RLK2
Chr12	5770138	Chr12_5770138	-2.0933	0.8523	-2.456	0.0146	*	0.01964	0.01639	T	C	downstream_gene_variant	MODIFIER	Os12g0210400	OsLRR-RLK2
Chr12	5770299	Chr12_5770299	-1.7973	0.8061	-2.23	0.0265	*	0.0162	0.01294	T	C	downstream_gene_variant	MODIFIER	Os12g0210400	OsLRR-RLK2
Chr12	5770416	Chr12_5770416	-1.4176	0.6785	-2.089	0.0375	*	0.01425	0.01098	A	C	synonymous_variant	LOW	Os12g0210400	OsLRR-RLK2
Chr12	5770480	Chr12_5770480	-1.4176	0.6785	-2.089	0.0375	*	0.01425	0.01098	A	T	splice_region_variant&intron_variant	LOW	Os12g0210400	OsLRR-RLK2
Chr12	5770492	Chr12_5770492	-1.5895	0.7044	-2.257	0.0247	*	0.01658	0.01333	T	A	downstream_gene_variant	MODIFIER	Os12g0210400	OsLRR-RLK2
Chr12	5770506	Chr12_5770506	-1.5895	0.7044	-2.257	0.0247	*	0.01658	0.01333	A	T	downstream_gene_variant	MODIFIER	Os12g0210400	OsLRR-RLK2
Chr12	5770523	Chr12_5770523	-1.5895	0.7044	-2.257	0.0247	*	0.01658	0.01333	T	C	downstream_gene_variant	MODIFIER	Os12g0210400	OsLRR-RLK2
Chr12	5770531	Chr12_5770531	-1.5895	0.7044	-2.257	0.0247	*	0.01658	0.01333	T	A	downstream_gene_variant	MODIFIER	Os12g0210400	OsLRR-RLK2
Chr12	5770539	Chr12_5770539	-1.4176	0.6785	-2.089	0.0375	*	0.01425	0.01098	G	GA	downstream_gene_variant	MODIFIER	Os12g0210400	OsLRR-RLK2
Chr12	5770567	Chr12_5770567	-1.5895	0.7044	-2.257	0.0247	*	0.01658	0.01333	G	T	splice_region_variant&intron_variant	LOW	Os12g0210400	OsLRR-RLK2
Chr12	5770575	Chr12_5770575	-1.5895	0.7044	-2.257	0.0247	*	0.01658	0.01333	C	T	synonymous_variant	LOW	Os12g0210400	OsLRR-RLK2
Chr12	5770623	Chr12_5770623	-1.5895	0.7044	-2.257	0.0247	*	0.01658	0.01333	T	C	synonymous_variant	LOW	Os12g0210400	OsLRR-RLK2
Chr12	5770698	Chr12_5770698	-1.6659	0.7938	-2.099	0.0367	*	0.01437	0.01111	A	C	synonymous_variant	LOW	Os12g0210400	OsLRR-RLK2
Chr12	5770701	Chr12_5770701	-1.6659	0.7938	-2.099	0.0367	*	0.01437	0.01111	C	A	synonymous_variant	LOW	Os12g0210400	OsLRR-RLK2
Chr12	5771275	Chr12_5771275	-1.7973	0.8061	-2.23	0.0265	*	0.0162	0.01294	C	A	downstream_gene_variant	MODIFIER	Os12g0210400	OsLRR-RLK2
Chr12	5771276	Chr12_5771276	-1.7973	0.8061	-2.23	0.0265	*	0.0162	0.01294	C	A	downstream_gene_variant	MODIFIER	Os12g0210400	OsLRR-RLK2
Chr12	5771663	Chr12_5771663	-1.7958	0.8074	-2.224	0.0269	*	0.01617	0.0129	G	A,*	downstream_gene_variant	MODIFIER	Os12g0210400	OsLRR-RLK2
Chr12	5771699	Chr12_5771699	-1.7973	0.8061	-2.23	0.0265	*	0.0162	0.01294	G	A	downstream_gene_variant	MODIFIER	Os12g0210400	OsLRR-RLK2
Chr12	5771711	Chr12_5771711	-1.7939	0.8071	-2.223	0.027	*	0.01615	0.01288	CA	C,CAA	downstream_gene_variant	MODIFIER	Os12g0210400	OsLRR-RLK2
Chr12	5771900	Chr12_5771900	-1.7956	0.8097	-2.218	0.0273	*	0.01618	0.01289	C	T	downstream_gene_variant	MODIFIER	Os12g0210400	OsLRR-RLK2
Chr12	5771909	Chr12_5771909	-1.7925	0.8108	-2.211	0.0278	*	0.01614	0.01283	C	T	downstream_gene_variant	MODIFIER	Os12g0210400	OsLRR-RLK2
Chr12	5771977	Chr12_5771977	-1.7935	0.8095	-2.216	0.0275	*	0.01615	0.01286	C	A	downstream_gene_variant	MODIFIER	Os12g0210400	OsLRR-RLK2
Chr12	5771990	Chr12_5771990	-3.034	0.8453	-3.589	0.000387	***	0.04131	0.0381	G	T	missense_variant	MODERATE	Os12g0210400	OsLRR-RLK2
Chr12	5772006	Chr12_5772006	-3.2752	0.7996	-4.096	5.43e-05	***	0.05399	0.05077	GTA	GTATA,G	missense_variant	MODERATE	Os12g0210400	OsLRR-RLK2
Chr12	5772056	Chr12_5772056	-2.7951	0.949	-2.945	0.00348	**	0.0282	0.02495	GGTCAAACATGTATA	G	missense_variant	MODERATE	Os12g0210400	OsLRR-RLK2
Chr12	5772201	Chr12_5772201	-1.7973	0.8061	-2.23	0.0265	*	0.0162	0.01294	C	A	downstream_gene_variant	MODIFIER	Os12g0210400	OsLRR-RLK2
Chr12	5772284	Chr12_5772284	-1.7973	0.8061	-2.23	0.0265	*	0.0162	0.01294	T	C	downstream_gene_variant	MODIFIER	Os12g0210400	OsLRR-RLK2
Chr12	5772381	Chr12_5772381	-1.6659	0.7938	-2.099	0.0367	*	0.01437	0.01111	G	A	downstream_gene_variant	MODIFIER	Os12g0210400	OsLRR-RLK2
Chr12	5772388	Chr12_5772388	-3.0377	0.8418	-3.609	0.00036	***	0.04134	0.03817	C	T	missense_variant	MODERATE	Os12g0210400	OsLRR-RLK2
Chr12	5772405	Chr12_5772405	-1.6588	0.7959	-2.084	0.038	*	0.01427	0.01099	G	A	downstream_gene_variant	MODIFIER	Os12g0210400	OsLRR-RLK2
Chr12	5772409	Chr12_5772409	-1.6492	0.8008	-2.06	0.0403	*	0.01413	0.0108	G	A	downstream_gene_variant	MODIFIER	Os12g0210400	OsLRR-RLK2
Chr12	5772418	Chr12_5772418	-1.6628	0.7989	-2.082	0.0382	*	0.01438	0.01106	C	T	downstream_gene_variant	MODIFIER	Os12g0210400	OsLRR-RLK2
Chr12	5772423	Chr12_5772423	-3.0315	0.8482	-3.574	0.00041	***	0.04137	0.03813	G	A	missense_variant	MODERATE	Os12g0210400	OsLRR-RLK2
Chr12	5772659	Chr12_5772659	-1.6659	0.7938	-2.099	0.0367	*	0.01437	0.01111	G	A	missense_variant	MODERATE	Os12g0210400	OsLRR-RLK2
Chr12	5772773	Chr12_5772773	-1.7973	0.8061	-2.23	0.0265	*	0.0162	0.01294	G	T	synonymous_variant	LOW	Os12g0210400	OsLRR-RLK2
Chr12	5772977	Chr12_5772977	-1.7939	0.8071	-2.223	0.027	*	0.01615	0.01288	TGGC	TGGCGGCGGC,T	conservative_inframe_insertion	MODERATE	Os12g0210400	OsLRR-RLK2
Chr12	5773240	Chr12_5773240	-1.7973	0.8061	-2.23	0.0265	*	0.0162	0.01294	G	C	upstream_gene_variant	MODIFIER	Os12g0210400	OsLRR-RLK2
Chr12	5773890	Chr12_5773890	-1.7973	0.8061	-2.23	0.0265	*	0.0162	0.01294	A	G	upstream_gene_variant	MODIFIER	Os12g0210400	OsLRR-RLK2

## Sheet: Table S9C
Table S9(B) Genotype table for significant variants that pass the p value of 0.05
ID		Disease_score	Chr1_22732074	Chr1_22733889	Chr2_838387	Chr2_838494	Chr2_838664	Chr2_839096	Chr2_839661	Chr2_840074	Chr2_840250	Chr2_841964	Chr2_842333	Chr2_842568	Chr2_843016	Chr2_843056	Chr2_843058	Chr2_843238	Chr2_843347	Chr2_843348	Chr2_843365	Chr2_843379	Chr2_843387	Chr2_843397	Chr2_843422	Chr2_843428	Chr2_843483	Chr2_843489	Chr2_843495	Chr2_843517	Chr2_843604	Chr7_28672932	Chr7_28674534	Chr7_28675519	Chr7_28675686	Chr7_28675802	Chr8_10809446	Chr8_10809457	Chr8_10809461	Chr8_10809573	Chr8_10809710	Chr8_10809728	Chr8_10809747	Chr8_10809810	Chr8_10809864	Chr8_10809877	Chr8_10809884	Chr8_10809897	Chr8_10809938
W00133	Niaw Daw Chaw Mai Pai 49	1	A/A	C/C	C/C	A/A	C/C	G/G	T/T	G/G	A/A	T/T	GA/GA	A/A	T/T	A/A	T/T	C/C	A/A	C/C	G/G	A/A	T/T	T/T	G/G	A/A	G/G	A/A	A/A	T/T	G/G	T/T	C/C	ATAC/ATAC	C/C	G/G	TAGA/TAGA	C/C	C/C	G/G	T/T	T/T	ATTCTTATTTTCT/ATTCTTATTTTCT	G/G	C/C	C/C	T/T	G/G	T/T
W00170	Dular (GS.20018)	1	A/A	C/C	C/C	A/A	C/C	A/A	G/G	G/G	G/G	T/T	G/G	T/T	A/A	A/A	T/T	C/C	G/G	C/C	G/G	C/C	G/G	C/C	A/A	A/A	G/G	C/C	G/G	C/C	T/T	G/G	G/G	A/A	T/T	G/G	TAGA/TAGA	C/C	C/C	G/G	T/T	T/T	ATTCTTATTTTCT/ATTCTTATTTTCT	G/G	C/C	C/C	T/T	G/G	T/T
W00180	DV85	1	A/A	C/C	C/C	A/A	C/C	A/A	G/G	G/G	G/G	T/T	GA/G	T/T	A/A	A/A	T/T	C/C	G/G	C/C	G/G	C/C	G/G	C/C	A/A	A/A	G/G	C/C	G/G	C/C	T/T	G/G	G/G	A/A	T/T	G/G	TAGA/TAGA	C/C	C/C	G/G	T/T	T/T	ATTCTTATTTTCT/ATTCTTATTTTCT	G/G	C/C	C/C	T/T	G/G	T/T
W00120	Dharia	1.5	A/A	C/C	C/C	A/A	C/C	A/A	G/G	G/G	G/G	T/T	G/G	T/T	A/A	A/A	T/T	C/C	G/G	C/C	G/G	C/C	G/G	C/C	A/A	A/A	G/G	C/C	G/G	C/C	T/T	G/G	G/G	A/A	T/T	G/G	TAGA/TAGA	C/C	C/C	G/G	T/T	T/T	ATTCTTATTTTCT/ATTCTTATTTTCT	G/G	NA	NA	NA	G/G	T/T
W00167	Hoi Muang	1.7	A/A	C/C	C/C	A/A	C/C	G/G	T/T	G/G	A/A	T/T	GA/GAA	A/A	T/T	A/A	T/T	C/C	A/A	C/C	G/G	A/A	T/T	T/T	G/G	A/A	G/G	A/A	A/A	T/T	G/G	T/T	C/C	ATAC/ATAC	C/C	G/G	TAGA/TAGA	C/C	C/C	G/G	T/T	T/T	ATTCTTATTTTCT/ATTCTTATTTTCT	G/G	C/C	C/C	T/T	G/G	T/T
W00154	Kalubala Vee	1.9	A/A	C/C	C/C	A/A	C/C	G/G	T/T	G/G	A/A	T/T	GA/GA	A/A	T/T	A/A	T/T	C/C	A/A	C/C	G/G	A/A	T/T	T/T	G/G	A/A	G/G	A/A	A/A	T/T	G/G	G/G	G/G	A/A	T/T	G/G	TAGA/TAGA	C/C	C/C	G/G	T/T	T/T	ATTCTTATTTTCT/ATTCTTATTTTCT	G/G	*/*	*/*	T/T	G/G	T/T
W00237	Khao Niaw Leum Pua	2.4	A/A	C/C	C/C	A/A	C/C	G/G	T/T	G/G	A/A	T/T	GA/GAA	A/A	T/T	A/A	T/T	C/C	A/A	C/C	G/G	A/A	T/T	T/T	G/G	A/A	G/G	A/A	A/A	T/T	G/G	T/T	C/C	ATAC/ATAC	C/C	G/G	TAGA/TAGA	C/C	C/C	G/G	T/T	T/T	ATTCTTATTTTCT/ATTCTTATTTTCT	G/G	C/C	C/C	T/T	G/G	T/T
W00265	Prachin Buri 2	2.6	A/A	C/C	C/C	A/A	C/C	G/G	G/G	G/G	G/G	T/T	G/G	*/*	A/A	A/A	T/T	C/C	G/G	C/C	G/G	C/C	T/T	C/C	G/G	G/G	G/G	C/C	A/A	C/C	G/G	T/T	C/C	ATAC/ATAC	C/C	A/A	T/T	CA/CA	T/T	A/A	C/C	C/C	NA	NA	G/G	T/T	C/C	A/A	A/A
W00127	IR64	3.2	A/A	C/C	C/C	A/A	C/C	G/G	G/G	G/G	G/G	T/T	G/G	*/*	A/A	A/A	T/T	C/C	G/G	C/C	G/G	C/C	T/T	C/C	G/G	G/G	G/G	C/C	A/A	C/C	G/G	T/T	C/C	ATAC/ATAC	C/C	A/A	TAGA/TAGA	C/C	C/C	G/G	T/T	T/T	ATTCTTATTTTCT/ATTCTTATTTTCT	G/G	C/C	C/C	T/T	G/G	T/T
W00129	Nona Bokra	3.3	ACGT/ACGT	C/C	C/C	A/A	C/C	G/G	G/G	G/G	G/G	T/T	G/G	*/*	A/A	A/A	T/T	C/C	G/G	C/C	G/G	C/C	T/T	C/C	G/G	G/G	G/G	C/C	A/A	C/C	G/G	T/T	C/C	ATAC/ATAC	C/C	A/A	TAGA/TAGA	C/C	C/C	G/G	T/T	T/T	ATTCTTATTTTCT/ATTCTTATTTTCT	G/G	C/C	C/C	T/T	G/G	T/T
W00208	Niaw Khiaw Ngoo (GS.7545)	3.4	A/A	C/C	C/C	A/A	C/C	G/G	G/G	G/G	G/G	T/T	G/G	*/*	A/A	A/A	T/T	C/C	G/G	C/C	G/G	C/C	T/T	C/C	G/G	G/G	G/G	C/C	A/A	C/C	G/G	T/T	C/C	ATAC/ATAC	C/C	A/A	TAGA/TAGA	C/C	C/C	G/G	T/T	T/T	ATTCTTATTTTCT/ATTCTTATTTTCT	G/G	C/C	C/C	T/T	G/G	T/T
W00285	San Pah-tawng 1	3.4	A/A	C/C	CT/CT	A/A	C/C	G/G	G/G	G/G	G/G	A/A	GA/GA	A/T	A/A	A/A	T/T	T/T	G/G	C/C	C/C	C/C	G/G	C/C	A/A	G/G	G/G	C/C	G/G	C/C	T/T	T/T	C/C	ATAC/ATAC	C/C	A/A	TAGA/TAGA	C/C	C/C	G/G	T/T	T/T	ATTCTTATTTTCT/ATTCTTATTTTCT	G/G	C/C	C/C	T/T	G/G	T/T
W00188	IR62266	3.8	A/A	C/C	C/C	A/A	C/C	G/G	T/T	A/A	A/A	T/T	GA/G	A/A	T/T	A/A	T/T	C/C	A/A	C/C	G/G	A/A	T/T	T/T	G/G	A/A	G/G	A/A	A/A	T/T	G/G	T/T	C/C	ATAC/ATAC	C/C	A/A	TAGA/TAGA	C/C	C/C	G/G	T/T	T/T	ATTCTTATTTTCT/ATTCTTATTTTCT	G/G	C/C	C/C	T/T	G/G	T/T
W00192	MNTK 75	3.8	A/A	C/C	CT/CT	T/T	T/T	G/G	G/G	G/G	G/G	A/A	GA/GA	*/*	A/A	A/A	T/T	T/T	G/G	C/C	C/C	C/C	G/G	C/C	A/A	G/G	G/G	C/C	G/G	C/C	NA	T/T	C/C	ATAC/ATAC	C/C	G/G	TAGA/TAGA	C/C	C/C	G/G	T/T	T/T	ATTCTTATTTTCT/ATTCTTATTTTCT	G/G	C/C	C/C	T/T	G/G	T/T
W00113	RD21	3.9	ACGT/ACGT	C/C	C/C	A/A	C/C	G/G	G/G	G/G	A/A	T/T	G/G	T/T	A/A	A/A	T/T	C/C	G/G	C/C	G/G	C/C	G/G	C/C	A/A	A/A	G/G	C/C	G/G	C/C	T/T	T/T	C/C	ATAC/ATAC	C/C	A/A	TAGA/TAGA	C/C	C/C	G/G	T/T	T/T	ATTCTTATTTTCT/ATTCTTATTTTCT	G/G	C/C	C/C	T/T	G/G	T/T
W00319	Sai Rai	4	A/A	C/C	C/C	A/A	C/C	G/G	T/T	G/G	A/A	T/T	GA/GA	A/A	T/T	A/A	T/T	C/C	A/A	C/C	G/G	A/A	T/T	T/T	G/G	A/A	G/G	A/A	A/A	T/T	G/G	T/T	C/C	ATAC/ATAC	C/C	G/G	TAGA/TAGA	C/C	C/C	G/G	T/T	T/T	ATTCTTATTTTCT/ATTCTTATTTTCT	G/G	C/C	C/C	T/T	G/G	T/T
W00122	FR13A	4.5	A/A	C/C	C/C	A/A	C/C	G/G	G/G	G/G	A/A	T/T	G/G	T/T	A/A	A/A	T/T	C/C	G/G	C/C	G/G	C/C	G/G	C/C	A/A	A/A	G/G	C/C	G/G	C/C	T/T	T/T	C/C	ATAC/ATAC	C/C	A/A	TAGA/TAGA	C/C	C/C	G/G	T/T	T/T	ATTCTTATTTTCT/ATTCTTATTTTCT	G/G	C/C	C/C	T/T	G/G	T/T
W00189	IWS10	4.5	A/A	C/C	C/C	A/A	C/C	G/G	G/G	G/G	G/G	T/T	G/G	*/*	A/A	A/A	T/T	C/C	G/G	C/C	G/G	C/C	T/T	C/C	G/G	G/G	G/G	C/C	A/A	C/C	G/G	T/T	C/C	ATAC/ATAC	C/C	G/G	TAGA/TAGA	C/C	C/C	G/G	T/T	T/T	ATTCTTATTTTCT/ATTCTTATTTTCT	G/G	C/C	C/C	T/T	G/G	T/T
W00335	Hom Mali 823	4.5	A/A	C/C	C/C	A/A	C/C	G/G	G/G	G/G	G/G	T/T	G/G	*/*	A/A	A/A	T/T	C/C	G/G	C/C	G/G	C/C	T/T	C/C	G/G	G/G	G/G	C/C	A/A	C/C	G/G	T/T	C/C	ATAC/ATAC	C/C	A/A	NA	C/C	C/C	G/G	T/T	T/T	ATTCTTATTTTCT/ATTCTTATTTTCT	G/G	C/C	C/C	T/T	G/G	T/T
W00131	PK1-PY-BLB-2	4.6	A/A	C/C	C/C	A/A	C/C	G/G	G/G	G/G	G/G	T/T	G/G	*/*	A/A	A/A	T/T	C/C	G/G	C/C	G/G	C/C	T/T	C/C	G/G	G/G	G/G	C/C	A/A	C/C	G/G	T/T	C/C	ATAC/ATAC	C/C	A/A	TAGA/TAGA	C/C	C/C	G/G	T/T	T/T	ATTCTTATTTTCT/ATTCTTATTTTCT	G/G	C/C	C/C	T/T	G/G	T/T
W00227	RD27	4.6	A/A	C/C	C/C	A/A	C/C	G/G	G/G	G/G	G/G	T/T	GAA/GAAA	T/T	A/A	A/A	T/T	C/C	G/G	C/C	G/G	C/C	G/G	C/C	A/A	A/A	G/G	C/C	G/G	C/C	T/T	T/T	C/C	ATAC/ATAC	C/C	A/A	TAGA/TAGA	C/C	C/C	G/G	T/T	T/T	ATTCTTATTTTCT/ATTCTTATTTTCT	G/G	C/C	C/C	T/T	G/G	T/T
W00334	Hom Mali 802	4.8	A/A	C/C	C/C	A/A	C/C	G/G	G/G	G/G	G/G	T/T	G/G	*/*	A/A	A/A	T/T	C/C	G/G	C/C	G/G	C/C	T/T	C/C	G/G	G/G	G/G	C/C	A/A	C/C	G/G	T/T	C/C	ATAC/ATAC	C/C	A/A	TAGA/TAGA	C/C	C/C	G/G	T/T	T/T	ATTCTTATTTTCT/ATTCTTATTTTCT	G/G	C/C	C/C	T/T	G/G	T/T
W00183	Hom Mali 805	5	A/A	C/C	C/C	A/A	C/C	G/G	G/G	G/G	G/G	T/T	G/G	*/*	A/A	A/A	T/T	C/C	G/G	C/C	G/G	C/C	T/T	C/C	G/G	G/G	G/G	C/C	A/A	C/C	G/G	T/T	C/C	ATAC/ATAC	C/C	A/A	TAGA/TAGA	C/C	C/C	G/G	T/T	T/T	ATTCTTATTTTCT/ATTCTTATTTTCT	G/G	C/C	C/C	T/T	G/G	T/T
W00197	Rathu Heenati	5.2	A/A	C/C	C/C	A/A	C/C	G/G	G/G	G/G	G/G	T/T	G/G	*/*	A/A	A/A	T/T	C/C	G/G	C/C	G/G	C/C	T/T	C/C	G/G	G/G	G/G	C/C	A/A	C/C	G/G	T/T	C/C	ATAC/ATAC	C/C	A/A	TAGA/TAGA	C/C	C/C	G/G	T/T	T/T	ATTCTTATTTTCT/ATTCTTATTTTCT	G/G	C/C	C/C	T/T	G/G	T/T
W00268	Pin Gaew 56	5.2	A/A	C/C	C/C	A/A	C/C	G/G	G/G	G/G	G/G	T/T	GAA/GAA	T/T	A/A	A/A	T/T	C/C	G/G	C/C	G/G	C/C	G/G	C/C	A/A	A/A	G/G	C/C	G/G	C/C	T/T	T/T	C/C	ATAC/ATAC	C/C	G/G	TAGA/TAGA	C/C	C/C	G/G	T/T	T/T	ATTCTTATTTTCT/ATTCTTATTTTCT	G/G	C/C	C/C	T/T	G/G	T/T
W00250	Chai Nat 2	5.4	A/A	C/C	C/C	A/A	C/C	G/G	G/G	G/G	G/G	T/T	G/G	*/*	A/A	A/A	T/T	C/C	G/G	C/C	G/G	C/C	T/T	C/C	G/G	G/G	G/G	C/C	A/A	C/C	G/G	T/T	C/C	ATAC/ATAC	C/C	A/A	TAGA/TAGA	C/C	C/C	G/G	T/T	T/T	ATTCTTATTTTCT/ATTCTTATTTTCT	G/G	C/C	C/C	T/T	G/G	T/T
W00096	Phitsanulok 80	5.5	A/A	C/C	C/C	A/A	C/C	G/G	G/G	G/G	G/G	T/T	G/G	*/*	A/A	A/A	T/T	C/C	G/G	C/C	G/G	C/C	T/T	C/C	G/G	G/G	G/G	C/C	A/A	C/C	G/G	T/T	C/C	ATAC/ATAC	C/C	A/A	TAGA/TAGA	C/C	C/C	G/G	T/T	T/T	ATTCTTATTTTCT/ATTCTTATTTTCT	G/G	C/C	C/C	T/T	G/G	T/T
W00165	Ruang Diaw	5.5	A/A	C/C	C/C	A/A	C/C	G/G	G/G	G/G	G/G	T/T	G/G	*/*	A/A	A/A	T/T	C/C	G/G	C/C	G/G	C/C	T/T	C/C	G/G	G/G	G/G	C/C	A/A	C/C	G/G	T/T	C/C	ATAC/ATAC	C/C	G/G	TAGA/TAGA	C/C	C/C	G/G	T/T	T/T	ATTCTTATTTTCT/ATTCTTATTTTCT	G/G	C/C	C/C	T/T	G/G	T/T
W00298	Hahng Yi 71	5.5	A/A	C/C	C/C	A/A	C/C	G/G	G/G	G/G	G/G	T/T	G/G	*/*	A/A	A/A	T/T	C/C	G/G	C/C	G/G	C/C	T/T	C/C	G/G	G/G	G/G	C/C	A/A	C/C	G/G	T/T	C/C	ATAC/ATAC	C/C	A/A	TAGA/TAGA	C/C	C/C	G/G	T/T	T/T	ATTCTTATTTTCT/ATTCTTATTTTCT	G/G	C/C	C/C	T/T	G/G	T/T
W00132	Jao Khao Chiang Mai	5.6	A/A	C/C	C/C	A/A	C/C	G/G	T/T	G/G	A/A	T/T	GA/GAA	A/A	T/T	A/A	T/T	C/C	A/A	C/C	G/G	A/A	T/T	T/T	G/G	A/A	G/G	A/A	A/A	T/T	G/G	T/T	C/C	ATAC/ATAC	C/C	G/G	TAGA/TAGA	C/C	C/C	G/G	T/T	T/T	ATTCTTATTTTCT/ATTCTTATTTTCT	G/G	C/C	C/C	T/T	G/G	T/T
W00079	Hom Mali 841	5.8	A/A	C/C	C/C	A/A	C/C	G/G	G/G	G/G	G/G	T/T	G/G	*/*	A/A	A/A	T/T	C/C	G/G	C/C	G/G	C/C	T/T	C/C	G/G	G/G	G/G	C/C	A/A	C/C	G/G	T/T	C/C	ATAC/ATAC	C/C	A/A	TAGA/TAGA	C/C	C/C	G/G	T/T	T/T	ATTCTTATTTTCT/ATTCTTATTTTCT	G/G	C/C	C/C	T/T	G/G	T/T
W00164	Meuang Ngah	5.8	ACGT/ACGT	C/C	CT/CT	A/A	C/C	G/G	G/G	G/G	G/G	A/A	GA/GA	T/T	A/A	A/A	T/T	T/T	G/G	C/C	C/C	C/C	G/G	C/C	A/A	G/G	G/G	C/C	G/G	C/C	NA	T/T	C/C	ATAC/ATAC	C/C	A/A	TAGA/TAGA	C/C	C/C	G/G	T/T	T/T	ATTCTTATTTTCT/ATTCTTATTTTCT	G/G	C/C	C/C	T/T	G/G	T/T
W00226	RD19	5.8	A/A	C/C	C/C	A/A	C/C	G/G	G/G	G/G	G/G	T/T	G/G	*/*	A/A	A/A	T/T	C/C	G/G	C/C	G/G	C/C	T/T	C/C	G/G	G/G	G/G	C/C	A/A	C/C	G/G	T/T	C/C	ATAC/ATAC	C/C	G/G	TAGA/TAGA	C/C	C/C	G/G	T/T	T/T	ATTCTTATTTTCT/ATTCTTATTTTCT	G/G	C/C	C/C	T/T	G/G	T/T
W00239	Khao Ngaw Chahng	5.9	A/A	C/C	C/C	A/A	C/C	G/G	G/G	G/G	G/G	T/T	GAA/GAA	T/T	A/A	A/A	T/T	C/C	G/G	C/C	G/G	C/C	G/G	C/C	A/A	A/A	G/G	C/C	G/G	C/C	T/T	T/T	C/C	ATAC/ATAC	C/C	A/A	TAGA/TAGA	C/C	C/C	G/G	T/T	T/T	ATTCTTATTTTCT/ATTCTTATTTTCT	G/G	C/C	C/C	T/T	G/G	T/T
W00288	Supanburi 90	6	ACGT/ACGT	C/C	C/C	A/A	C/C	G/G	G/G	G/G	G/G	T/T	G/G	*/*	A/A	A/A	T/T	C/C	G/G	C/C	G/G	C/C	T/T	C/C	G/G	G/G	G/G	C/C	A/A	C/C	G/G	T/T	C/C	ATAC/ATAC	C/C	A/A	TAGA/TAGA	C/C	C/C	G/G	T/T	T/T	ATTCTTATTTTCT/ATTCTTATTTTCT	G/G	C/C	C/C	T/T	G/G	T/T
W00348	Pin Kaset 1	6	ACGT/ACGT	C/C	C/C	A/A	C/C	G/G	G/G	G/G	G/G	T/T	G/G	*/*	A/A	A/A	T/T	C/C	G/G	C/C	G/G	C/C	T/T	C/C	G/G	G/G	G/G	C/C	A/A	C/C	G/G	T/T	C/C	ATAC/ATAC	C/C	A/A	TAGA/TAGA	C/C	C/C	G/G	T/T	T/T	ATTCTTATTTTCT/ATTCTTATTTTCT	G/G	C/C	C/C	T/T	G/G	T/T
W00155	Khao Ah-Kaht	6.2	A/A	C/C	C/C	A/A	C/C	G/G	G/G	G/G	G/G	T/T	GAA/GAAA	T/T	A/A	A/A	T/T	C/C	G/G	C/C	G/G	C/C	G/G	C/C	A/A	A/A	G/G	C/C	G/G	C/C	T/T	T/T	C/C	ATAC/ATAC	C/C	A/A	TAGA/TAGA	C/C	C/C	G/G	T/T	T/T	ATTCTTATTTTCT/ATTCTTATTTTCT	G/G	C/C	C/C	T/T	G/G	T/T
W00344	RD35	6.3	A/A	C/C	CT/CT	T/T	T/T	G/G	G/G	G/G	G/G	A/A	GA/GA	T/T	A/A	A/A	T/T	T/T	G/G	C/C	C/C	C/C	G/G	C/C	A/A	G/G	G/G	C/C	G/G	C/C	T/T	T/T	C/C	ATAC/ATAC	C/C	A/A	TAGA/TAGA	C/C	C/C	G/G	T/T	T/T	ATTCTTATTTTCT/ATTCTTATTTTCT	G/G	C/C	C/C	T/T	G/G	T/T
W00146	Hawm Supan	6.4	A/A	C/C	C/C	A/A	C/C	G/G	G/G	G/G	G/G	T/T	G/G	*/*	A/A	A/A	T/T	C/C	G/G	C/C	G/G	C/C	T/T	C/C	G/G	G/G	G/G	C/C	A/A	C/C	G/G	T/T	C/C	ATAC/ATAC	C/C	A/A	TAGA/TAGA	C/C	C/C	G/G	T/T	T/T	ATTCTTATTTTCT/ATTCTTATTTTCT	G/G	C/C	C/C	T/T	G/G	T/T
W00140	Daw Sahm Deuan	6.5	A/A	C/C	C/C	A/A	C/C	G/G	G/G	G/G	G/G	T/T	G/G	*/*	A/A	A/A	T/T	C/C	G/G	C/C	G/G	C/C	T/T	C/C	G/G	G/G	G/G	C/C	A/A	C/C	G/G	T/T	C/C	ATAC/ATAC	C/C	A/A	TAGA/TAGA	C/C	C/C	G/G	T/T	T/T	ATTCTTATTTTCT/ATTCTTATTTTCT	G/G	C/C	C/C	T/T	G/G	T/T
W00213	Muey Nawng 62 M	6.5	A/A	C/C	C/C	A/A	C/C	G/G	G/G	G/G	G/G	T/T	G/G	*/*	A/A	A/A	T/T	C/C	G/G	C/C	G/G	C/C	T/T	C/C	G/G	G/G	G/G	C/C	A/A	C/C	G/G	T/T	C/C	ATAC/ATAC	C/C	A/A	TAGA/TAGA	C/C	C/C	G/G	T/T	T/T	ATTCTTATTTTCT/ATTCTTATTTTCT	G/G	C/C	C/C	T/T	G/G	T/T
W00261	Bahng Taen	6.5	ACGT/ACGT	C/C	CT/CT	T/T	T/T	G/G	G/G	G/G	G/G	A/A	GA/GA	T/T	A/A	A/A	T/T	T/T	G/G	C/C	C/C	C/C	G/G	C/C	A/A	G/G	G/G	C/C	G/G	C/C	G/T	T/T	C/C	ATAC/ATAC	C/C	A/A	TAGA/TAGA	C/C	C/C	G/G	T/T	T/T	ATTCTTATTTTCT/ATTCTTATTTTCT	G/G	C/C	C/C	T/T	G/G	T/T
W00330	CNT1-Bph3 (from KDRH)	6.5	A/A	C/C	C/C	A/A	C/C	G/G	G/G	G/G	G/G	T/T	G/G	*/*	A/A	A/A	T/T	C/C	G/G	C/C	G/G	C/C	T/T	C/C	G/G	G/G	G/G	C/C	A/A	C/C	G/G	T/T	C/C	ATAC/ATAC	C/C	G/G	TAGA/TAGA	C/C	C/C	G/G	T/T	T/T	ATTCTTATTTTCT/ATTCTTATTTTCT	G/G	C/C	C/C	T/T	G/G	T/T
W00350	Si Nuan	6.5	A/A	C/C	CT/CT	A/A	C/C	G/G	G/G	G/G	G/G	A/A	GA/GA	T/T	A/A	A/A	T/T	T/T	G/G	C/C	C/C	C/C	G/G	C/C	A/A	G/G	G/G	C/C	G/G	C/C	NA	T/T	C/C	ATAC/ATAC	C/C	A/A	TAGA/TAGA	C/C	C/C	G/G	T/T	T/T	ATTCTTATTTTCT/ATTCTTATTTTCT	G/G	C/C	C/C	T/T	G/G	T/T
W00248	Jampah Chin	6.6	A/A	C/C	C/C	A/A	C/C	G/G	G/G	G/G	G/G	T/T	G/G	*/*	A/A	A/A	T/T	C/C	G/G	C/C	G/G	C/C	T/T	C/C	G/G	G/G	G/G	C/C	A/A	C/C	G/G	T/T	C/C	ATAC/ATAC	C/C	G/A	TAGA/TAGA	C/C	C/C	G/G	T/T	T/T	ATTCTTATTTTCT/ATTCTTATTTTCT	G/G	C/C	C/C	T/T	G/G	T/T
W00130	No.51-Pijit	6.7	ACGT/ACGT	C/C	CT/CT	T/T	T/T	G/G	G/G	G/G	G/G	A/A	GA/TA	T/T	A/A	A/A	T/T	T/T	G/G	C/C	C/C	C/C	G/G	C/C	A/A	G/G	G/G	C/C	G/G	C/C	T/T	T/T	C/C	ATAC/ATAC	C/C	A/A	TAGA/TAGA	C/C	C/C	G/G	T/T	T/T	ATTCTTATTTTCT/ATTCTTATTTTCT	G/G	C/C	C/C	T/T	G/G	T/T
W00160	Tah Bahn	6.7	A/A	C/C	C/C	A/A	C/C	G/G	G/G	G/G	G/G	T/T	G/G	*/*	A/A	A/A	T/T	C/C	G/G	C/C	G/G	C/C	T/T	C/C	G/G	G/G	G/G	C/C	A/A	C/C	G/G	T/T	C/C	ATAC/ATAC	C/C	G/G	TAGA/TAGA	C/C	C/C	G/G	T/T	T/T	ATTCTTATTTTCT/ATTCTTATTTTCT	G/G	C/C	C/C	T/T	G/G	T/T
W00337	KD20	6.7	A/A	C/C	C/C	A/A	C/C	G/G	G/G	G/G	G/G	T/T	G/G	*/*	A/A	A/A	T/T	C/C	G/G	C/C	G/G	C/C	T/T	C/C	G/G	G/G	G/G	C/C	A/A	C/C	G/G	T/T	C/C	ATAC/ATAC	C/C	A/A	TAGA/TAGA	C/C	C/C	G/G	T/T	T/T	ATTCTTATTTTCT/ATTCTTATTTTCT	G/G	C/C	C/C	T/T	G/G	T/T
W00123	Hom Mal i803-1	6.8	A/A	C/C	C/C	A/A	C/C	G/G	G/G	G/G	G/G	T/T	G/G	*/*	A/A	A/A	T/T	C/C	G/G	C/C	G/G	C/C	T/T	C/C	G/G	G/G	G/G	C/C	A/A	C/C	G/G	T/T	C/C	ATAC/ATAC	C/C	A/A	TAGA/TAGA	C/C	C/C	G/G	T/T	T/T	ATTCTTATTTTCT/ATTCTTATTTTCT	G/G	C/C	C/C	T/T	G/G	T/T
W00124	Hom Mali 803-2	7	A/A	C/C	C/C	A/A	C/C	G/G	G/G	G/G	G/G	T/T	G/G	*/*	A/A	A/A	T/T	C/C	G/G	C/C	G/G	C/C	T/T	C/C	G/G	G/G	G/G	C/C	A/A	C/C	G/G	T/T	C/C	ATAC/ATAC	C/C	A/A	TAGA/TAGA	C/C	C/C	G/G	T/T	T/T	ATTCTTATTTTCT/ATTCTTATTTTCT	G/G	C/C	C/C	T/T	G/G	T/T
W00245	Khi Tom Glahng	7	A/A	C/C	C/C	A/A	C/C	G/G	G/G	G/G	G/G	T/T	G/G	*/*	A/A	A/A	T/T	C/C	G/G	C/C	G/G	C/C	T/T	C/C	G/G	G/G	G/G	C/C	A/A	C/C	G/G	T/T	C/C	ATAC/ATAC	C/C	A/A	TAGA/TAGA	C/C	C/C	G/G	T/T	T/T	ATTCTTATTTTCT/ATTCTTATTTTCT	G/G	C/C	C/C	T/T	G/G	T/T
W00108	RD7	7.2	A/A	C/C	CT/CT	T/T	T/T	G/G	G/G	G/G	G/G	A/A	GA/GA	*/*	A/A	A/A	T/T	T/T	G/G	C/C	C/C	C/C	G/G	C/C	A/A	G/G	G/G	C/C	G/G	C/C	T/T	T/T	C/C	ATAC/ATAC	C/C	A/A	TAGA/TAGA	C/C	C/C	G/G	T/T	T/T	ATTCTTATTTTCT/ATTCTTATTTTCT	G/G	C/C	C/C	T/T	G/G	T/T
W00338	KDML105-Bph3-1	7.2	A/A	C/C	C/C	A/A	C/C	G/G	G/G	G/G	G/G	T/T	G/G	*/*	A/A	A/A	T/T	C/C	G/G	C/C	G/G	C/C	T/T	C/C	G/G	G/G	G/G	C/C	A/A	C/C	G/G	T/T	C/C	ATAC/ATAC	C/C	A/A	TAGA/TAGA	C/C	C/C	G/G	T/T	T/T	ATTCTTATTTTCT/ATTCTTATTTTCT	G/G	C/C	C/C	T/T	G/G	T/T
W00081	RD33	7.3	A/A	C/C	C/C	A/A	C/C	G/G	G/G	G/G	G/G	T/T	G/G	*/*	A/A	A/A	T/T	C/C	G/G	C/C	G/G	C/C	T/T	C/C	G/G	G/G	G/G	C/C	A/A	C/C	G/G	T/T	C/C	ATAC/ATAC	C/C	A/A	TAGA/TAGA	C/C	C/C	G/G	T/T	T/T	ATTCTTATTTTCT/ATTCTTATTTTCT	G/G	C/C	C/C	T/T	G/G	T/T
W00283	Sangyod	7.3	A/A	C/C	CT/CT	T/T	T/T	G/G	G/G	G/G	G/G	A/A	GA/GA	*/*	A/A	A/A	T/T	T/T	G/G	C/C	C/C	C/C	G/G	C/C	A/A	G/G	G/G	C/C	G/G	C/C	T/T	T/T	C/C	ATAC/ATAC	C/C	A/A	TAGA/TAGA	C/C	C/C	G/G	T/T	T/T	ATTCTTATTTTCT/ATTCTTATTTTCT	G/G	C/C	C/C	T/T	G/G	T/T
W00057	Khi Tom Gam Nan	7.4	A/A	C/C	CT/CT	A/A	C/C	G/G	G/G	G/G	G/G	A/A	GA/GA	T/T	A/A	A/A	T/T	T/T	G/G	C/C	C/C	C/C	G/G	C/C	A/A	G/G	G/G	C/C	G/G	C/C	T/T	T/T	C/C	ATAC/ATAC	C/C	A/A	TAGA/TAGA	C/C	C/C	G/G	T/T	T/T	ATTCTTATTTTCT/ATTCTTATTTTCT	G/G	C/C	C/C	T/T	G/G	T/T
W00238	Khao Gon Jud	7.4	A/A	C/C	C/C	A/A	C/C	G/G	G/G	G/G	G/G	T/T	G/G	*/*	A/A	A/A	T/T	C/C	G/G	C/C	G/G	C/C	T/T	C/C	G/G	G/G	G/G	C/C	A/A	C/C	G/G	T/T	C/C	ATAC/ATAC	C/C	A/A	TAGA/TAGA	C/C	C/C	G/G	T/T	T/T	ATTCTTATTTTCT/ATTCTTATTTTCT	G/G	C/C	C/C	T/T	G/G	T/T
W00275	Phitsanulok 60-1	7.4	A/A	C/C	C/C	A/A	C/C	G/G	G/G	G/G	A/G	T/T	GAA/GAA	T/T	A/A	A/A	T/T	C/C	G/G	C/C	G/G	C/C	G/G	C/C	A/A	A/A	G/G	C/C	G/G	C/C	T/T	T/T	C/C	ATAC/ATAC	C/C	A/A	TAGA/TAGA	C/C	C/C	G/G	T/T	T/T	ATTCTTATTTTCT/ATTCTTATTTTCT	G/G	C/C	C/C	T/T	G/G	T/T
W00305	Puang Tawng (GS.574)	7.4	A/A	C/C	C/C	A/A	C/C	G/G	G/G	G/G	G/G	T/T	G/G	*/*	A/A	A/A	T/T	C/C	G/G	C/C	G/G	C/C	T/T	C/C	G/G	G/G	G/G	C/C	A/A	C/C	G/G	T/T	C/C	ATAC/ATAC	C/C	G/G	TAGA/TAGA	C/C	C/C	G/G	T/T	T/T	ATTCTTATTTTCT/ATTCTTATTTTCT	G/G	C/C	C/C	T/T	G/G	T/T
W00225	RD11	7.5	A/A	C/C	CT/CT	T/T	T/T	G/G	G/G	G/G	G/G	A/A	GA/GA	*/*	A/A	A/A	T/T	T/T	G/G	C/C	C/C	C/C	G/G	C/C	A/A	G/G	G/G	C/C	G/G	C/C	T/T	T/T	C/C	ATAC/ATAC	C/C	A/A	TAGA/TAGA	C/C	C/C	G/G	T/T	T/T	ATTCTTATTTTCT/ATTCTTATTTTCT	G/G	C/C	C/C	T/T	G/G	T/T
W00324	Hawm Tawng	7.5	A/A	C/C	CT/CT	T/T	T/T	G/G	G/G	G/G	G/G	A/A	GA/GA	T/T	A/A	A/A	T/T	T/T	G/G	C/C	C/C	C/C	G/G	C/C	A/A	G/G	G/G	C/C	G/G	C/C	T/T	T/T	C/C	ATAC/ATAC	C/C	A/A	TAGA/TAGA	C/C	C/C	G/G	T/T	T/T	ATTCTTATTTTCT/ATTCTTATTTTCT	G/G	C/C	C/C	T/T	G/G	T/T
W00257	Nahng Mon S-4	7.6	A/A	C/C	C/C	A/A	C/C	G/G	G/G	G/G	G/G	T/T	G/G	*/*	A/A	A/A	T/T	C/C	G/G	C/C	G/G	C/C	T/T	C/C	G/G	G/G	G/G	C/C	A/A	C/C	G/G	T/T	C/C	ATAC/ATAC	C/C	A/A	TAGA/TAGA	C/C	C/C	G/G	T/T	T/T	ATTCTTATTTTCT/ATTCTTATTTTCT	G/G	C/C	C/C	T/T	G/G	T/T
W00262	Beu Pa Taw	7.6	A/A	C/C	C/CT	A/A	C/T	G/G	G/G	G/G	G/G	T/T	GA/G	*/*	A/A	A/A	T/T	C/T	G/G	C/C	G/C	C/C	T/G	C/C	G/A	G/G	G/G	C/C	A/G	C/C	G/G	T/T	C/C	ATAC/ATAC	C/C	A/A	TAGA/TAGA	C/C	C/C	G/G	T/T	T/T	ATTCTTATTTTCT/ATTCTTATTTTCT	G/G	C/C	C/C	T/T	G/G	T/T
W00052	Puang Tawng (GS.18442)	7.7	A/A	C/C	C/C	A/A	C/C	G/G	G/G	G/G	G/G	T/T	G/G	*/*	A/A	A/A	T/T	C/C	G/G	C/C	G/G	C/C	T/T	C/C	G/G	G/G	G/G	C/C	A/A	C/C	G/G	T/T	C/C	ATAC/ATAC	C/C	G/G	TAGA/TAGA	C/C	C/C	G/G	T/T	T/T	ATTCTTATTTTCT/ATTCTTATTTTCT	G/G	C/C	C/C	T/T	G/G	T/T
W00062	Pin Kaset 4	7.7	A/A	C/C	C/C	A/A	C/C	G/G	G/G	G/G	G/G	T/T	G/G	*/*	A/A	A/A	T/T	C/C	G/G	C/C	G/G	C/C	T/T	C/C	G/G	G/G	G/G	C/C	A/A	C/C	G/G	T/T	C/C	ATAC/ATAC	C/C	A/A	TAGA/TAGA	C/C	C/C	G/G	T/T	T/T	ATTCTTATTTTCT/ATTCTTATTTTCT	G/G	C/C	C/C	T/T	G/G	T/T
W00266	Plawng Aew (GS.17711)	7.7	A/A	C/C	C/C	A/A	C/C	G/G	G/G	G/G	G/G	T/T	G/G	*/*	A/A	A/A	T/T	C/C	G/G	C/C	G/G	C/C	T/T	C/C	G/G	G/G	G/G	C/C	A/A	C/C	G/G	T/T	C/C	ATAC/ATAC	C/C	A/A	TAGA/TAGA	C/C	C/C	G/G	T/T	T/T	ATTCTTATTTTCT/ATTCTTATTTTCT	G/G	C/C	C/C	T/T	G/G	T/T
W00270	Pamah Haek Kuk (GS.19319)	7.7	A/A	C/C	CT/CT	T/T	T/T	G/G	G/G	G/G	G/G	A/A	GA/GA	T/T	A/A	A/A	T/T	T/T	G/G	C/C	C/C	C/C	G/G	C/C	A/A	G/G	G/G	C/C	G/G	C/C	T/T	T/T	C/C	ATAC/ATAC	C/C	G/G	TAGA/TAGA	C/C	C/C	G/G	T/T	T/T	ATTCTTATTTTCT/ATTCTTATTTTCT	G/G	C/C	C/C	T/T	G/G	T/T
W00272	Pan Sahm Gaw	7.7	A/A	C/C	CT/CT	A/A	C/C	G/G	G/G	G/G	G/G	A/A	GA/GA	T/T	A/A	A/A	T/T	T/T	G/G	C/C	C/C	C/C	G/G	C/C	A/A	G/G	G/G	C/C	G/G	C/C	NA	T/T	C/C	ATAC/ATAC	C/C	A/A	TAGA/TAGA	C/C	C/C	G/G	T/T	T/T	ATTCTTATTTTCT/ATTCTTATTTTCT	G/G	C/C	C/C	T/T	G/G	T/T
W00294	Hawm Nai Pon	7.7	A/A	C/C	C/C	A/A	C/C	G/G	G/G	G/G	G/G	T/T	G/G	*/*	A/A	A/A	T/T	C/C	G/G	C/C	G/G	C/C	T/T	C/C	G/G	G/G	G/G	C/C	A/A	C/C	G/G	T/T	C/C	ATAC/ATAC	C/C	A/A	TAGA/TAGA	C/C	C/C	G/G	T/T	T/T	ATTCTTATTTTCT/ATTCTTATTTTCT	G/G	C/C	C/C	T/T	G/G	T/T
W00080	Khao Jao Hawm Klongluang 1	7.8	A/A	C/C	C/C	A/A	C/C	G/G	G/G	G/G	G/G	T/T	GA/G	*/*	A/A	A/A	T/T	C/C	G/G	C/C	G/G	C/C	T/T	C/C	G/G	G/G	G/G	C/C	A/A	C/C	G/G	T/T	C/C	ATAC/ATAC	C/C	A/A	TAGA/TAGA	C/C	C/C	G/G	T/T	T/T	ATTCTTATTTTCT/ATTCTTATTTTCT	G/G	C/C	C/C	T/T	G/G	T/T
W00106	Mu9962	7.8	ACGT/ACGT	C/C	C/C	A/A	C/C	G/G	G/G	G/G	G/G	T/T	G/G	*/*	A/A	A/A	T/T	C/C	G/G	C/C	G/G	C/C	T/T	C/C	G/G	G/G	G/G	C/C	A/A	C/C	G/G	T/T	C/C	ATAC/ATAC	C/C	A/A	TAGA/TAGA	C/C	C/C	G/G	T/T	T/T	ATTCTTATTTTCT/ATTCTTATTTTCT	G/G	C/C	C/C	T/T	G/G	T/T
W00232	RD6	7.8	A/A	C/C	C/C	A/A	C/C	G/G	G/G	G/G	G/G	T/T	G/G	*/*	A/A	A/A	T/T	C/C	G/G	C/C	G/G	C/C	T/T	C/C	G/G	G/G	G/G	C/C	A/A	C/C	G/G	T/T	C/C	ATAC/ATAC	C/C	G/G	TAGA/TAGA	C/C	C/C	G/G	T/T	T/T	ATTCTTATTTTCT/ATTCTTATTTTCT	G/G	C/C	C/C	T/T	G/G	T/T
W00271	Pamah Dam	7.8	A/A	C/C	C/C	A/A	C/C	G/G	G/G	G/G	G/G	T/T	GA/G	*/*	A/A	A/A	T/T	C/C	G/G	C/C	G/G	C/C	T/T	C/C	G/G	G/G	G/G	C/C	A/A	C/C	G/G	T/T	C/C	ATAC/ATAC	C/C	A/A	TAGA/TAGA	C/C	C/C	G/G	T/T	T/T	ATTCTTATTTTCT/ATTCTTATTTTCT	G/G	C/C	C/C	T/T	G/G	T/T
W00098	Beu Saw Mi	7.9	A/A	C/C	CT/CT	A/A	C/C	G/G	G/G	G/G	G/G	A/A	GA/GAA	T/T	A/A	A/A	T/T	T/T	G/G	C/C	C/C	C/C	G/G	C/C	A/A	G/G	G/G	C/C	G/G	C/C	T/T	T/T	C/C	ATAC/ATAC	C/C	A/A	TAGA/TAGA	C/C	C/C	G/G	T/T	T/T	ATTCTTATTTTCT/ATTCTTATTTTCT	G/G	C/C	C/C	T/T	G/G	T/T
W00166	Lao Taek	8	A/A	C/C	CT/CT	A/A	C/C	G/G	G/G	G/G	G/G	A/A	GA/GA	T/T	A/A	A/A	T/T	T/T	G/G	C/C	C/C	C/C	G/G	C/C	A/A	G/G	G/G	C/C	G/G	C/C	T/T	T/T	C/C	ATAC/ATAC	C/C	A/A	TAGA/TAGA	C/C	C/C	G/G	T/T	T/T	ATTCTTATTTTCT/ATTCTTATTTTCT	G/G	C/C	C/C	T/T	G/G	T/T
W00202	Jek Chuey Gahb Khiaw	8	A/A	C/C	CT/CT	T/T	T/T	G/G	G/G	G/G	G/G	A/A	GA/GA	T/T	A/A	A/A	T/T	T/T	G/G	C/C	C/C	C/C	G/G	C/C	A/A	G/G	G/G	C/C	G/G	C/C	NA	T/T	C/C	ATAC/ATAC	C/C	A/A	TAGA/TAGA	C/C	C/C	G/G	T/T	T/T	ATTCTTATTTTCT/ATTCTTATTTTCT	G/G	C/C	C/C	T/T	G/G	T/T
W00205	Leb Nok Pattani	8	A/A	C/C	C/C	A/A	C/C	G/G	G/G	G/G	G/G	T/T	G/G	*/*	A/A	A/A	T/T	C/C	G/G	C/C	G/G	C/C	T/T	C/C	G/G	G/G	G/G	C/C	A/A	C/C	G/G	T/T	C/C	ATAC/ATAC	C/C	A/A	TAGA/TAGA	C/C	C/C	G/G	T/T	T/T	ATTCTTATTTTCT/ATTCTTATTTTCT	G/G	C/C	C/C	T/T	G/G	T/T
W00210	Niaw San-pah Tawng	8	A/A	C/C	C/C	A/A	C/C	G/G	G/G	G/G	G/G	T/T	G/G	*/*	A/A	A/A	T/T	C/C	G/G	C/C	G/G	C/C	T/T	C/C	G/G	G/G	G/G	C/C	A/A	C/C	G/G	T/T	C/C	ATAC/ATAC	C/C	G/G	TAGA/TAGA	C/C	C/C	G/G	T/T	T/T	ATTCTTATTTTCT/ATTCTTATTTTCT	G/G	C/C	C/C	T/T	G/G	T/T
W00233	RD8	8	A/A	C/C	C/C	A/A	C/C	G/G	G/G	G/G	G/G	T/T	G/G	*/*	A/A	A/A	T/T	C/C	G/G	C/C	G/G	C/C	T/T	C/C	G/G	G/G	G/G	C/C	A/A	C/C	G/G	T/T	C/C	ATAC/ATAC	C/C	A/A	TAGA/TAGA	C/C	C/C	G/G	T/T	T/T	ATTCTTATTTTCT/ATTCTTATTTTCT	G/G	C/C	C/C	T/T	G/G	T/T
W00246	Khi Tom Pan	8	A/A	C/C	CT/CT	A/A	C/C	G/G	G/G	G/G	G/G	A/A	GA/GA	T/T	A/A	A/A	T/T	T/T	G/G	C/C	C/C	C/C	G/G	C/C	A/A	G/G	G/G	C/C	G/G	C/C	T/T	T/T	C/C	ATAC/ATAC	C/C	A/A	TAGA/TAGA	C/C	C/C	G/G	T/T	T/T	ATTCTTATTTTCT/ATTCTTATTTTCT	G/G	C/C	C/C	T/T	G/G	T/T
W00287	Supanburi 60	8	A/A	C/C	C/C	A/A	C/C	G/G	G/G	G/G	G/G	T/T	G/G	*/*	A/A	A/A	T/T	C/C	G/G	C/C	G/G	C/C	T/T	C/C	G/G	G/G	G/G	C/C	A/A	C/C	G/G	T/T	C/C	ATAC/ATAC	C/C	A/A	TAGA/TAGA	C/C	C/C	G/G	T/T	T/T	ATTCTTATTTTCT/ATTCTTATTTTCT	G/G	C/C	C/C	T/T	G/G	T/T
W00318	Tah Khiad	8	A/A	C/C	CT/CT	A/A	C/C	G/G	G/G	G/G	G/G	A/A	GA/GA	T/T	A/A	A/A	T/T	T/T	G/G	C/C	C/C	C/C	G/G	C/C	A/A	G/G	G/G	C/C	G/G	C/C	T/T	T/T	C/C	ATAC/ATAC	C/C	A/A	TAGA/TAGA	C/C	C/C	G/G	T/T	T/T	ATTCTTATTTTCT/ATTCTTATTTTCT	G/G	C/C	C/C	T/T	G/G	T/T
W00325	Hawm Nahng Naun	8	A/A	C/C	C/C	A/A	C/C	G/G	G/G	G/G	G/G	T/T	G/G	*/*	A/A	A/A	T/T	C/C	G/G	C/C	G/G	C/C	T/T	C/C	G/G	G/G	G/G	C/C	A/A	C/C	G/G	T/T	C/C	ATAC/ATAC	C/C	A/A	TAGA/TAGA	C/C	C/C	G/G	T/T	T/T	ATTCTTATTTTCT/ATTCTTATTTTCT	G/G	C/C	C/C	T/T	G/G	T/T
W00137	RD23	8.1	ACGT/ACGT	C/C	C/C	A/A	C/C	G/G	G/G	G/G	G/G	T/T	G/G	*/*	A/A	A/A	T/T	C/C	G/G	C/C	G/G	C/C	T/T	C/C	G/G	G/G	G/G	C/C	A/A	C/C	G/G	T/T	C/C	ATAC/ATAC	C/C	A/A	TAGA/TAGA	C/C	C/C	G/G	T/T	T/T	ATTCTTATTTTCT/ATTCTTATTTTCT	G/G	C/C	C/C	T/T	G/G	T/T
W00354	Daw Khao GS.12155	8.1	A/A	C/C	C/C	A/A	C/C	G/G	G/G	G/G	G/G	A/A	G/G	T/T	A/A	A/A	T/T	C/C	G/G	C/C	G/G	C/C	G/G	C/C	A/A	G/G	T/T	C/C	G/G	C/C	T/T	T/T	C/C	ATAC/ATAC	C/C	A/A	TAGA/TAGA	C/C	C/C	G/G	T/T	T/T	ATTCTTATTTTCT/ATTCTTATTTTCT	G/G	C/C	C/C	T/T	G/G	T/T
W00162	Pratahn Bahn Bung	8.2	A/A	C/C	C/C	A/A	C/C	G/G	G/G	G/G	G/G	T/T	GAA/GAA	T/T	A/A	A/A	T/T	C/C	G/G	C/C	G/G	C/C	G/G	C/C	A/A	A/A	G/G	C/C	G/G	C/C	T/T	T/T	C/C	ATAC/ATAC	C/C	A/A	TAGA/TAGA	C/C	C/C	G/G	T/T	T/T	ATTCTTATTTTCT/ATTCTTATTTTCT	G/G	C/C	C/C	T/T	G/G	T/T
W00191	KDML105-PlusIII	8.2	A/A	C/C	C/C	A/A	C/C	G/G	G/G	G/G	G/G	T/T	G/G	*/*	A/A	A/A	T/T	C/C	G/G	C/C	G/G	C/C	T/T	C/C	G/G	G/G	G/G	C/C	A/A	C/C	G/G	T/T	C/C	ATAC/ATAC	C/C	A/A	TAGA/TAGA	C/C	C/C	G/G	T/T	T/T	ATTCTTATTTTCT/ATTCTTATTTTCT	G/G	C/C	C/C	T/T	G/G	T/T
W00235	Gon Gaew (GS.1698)	8.2	A/A	C/C	CT/CT	T/T	T/T	G/G	G/G	G/G	G/G	A/A	GA/GA	T/T	A/A	A/A	T/T	T/T	G/G	C/C	C/C	C/C	G/G	C/C	G/A	A/G	G/G	A/C	A/G	T/C	T/T	T/T	C/C	ATAC/ATAC	C/C	A/A	TAGA/TAGA	C/C	C/C	G/G	T/T	T/T	ATTCTTATTTTCT/ATTCTTATTTTCT	G/G	C/C	C/C	T/T	G/G	T/T
W00290	Luang Pratan (GS.6440)	8.2	A/A	C/C	C/C	A/A	C/C	G/G	G/G	G/G	G/G	T/T	GAA/GAA	T/T	A/A	A/A	T/T	C/C	G/G	C/C	G/G	C/C	G/G	C/C	A/A	A/A	G/G	C/C	G/G	C/C	T/T	T/T	C/C	ATAC/ATAC	C/C	A/A	TAGA/TAGA	C/C	C/C	G/G	T/T	T/T	ATTCTTATTTTCT/ATTCTTATTTTCT	G/G	C/C	C/C	T/T	G/G	T/T
W00323	Rahk Haeng	8.2	A/A	C/C	CT/CT	A/A	C/C	G/G	G/G	G/G	G/G	A/A	GA/GA	T/T	A/A	A/A	T/T	T/T	G/G	C/C	C/C	C/C	G/G	C/C	A/A	G/G	G/G	C/C	G/G	C/C	T/T	T/T	C/C	ATAC/ATAC	C/C	A/A	TAGA/TAGA	C/C	C/C	G/G	T/T	T/T	ATTCTTATTTTCT/ATTCTTATTTTCT	G/G	C/C	C/C	T/T	G/G	T/T
W00332	CNTBR82040-259-1-1-1	8.2	A/A	C/C	CT/CT	A/A	C/C	G/G	G/G	G/G	G/G	A/A	GA/GA	T/T	A/A	A/A	T/T	T/T	G/G	C/C	C/C	C/C	G/G	C/C	A/A	G/G	G/G	C/C	G/G	C/C	T/T	T/T	C/C	ATAC/ATAC	C/C	A/A	TAGA/TAGA	C/C	C/C	G/G	T/T	T/T	ATTCTTATTTTCT/ATTCTTATTTTCT	G/G	C/C	C/C	T/T	G/G	T/T
W00104	RD43	8.3	ACGT/ACGT	C/C	C/C	A/A	C/C	G/G	G/G	G/G	G/G	T/T	GA/G	*/*	A/A	A/A	T/T	C/C	G/G	C/C	G/G	C/C	T/T	C/C	G/G	G/G	G/G	C/C	A/A	C/C	G/G	T/T	C/C	ATAC/ATAC	C/C	A/A	TAGA/TAGA	C/C	C/C	G/G	T/T	T/T	ATTCTTATTTTCT/ATTCTTATTTTCT	G/G	C/C	C/C	T/T	G/G	T/T
W00107	RD49	8.3	ACGT/ACGT	C/C	CT/CT	A/A	C/C	G/G	G/G	G/G	G/G	A/A	GA/GA	T/T	A/A	A/A	T/T	T/T	G/G	C/C	C/C	C/C	G/G	C/C	A/A	G/G	G/G	C/C	G/G	C/C	T/T	T/T	C/C	ATAC/ATAC	C/C	A/A	TAGA/TAGA	C/C	C/C	G/G	T/T	T/T	ATTCTTATTTTCT/ATTCTTATTTTCT	G/G	C/C	C/C	T/T	G/G	T/T
W00177	CT9993	8.3	A/A	C/C	C/C	A/A	C/C	G/G	G/G	G/G	G/G	T/T	G/G	*/*	A/A	A/A	T/T	C/C	G/G	C/C	G/G	C/C	T/T	C/C	G/G	G/G	G/G	C/C	A/A	C/C	G/G	T/T	C/C	ATAC/ATAC	C/C	G/G	TAGA/TAGA	C/C	C/C	G/G	T/T	T/T	ATTCTTATTTTCT/ATTCTTATTTTCT	G/G	C/C	C/C	T/T	G/G	T/T
W00182	Hom Mali 804	8.3	A/A	C/C	CT/CT	A/A	C/C	G/G	G/G	G/G	G/G	A/A	GA/GA	T/T	A/A	A/A	T/T	T/T	G/G	C/C	C/C	C/C	G/G	C/C	A/A	G/G	G/G	C/C	G/G	C/C	T/T	T/T	C/C	ATAC/ATAC	C/C	A/A	TAGA/TAGA	C/C	C/C	G/G	T/T	T/T	ATTCTTATTTTCT/ATTCTTATTTTCT	G/G	C/C	C/C	T/T	G/G	T/T
W00220	Phare	8.3	A/A	C/C	C/C	A/A	C/C	G/G	G/G	G/G	G/G	T/T	G/G	*/*	A/A	A/A	T/T	C/C	G/G	C/C	G/G	C/C	T/T	C/C	G/G	G/G	G/G	C/C	A/A	C/C	G/G	T/T	C/C	ATAC/ATAC	C/C	A/A	TAGA/TAGA	C/C	C/C	G/G	T/T	T/T	ATTCTTATTTTCT/ATTCTTATTTTCT	G/G	C/C	C/C	T/T	G/G	T/T
W00229	RD37	8.3	A/A	C/C	C/C	A/A	C/C	G/G	G/G	G/G	G/G	A/A	G/G	T/T	A/A	A/A	T/T	C/C	G/G	T/T	G/G	C/C	G/G	C/C	A/A	G/G	T/T	C/C	G/G	C/C	T/T	T/T	C/C	ATAC/ATAC	C/C	A/A	TAGA/TAGA	C/C	C/C	G/G	T/T	T/T	ATTCTTATTTTCT/ATTCTTATTTTCT	G/G	C/C	C/C	T/T	G/G	T/T
W00254	Di Si	8.3	A/A	C/C	C/C	A/A	C/C	G/G	G/G	G/G	G/G	T/T	GAA/GAA	T/T	A/A	A/A	T/T	C/C	G/G	C/C	G/G	C/C	G/G	C/C	A/A	A/A	G/G	C/C	G/G	C/C	T/T	T/T	C/C	ATAC/ATAC	C/C	A/A	TAGA/TAGA	C/C	C/C	G/G	T/T	T/T	ATTCTTATTTTCT/ATTCTTATTTTCT	G/G	C/C	C/C	T/T	G/G	T/T
W00341	Gaen Jan	8.3	A/A	C/C	CT/CT	A/A	C/C	G/G	G/G	G/G	G/G	A/A	GA/GA	T/T	A/A	A/A	T/T	T/T	G/G	C/C	C/C	C/C	G/G	C/C	A/A	G/G	G/G	C/C	G/G	C/C	NA	T/T	C/C	ATAC/ATAC	C/C	A/A	TAGA/TAGA	C/C	C/C	G/G	T/T	T/T	ATTCTTATTTTCT/ATTCTTATTTTCT	G/G	C/C	C/C	T/T	G/G	T/T
W00060	Man Ped 215-33-65	8.4	A/A	C/C	C/C	A/A	C/C	G/G	G/G	G/G	G/G	A/A	G/G	T/T	A/A	A/A	T/T	C/C	G/G	C/C	G/G	C/C	G/G	C/C	A/A	G/G	T/T	C/C	G/G	C/C	T/T	T/T	C/C	ATAC/ATAC	C/C	A/A	TAGA/TAGA	C/C	C/C	G/G	T/T	T/T	ATTCTTATTTTCT/ATTCTTATTTTCT	G/G	C/C	C/C	T/T	G/G	T/T
W00253	Daw Khao GS.5584	8.4	ACGT/ACGT	T/T	C/C	A/A	C/C	G/G	G/G	G/G	G/G	T/T	G/G	*/*	A/A	A/A	T/T	C/C	G/G	C/C	G/G	C/C	T/T	C/C	G/G	G/G	G/G	C/C	A/A	C/C	G/G	T/T	C/C	ATAC/ATAC	C/C	A/A	TAGA/TAGA	C/C	C/C	G/G	T/T	T/T	ATTCTTATTTTCT/ATTCTTATTTTCT	G/G	C/C	C/C	T/T	G/G	T/T
W00291	Hawm Khi Kwai	8.4	A/A	C/C	C/C	A/A	C/C	G/G	G/G	G/G	G/G	T/T	G/G	*/*	A/A	A/A	T/T	C/C	G/G	C/C	G/G	C/C	T/T	C/C	G/G	G/G	G/G	C/C	A/A	C/C	G/G	T/T	C/C	ATAC/ATAC	C/C	A/A	TAGA/TAGA	C/C	C/C	G/G	T/T	T/T	ATTCTTATTTTCT/ATTCTTATTTTCT	G/G	C/C	C/C	T/T	G/G	T/T
W00322	Puang Hahng Nahk	8.4	A/A	C/C	CT/CT	A/A	C/C	G/G	G/G	G/G	G/G	A/A	GA/GA	T/T	A/A	A/A	T/T	T/T	G/G	C/C	C/C	C/C	G/G	C/C	A/A	G/G	G/G	C/C	G/G	C/C	T/T	T/T	C/C	ATAC/ATAC	C/C	A/A	TAGA/TAGA	C/C	C/C	G/G	T/T	T/T	ATTCTTATTTTCT/ATTCTTATTTTCT	G/G	C/C	C/C	T/T	G/G	T/T
W00055	Nahng Cha-lawng	8.5	A/A	C/C	C/C	A/A	C/C	G/G	G/G	G/G	G/G	T/T	GA/G	*/*	A/A	A/A	T/T	C/C	G/G	C/C	G/G	C/C	T/T	C/C	G/G	G/G	G/G	C/C	A/A	C/C	G/G	T/T	C/C	ATAC/ATAC	C/C	G/A	TAGA/TAGA	C/C	C/C	G/G	T/T	T/T	ATTCTTATTTTCT/ATTCTTATTTTCT	G/G	C/C	C/C	T/T	G/G	T/T
W00068	Khao Jao Hawm Supanburi	8.5	A/A	C/C	C/C	A/A	C/C	G/G	G/G	G/G	G/G	T/T	GA/G	*/*	A/A	A/A	T/T	C/C	G/G	C/C	G/G	C/C	T/T	C/C	G/G	G/G	G/G	C/C	A/A	C/C	G/G	T/T	C/C	ATAC/ATAC	C/C	A/A	TAGA/TAGA	C/C	C/C	G/G	T/T	T/T	ATTCTTATTTTCT/ATTCTTATTTTCT	G/G	C/C	C/C	T/T	G/G	T/T
W00084	Khao Bahn Pong 132	8.5	A/A	C/C	CT/CT	T/T	T/T	G/G	G/G	G/G	G/G	A/A	GA/GA	T/T	A/A	A/A	T/T	T/T	G/G	C/C	C/C	C/C	G/G	C/C	A/A	G/G	G/G	C/C	G/G	C/C	T/T	T/T	C/C	ATAC/ATAC	C/C	A/A	TAGA/TAGA	C/C	C/C	G/G	T/T	T/T	ATTCTTATTTTCT/ATTCTTATTTTCT	G/G	C/C	C/C	T/T	G/G	T/T
W00087	Supan Buri 3	8.5	ACGT/ACGT	C/C	CT/CT	T/T	T/T	G/G	G/G	G/G	G/G	A/A	GA/GA	*/*	A/A	A/A	T/T	T/T	G/G	C/C	C/C	C/C	G/G	C/C	A/A	G/G	G/G	C/C	G/G	C/C	T/T	T/T	C/C	ATAC/ATAC	C/C	A/A	TAGA/TAGA	C/C	C/C	G/G	T/T	T/T	ATTCTTATTTTCT/ATTCTTATTTTCT	G/G	C/C	C/C	T/T	G/G	T/T
W00099	RD17	8.5	A/A	C/C	C/C	A/A	C/C	G/G	G/G	G/G	G/G	T/T	G/G	*/*	A/A	A/A	T/T	C/C	G/G	C/C	G/G	C/C	T/T	C/C	G/G	G/G	G/G	C/C	A/A	C/C	G/G	T/T	C/C	ATAC/ATAC	C/C	A/A	TAGA/TAGA	C/C	C/C	G/G	T/T	T/T	ATTCTTATTTTCT/ATTCTTATTTTCT	G/G	C/C	C/C	T/T	G/G	T/T
W00118	Basmati 370	8.5	A/A	C/C	CT/CT	T/T	T/T	G/G	G/G	G/G	G/G	A/A	GA/GA	*/*	A/A	A/A	T/T	T/T	G/G	C/C	C/C	C/C	G/G	C/C	A/A	G/G	G/G	C/C	G/G	C/C	T/T	T/T	C/C	ATAC/ATAC	C/C	A/A	TAGA/TAGA	C/C	C/C	G/G	T/T	T/T	ATTCTTATTTTCT/ATTCTTATTTTCT	G/G	C/C	C/C	T/T	G/G	T/T
W00228	RD31	8.5	ACGT/ACGT	C/C	CT/CT	T/T	T/T	G/G	G/G	G/G	G/G	A/A	GA/GA	T/T	A/A	A/A	T/T	T/T	G/G	C/C	C/C	C/C	G/G	C/C	A/A	G/G	G/G	C/C	G/G	C/C	T/T	T/T	C/C	ATAC/ATAC	C/C	A/A	TAGA/TAGA	C/C	C/C	G/G	T/T	T/T	ATTCTTATTTTCT/ATTCTTATTTTCT	G/G	C/C	C/C	T/T	G/G	T/T
W00281	Look Leuang	8.5	A/A	C/C	C/C	A/A	C/C	G/G	G/G	G/G	G/G	T/T	G/G	*/*	A/A	A/A	T/T	C/C	G/G	C/C	G/G	C/C	T/T	C/C	G/G	G/G	G/G	C/C	A/A	C/C	G/G	T/T	C/C	ATAC/ATAC	C/C	A/A	TAGA/TAGA	C/C	C/C	G/G	T/T	T/T	ATTCTTATTTTCT/ATTCTTATTTTCT	G/G	C/C	C/C	T/T	G/G	T/T
W00295	Hawm Pamah (GS.5333)	8.5	A/A	C/C	CT/CT	A/A	C/C	G/G	G/G	G/G	G/G	A/A	GA/GAA	T/T	A/A	A/A	T/T	T/T	G/G	C/C	C/C	C/C	G/G	C/C	A/A	G/G	G/G	C/C	G/G	C/C	T/T	T/T	C/C	ATAC/ATAC	C/C	A/A	TAGA/TAGA	C/C	C/C	G/G	T/T	T/T	ATTCTTATTTTCT/ATTCTTATTTTCT	G/G	C/C	C/C	T/T	G/G	T/T
W00296	Hawm Lao	8.5	A/A	C/C	CT/CT	A/A	C/C	G/G	G/G	G/G	G/G	A/A	GA/GAA	T/T	A/A	A/A	T/T	T/T	G/G	C/C	C/C	C/C	G/G	C/C	A/A	G/G	G/G	C/C	G/G	C/C	T/T	T/T	C/C	ATAC/ATAC	C/C	A/A	TAGA/TAGA	C/C	C/C	G/G	T/T	T/T	ATTCTTATTTTCT/ATTCTTATTTTCT	G/G	C/C	C/C	T/T	G/G	T/T
W00307	Hahng Nahk	8.5	A/A	C/C	C/C	A/A	C/C	G/G	G/G	G/G	G/G	T/T	GA/G	*/*	A/A	A/A	T/T	C/C	G/G	C/C	G/G	C/C	T/T	C/C	G/G	G/G	G/G	C/C	A/A	C/C	G/G	T/T	C/C	ATAC/ATAC	C/C	A/A	TAGA/TAGA	C/C	C/C	G/G	T/T	T/T	ATTCTTATTTTCT/ATTCTTATTTTCT	G/G	C/C	C/C	T/T	G/G	T/T
W00316	Daeng Nah	8.5	A/A	C/C	CT/CT	A/A	C/C	G/G	G/G	G/G	G/G	A/A	GA/GA	T/T	A/A	A/A	T/T	T/T	G/G	C/C	C/C	C/C	G/G	C/C	A/A	G/G	G/G	C/C	G/G	C/C	T/T	T/T	C/C	ATAC/ATAC	C/C	A/A	TAGA/TAGA	C/C	C/C	G/G	T/T	T/T	ATTCTTATTTTCT/ATTCTTATTTTCT	G/G	C/C	C/C	T/T	G/G	T/T
W00074	Khao Gaw Diaw 35	8.6	A/A	C/C	CT/CT	A/A	C/C	G/G	G/G	G/G	G/G	A/A	GA/GA	T/T	A/A	A/A	T/T	T/T	G/G	C/C	C/C	C/C	G/G	C/C	A/A	G/G	G/G	C/C	G/G	C/C	T/T	T/T	C/C	ATAC/ATAC	C/C	A/A	TAGA/TAGA	C/C	C/C	G/G	T/T	T/T	ATTCTTATTTTCT/ATTCTTATTTTCT	G/G	C/C	C/C	T/T	G/G	T/T
W00093	Thunyasirin	8.6	A/A	C/C	C/C	A/A	C/C	G/G	G/G	G/G	G/G	T/T	G/G	*/*	A/A	A/A	T/T	C/C	G/G	C/C	G/G	C/C	T/T	C/C	G/G	G/G	G/G	C/C	A/A	C/C	G/G	T/T	C/C	ATAC/ATAC	C/C	G/G	TAGA/TAGA	C/C	C/C	G/G	T/T	T/T	ATTCTTATTTTCT/ATTCTTATTTTCT	G/G	C/C	C/C	T/T	G/G	T/T
W00260	Bak Muay	8.6	ACGT/ACGT	T/T	C/C	A/A	C/C	G/G	G/G	G/G	G/G	T/T	G/G	*/*	A/A	A/A	T/T	C/C	G/G	C/C	G/G	C/C	T/T	C/C	G/G	G/G	G/G	C/C	A/A	C/C	G/G	T/T	C/C	ATAC/ATAC	C/C	A/A	TAGA/TAGA	C/C	C/C	G/G	T/T	T/T	ATTCTTATTTTCT/ATTCTTATTTTCT	G/G	C/C	C/C	T/T	G/G	T/T
W00267	Pin Kaset 3	8.6	ACGT/ACGT	C/C	C/C	A/A	C/C	G/G	G/G	G/G	A/A	T/T	G/G	T/T	A/A	A/A	T/T	C/C	G/G	C/C	G/G	C/C	G/G	C/C	A/A	A/A	G/G	C/C	G/G	C/C	T/T	T/T	C/C	ATAC/ATAC	C/C	A/A	TAGA/TAGA	C/C	C/C	G/G	T/T	T/T	ATTCTTATTTTCT/ATTCTTATTTTCT	G/G	C/C	C/C	T/T	G/G	T/T
W00292	Hawm Jan	8.6	A/A	C/C	CT/CT	A/A	C/C	G/G	G/G	G/G	G/G	A/A	GA/GA	T/T	A/A	A/A	T/T	T/T	G/G	C/C	C/C	C/C	G/G	C/C	A/A	G/G	G/G	C/C	G/G	C/C	T/T	T/T	C/C	ATAC/ATAC	C/C	A/A	TAGA/TAGA	C/C	C/C	G/G	T/T	T/T	ATTCTTATTTTCT/ATTCTTATTTTCT	G/G	C/C	C/C	T/T	G/G	T/T
W00340	Chiang Dao	8.6	A/A	C/C	CT/CT	A/A	C/C	G/G	G/G	G/G	G/G	A/A	GA/GA	T/T	A/A	A/A	T/T	T/T	G/G	C/C	C/C	C/C	G/G	C/C	A/A	G/G	G/G	C/C	G/G	C/C	T/T	T/T	C/C	ATAC/ATAC	C/C	A/A	TAGA/TAGA	C/C	C/C	G/G	T/T	T/T	ATTCTTATTTTCT/ATTCTTATTTTCT	G/G	C/C	C/C	T/T	G/G	T/T
W00342	Mae Lahd	8.6	A/A	C/C	C/CT	A/A	C/C	G/G	G/G	G/G	G/G	A/A	GA/G	T/T	A/A	A/A	T/T	C/T	G/G	C/C	G/C	C/C	G/G	C/C	A/A	G/G	G/G	C/C	G/G	C/C	T/T	T/T	C/C	ATAC/ATAC	C/C	A/A	TAGA/TAGA	C/C	C/C	G/G	T/T	T/T	ATTCTTATTTTCT/ATTCTTATTTTCT	G/G	C/C	C/C	T/T	G/G	T/T
W00346	Gon Gaew (GS.6158)	8.6	A/A	C/C	C/C	A/A	C/C	G/G	G/G	G/G	G/G	T/T	GAA/GAA	T/T	A/A	A/A	T/T	C/C	G/G	C/C	G/G	C/C	G/G	C/C	A/A	A/A	G/G	C/C	G/G	C/C	T/T	T/T	C/C	ATAC/ATAC	C/C	A/A	TAGA/TAGA	C/C	C/C	G/G	T/T	T/T	ATTCTTATTTTCT/ATTCTTATTTTCT	G/G	C/C	C/C	T/T	G/G	T/T
W00110	RD41	8.7	ACGT/ACGT	C/C	CT/CT	A/A	C/C	G/G	G/G	G/G	G/G	A/A	GA/GA	T/T	A/A	A/A	T/T	T/T	G/G	C/C	C/C	C/C	G/G	C/C	A/A	G/G	G/G	C/C	G/G	C/C	NA	T/T	C/C	ATAC/ATAC	C/C	A/A	TAGA/TAGA	C/C	C/C	G/G	T/T	T/T	ATTCTTATTTTCT/ATTCTTATTTTCT	G/G	C/C	C/C	T/T	G/G	T/T
W00142	Pawng Aew (GS.21776)	8.7	A/A	C/C	C/C	A/A	C/C	G/G	G/G	G/G	G/G	T/T	G/G	*/*	A/A	A/A	T/T	C/C	G/G	C/C	G/G	C/C	T/T	C/C	G/G	G/G	G/G	C/C	A/A	C/C	G/G	T/T	C/C	ATAC/ATAC	C/C	A/A	TAGA/TAGA	C/C	C/C	G/G	T/T	T/T	ATTCTTATTTTCT/ATTCTTATTTTCT	G/G	C/C	C/C	T/T	G/G	T/T
W00186	IR53936	8.7	ACGT/ACGT	C/C	CT/CT	T/T	T/T	G/G	G/G	G/G	G/G	A/A	GA/GA	*/*	A/A	A/A	T/T	T/T	G/G	C/C	C/C	C/C	G/G	C/C	A/A	G/G	G/G	C/C	G/G	C/C	NA	T/T	C/C	ATAC/ATAC	C/C	A/A	TAGA/TAGA	C/C	C/C	G/G	T/T	T/T	ATTCTTATTTTCT/ATTCTTATTTTCT	G/G	C/C	C/C	T/T	G/G	T/T
W00198	TDK1_Sub1	8.7	A/A	C/C	C/C	A/A	C/C	G/G	G/G	G/G	G/G	T/T	GA/G	*/*	A/A	A/A	T/T	C/C	G/G	C/C	G/G	C/C	T/T	C/C	G/G	G/G	G/G	C/C	A/A	C/C	G/G	T/T	C/C	ATAC/ATAC	C/C	G/G	TAGA/TAGA	C/C	C/C	G/G	T/T	T/T	ATTCTTATTTTCT/ATTCTTATTTTCT	G/G	C/C	C/C	T/T	G/G	T/T
W00279	Mah Bang	8.7	A/A	C/C	CT/CT	T/T	T/T	G/G	G/G	G/G	G/G	A/A	GA/GA	T/T	A/A	A/A	T/T	T/T	G/G	C/C	C/C	C/C	G/G	C/C	A/A	G/G	G/G	C/C	G/G	C/C	T/T	T/T	C/C	ATAC/ATAC	C/C	A/A	TAGA/TAGA	C/C	C/C	G/G	T/T	T/T	ATTCTTATTTTCT/ATTCTTATTTTCT	G/G	C/C	C/C	T/T	G/G	T/T
W00289	Mahk Nam	8.7	A/A	C/C	C/C	A/A	C/C	G/G	G/G	G/G	G/G	T/T	G/G	*/*	A/A	A/A	T/T	C/C	G/G	C/C	G/G	C/C	T/T	C/C	G/G	G/G	G/G	C/C	A/A	C/C	G/G	T/T	C/C	ATAC/ATAC	C/C	A/A	TAGA/TAGA	C/C	C/C	G/G	T/T	T/T	ATTCTTATTTTCT/ATTCTTATTTTCT	G/G	C/C	C/C	T/T	G/G	T/T
W00345	RD47	8.7	A/A	C/C	C/C	A/A	C/C	G/G	G/G	G/G	G/G	T/T	GAA/GAA	T/T	A/A	A/A	T/T	C/C	G/G	C/C	G/G	C/C	G/G	C/C	A/A	A/A	G/G	C/C	G/G	C/C	T/T	T/T	C/C	ATAC/ATAC	C/C	A/A	TAGA/TAGA	C/C	C/C	G/G	T/T	T/T	ATTCTTATTTTCT/ATTCTTATTTTCT	G/G	C/C	C/C	T/T	G/G	T/T
W00053	PSL85063-9-1-2	8.8	ACGT/ACGT	C/C	C/C	A/A	C/C	G/G	G/G	G/G	G/G	T/T	G/G	*/*	A/A	A/A	T/T	C/C	G/G	C/C	G/G	C/C	T/T	C/C	G/G	G/G	G/G	C/C	A/A	C/C	G/G	T/T	C/C	ATAC/ATAC	C/C	A/A	TAGA/TAGA	C/C	C/C	G/G	T/T	T/T	ATTCTTATTTTCT/ATTCTTATTTTCT	G/G	C/C	C/C	T/T	G/G	T/T
W00056	RD69 (Thabthim Chumphae)	8.8	A/A	C/C	CT/CT	T/T	T/T	G/G	G/G	G/G	G/G	A/A	GA/GA	*/*	A/A	A/A	T/T	T/T	G/G	C/C	C/C	C/C	G/G	C/C	A/A	G/G	G/G	C/C	G/G	C/C	T/T	T/T	C/C	ATAC/ATAC	C/C	A/A	TAGA/TAGA	C/C	C/C	G/G	T/T	T/T	ATTCTTATTTTCT/ATTCTTATTTTCT	G/G	C/C	C/C	T/T	G/G	T/T
W00058	T6-4	8.8	ACGT/ACGT	C/C	C/C	A/A	C/C	G/G	G/G	G/G	G/G	T/T	G/G	*/*	A/A	A/A	T/T	C/C	G/G	C/C	G/G	C/C	T/T	C/C	G/G	G/G	G/G	C/C	A/A	C/C	G/G	T/T	C/C	ATAC/ATAC	C/C	A/A	TAGA/TAGA	C/C	C/C	G/G	T/T	T/T	ATTCTTATTTTCT/ATTCTTATTTTCT	G/G	C/C	C/C	T/T	G/G	T/T
W00070	RD57	8.8	ACGT/ACGT	C/C	CT/CT	T/T	T/T	G/G	G/G	G/G	G/G	A/A	GA/G	T/T	A/A	A/A	T/T	T/T	G/G	C/C	C/C	C/C	G/G	C/C	A/A	G/G	G/G	C/C	G/G	C/C	T/T	T/T	C/C	ATAC/ATAC	C/C	A/A	TAGA/TAGA	C/C	C/C	G/G	T/T	T/T	ATTCTTATTTTCT/ATTCTTATTTTCT	G/G	C/C	C/C	T/T	G/G	T/T
W00086	Khem Tawng Phatthalung	8.8	A/A	C/C	C/C	A/A	C/C	G/G	G/G	G/G	G/G	T/T	G/G	*/*	A/A	A/A	T/T	C/C	G/G	C/C	G/G	C/C	T/T	C/C	G/G	G/G	G/G	C/C	A/A	C/C	G/G	T/T	C/C	ATAC/ATAC	C/C	A/A	TAGA/TAGA	C/C	C/C	G/G	T/T	T/T	ATTCTTATTTTCT/ATTCTTATTTTCT	G/G	C/C	C/C	T/T	G/G	T/T
W00094	RD29	8.8	ACGT/ACGT	C/C	C/C	A/A	C/C	G/G	G/G	G/G	G/G	A/A	G/G	T/T	A/A	A/A	T/T	C/C	G/G	T/T	G/G	C/C	G/G	C/C	A/A	G/G	T/T	C/C	G/G	C/C	T/T	T/T	C/C	ATAC/ATAC	C/C	A/A	TAGA/TAGA	C/C	C/C	G/G	T/T	T/T	ATTCTTATTTTCT/ATTCTTATTTTCT	G/G	C/C	C/C	T/T	G/G	T/T
W00116	1094-61	8.8	A/A	C/C	C/C	A/A	C/C	G/G	G/G	G/G	G/G	T/T	G/G	*/*	A/A	A/A	T/T	C/C	G/G	C/C	G/G	C/C	T/T	C/C	G/G	G/G	G/G	C/C	A/A	C/C	G/G	T/T	C/C	ATAC/ATAC	C/C	A/A	TAGA/TAGA	C/C	C/C	G/G	T/T	T/T	ATTCTTATTTTCT/ATTCTTATTTTCT	G/G	C/C	C/C	T/T	G/G	T/T
W00125	Hom Mali 821	8.8	A/A	C/C	C/C	A/A	C/C	G/G	G/G	G/G	G/G	T/T	GA/G	*/*	A/A	A/A	T/T	C/C	G/G	C/C	G/G	C/C	T/T	C/C	G/G	G/G	G/G	C/C	A/A	C/C	G/G	T/T	C/C	ATAC/ATAC	C/C	A/A	TAGA/TAGA	C/C	C/C	G/G	T/T	T/T	ATTCTTATTTTCT/ATTCTTATTTTCT	G/G	C/C	C/C	T/T	G/G	T/T
W00128	IR72	8.8	ACGT/ACGT	C/C	CT/CT	T/T	T/T	G/G	G/G	G/G	G/G	A/A	GA/GA	T/T	A/A	A/A	T/T	T/T	G/G	C/C	C/C	C/C	G/G	C/C	A/A	G/G	G/G	C/C	G/G	C/C	T/T	T/T	C/C	ATAC/ATAC	C/C	A/A	TAGA/TAGA	C/C	C/C	G/G	T/T	T/T	ATTCTTATTTTCT/ATTCTTATTTTCT	G/G	C/C	C/C	T/T	G/G	T/T
W00161	Tawng Rahk Sai	8.8	A/A	C/C	CT/CT	A/A	C/C	G/G	G/G	G/G	G/G	A/A	GA/GA	T/T	A/A	A/A	T/T	T/T	G/G	C/C	C/C	C/C	G/G	C/C	A/A	G/G	G/G	C/C	G/G	C/C	T/T	T/T	C/C	ATAC/ATAC	C/C	A/A	TAGA/TAGA	C/C	C/C	G/G	T/T	T/T	ATTCTTATTTTCT/ATTCTTATTTTCT	G/G	C/C	C/C	T/T	G/G	T/T
W00175	Abhaya	8.8	ACGT/ACGT	C/C	C/C	A/A	C/C	G/G	G/G	G/G	G/G	T/T	G/G	*/*	A/A	A/A	T/T	C/C	G/G	C/C	G/G	C/C	T/T	C/C	G/G	G/G	G/G	C/C	A/A	C/C	G/G	T/T	C/C	ATAC/ATAC	C/C	A/A	TAGA/TAGA	C/C	C/C	G/G	T/T	T/T	ATTCTTATTTTCT/ATTCTTATTTTCT	G/G	C/C	C/C	T/T	G/G	T/T
W00190	Jasmine IR57514 (BC4F7)	8.8	A/A	C/C	CT/CT	T/T	T/T	G/G	G/G	G/G	G/G	A/A	GA/GA	T/T	A/A	A/A	T/T	T/T	G/G	C/C	C/C	C/C	G/G	C/C	A/A	G/G	G/G	C/C	G/G	C/C	T/T	T/T	C/C	ATAC/ATAC	C/C	A/A	TAGA/TAGA	C/C	C/C	G/G	T/T	T/T	ATTCTTATTTTCT/ATTCTTATTTTCT	G/G	C/C	C/C	T/T	G/G	T/T
W00200	khiaw	8.8	A/A	C/C	C/C	A/A	C/C	G/G	G/G	G/G	G/G	T/T	G/G	*/*	A/A	A/A	T/T	C/C	G/G	C/C	G/G	C/C	T/T	C/C	G/G	G/G	G/G	C/C	A/A	C/C	G/G	T/T	C/C	ATAC/ATAC	C/C	A/A	TAGA/TAGA	C/C	C/C	G/G	T/T	T/T	ATTCTTATTTTCT/ATTCTTATTTTCT	G/G	C/C	C/C	T/T	G/G	T/T
W00214	Leuang Yai	8.8	A/A	C/C	CT/CT	A/A	C/C	G/G	G/G	G/G	G/G	A/A	GA/GAA	T/T	A/A	A/A	T/T	T/T	G/G	C/C	C/C	C/C	G/G	C/C	A/A	G/G	G/G	C/C	G/G	C/C	T/T	T/T	C/C	ATAC/ATAC	C/C	A/A	TAGA/TAGA	C/C	C/C	G/G	T/T	T/T	ATTCTTATTTTCT/ATTCTTATTTTCT	G/G	C/C	C/C	T/T	G/G	T/T
W00219	Leuang Hawm	8.8	A/A	C/C	CT/CT	A/A	C/C	G/G	G/G	G/G	G/G	A/A	GA/GA	A/T	A/A	A/A	T/T	T/T	G/G	C/C	C/C	C/C	G/G	C/C	A/A	G/G	G/G	C/C	G/G	C/C	T/T	T/T	C/C	ATAC/ATAC	C/C	A/A	TAGA/TAGA	C/C	C/C	G/G	T/T	T/T	ATTCTTATTTTCT/ATTCTTATTTTCT	G/G	C/C	C/C	T/T	G/G	T/T
W00234	RD9	8.8	A/A	C/C	C/C	A/A	C/C	G/G	G/G	G/G	A/A	T/T	G/G	T/T	A/A	A/A	T/T	C/C	G/G	C/C	G/G	C/C	G/G	C/C	A/A	A/A	G/G	C/C	G/G	C/C	T/T	T/T	C/C	ATAC/ATAC	C/C	A/A	TAGA/TAGA	C/C	C/C	G/G	T/T	T/T	ATTCTTATTTTCT/ATTCTTATTTTCT	G/G	C/C	C/C	T/T	G/G	T/T
W00236	Goo Meuang Luang	8.8	A/A	C/C	CT/CT	A/A	C/C	G/G	G/G	G/G	G/G	A/A	GA/GA	T/T	A/A	A/A	T/T	T/T	G/G	C/C	C/C	C/C	G/G	C/C	A/A	G/G	G/G	C/C	G/G	C/C	T/T	T/T	C/C	ATAC/ATAC	C/C	A/A	TAGA/TAGA	C/C	C/C	G/G	T/T	T/T	ATTCTTATTTTCT/ATTCTTATTTTCT	G/G	C/C	C/C	T/T	G/G	T/T
W00243	Khao Bun Mah	8.8	A/A	C/C	C/C	A/A	C/C	G/G	G/G	G/G	G/G	T/T	G/G	*/*	A/A	A/A	T/T	C/C	G/G	C/C	G/G	C/C	T/T	C/C	G/G	G/G	G/G	C/C	A/A	C/C	G/G	T/T	C/C	ATAC/ATAC	C/C	A/A	TAGA/TAGA	C/C	C/C	G/G	T/T	T/T	ATTCTTATTTTCT/ATTCTTATTTTCT	G/G	C/C	C/C	T/T	G/G	T/T
W00251	Chum Phae 60	8.8	A/A	C/C	C/C	A/A	C/C	G/G	G/G	G/G	G/G	T/T	G/G	*/*	A/A	A/A	T/T	C/C	G/G	C/C	G/G	C/C	T/T	C/C	G/G	G/G	G/G	C/C	A/A	C/C	G/G	T/T	C/C	ATAC/ATAC	C/C	A/A	TAGA/TAGA	C/C	C/C	G/G	T/T	T/T	ATTCTTATTTTCT/ATTCTTATTTTCT	G/G	C/C	C/C	T/T	G/G	T/T
W00280	Yi Tae Sah Ming	8.8	A/A	C/C	C/C	A/A	C/C	G/G	G/G	G/G	G/G	T/T	G/G	*/*	A/A	A/A	T/T	C/C	G/G	C/C	G/G	C/C	T/T	C/C	G/G	G/G	G/G	C/C	A/A	C/C	G/G	T/T	C/C	ATAC/ATAC	C/C	A/A	TAGA/TAGA	C/C	C/C	G/G	T/T	T/T	ATTCTTATTTTCT/ATTCTTATTTTCT	G/G	C/C	C/C	T/T	G/G	T/T
W00284	Sangyod Phatthalung	8.8	A/A	C/C	CT/CT	T/T	T/T	G/G	G/G	G/G	G/G	A/A	GA/GA	*/*	A/A	A/A	T/T	T/T	G/G	C/C	C/C	C/C	G/G	C/C	A/A	G/G	G/G	C/C	G/G	C/C	T/T	T/T	C/C	ATAC/ATAC	C/C	A/A	TAGA/TAGA	C/C	C/C	G/G	T/T	T/T	ATTCTTATTTTCT/ATTCTTATTTTCT	G/G	C/C	C/C	T/T	G/G	T/T
W00308	RD53	8.8	A/A	C/C	C/C	A/A	C/C	G/G	G/G	G/G	G/G	T/T	GAA/GAA	T/T	A/A	A/A	T/T	C/C	G/G	C/C	G/G	C/C	G/G	C/C	A/A	A/A	G/G	C/C	G/G	C/C	T/T	T/T	C/C	ATAC/ATAC	C/C	A/A	TAGA/TAGA	C/C	C/C	G/G	T/T	T/T	ATTCTTATTTTCT/ATTCTTATTTTCT	G/G	C/C	C/C	T/T	G/G	T/T
W00312	Jao Khao	8.8	A/A	C/C	CT/CT	A/A	C/C	G/G	G/G	G/G	G/G	A/A	GA/GA	T/T	A/A	A/A	T/T	T/T	G/G	C/C	C/C	C/C	G/G	C/C	A/A	G/G	G/G	C/C	G/G	C/C	T/T	T/T	C/C	ATAC/ATAC	C/C	A/A	TAGA/TAGA	C/C	C/C	G/G	T/T	T/T	ATTCTTATTTTCT/ATTCTTATTTTCT	G/G	C/C	C/C	T/T	G/G	T/T
W00320	Nah Khwan	8.8	A/ACGT	C/C	CT/CT	A/A	C/C	G/G	G/G	G/G	G/G	A/A	GA/GA	T/T	A/A	A/A	T/T	T/T	G/G	C/C	C/C	C/C	G/G	C/C	A/A	G/G	G/G	C/C	G/G	C/C	T/T	T/T	C/C	ATAC/ATAC	C/C	A/A	TAGA/TAGA	C/C	C/C	G/G	T/T	T/T	ATTCTTATTTTCT/ATTCTTATTTTCT	G/G	C/C	C/C	T/T	G/G	T/T
W00039	KDML105 (UBN)	9	A/A	C/C	C/C	A/A	C/C	G/G	G/G	G/G	G/G	T/T	G/G	*/*	A/A	A/A	T/T	C/C	G/G	C/C	G/G	C/C	T/T	C/C	G/G	G/G	G/G	C/C	A/A	C/C	G/G	T/T	C/C	ATAC/ATAC	C/C	A/A	TAGA/TAGA	C/C	NA	G/G	T/T	T/T	ATTCTTATTTTCT/ATTCTTATTTTCT	G/G	C/C	C/C	T/T	G/G	T/T
W00061	BENARA	9	A/A	C/C	C/C	A/A	C/C	G/G	G/G	G/G	G/G	T/T	G/G	*/*	A/A	A/A	T/T	C/C	G/G	C/C	G/G	C/C	T/T	C/C	G/G	G/G	G/G	C/C	A/A	C/C	G/G	T/T	C/C	ATAC/ATAC	C/C	A/A	TAGA/TAGA	C/C	C/C	G/G	T/T	T/T	ATTCTTATTTTCT/ATTCTTATTTTCT	G/G	C/C	C/C	T/T	G/G	T/T
W00063	Khao Jao Hawm Phitsanulok 1	9	A/A	C/C	C/C	A/A	C/C	G/G	G/G	G/G	G/G	T/T	G/G	*/*	A/A	A/A	T/T	C/C	G/G	C/C	G/G	C/C	T/T	C/C	G/G	G/G	G/G	C/C	A/A	C/C	G/G	T/T	C/C	ATAC/ATAC	C/C	A/A	TAGA/TAGA	C/C	C/C	G/G	T/T	T/T	ATTCTTATTTTCT/ATTCTTATTTTCT	G/G	C/C	C/C	T/T	G/G	T/T
W00067	CHEMPAN	9	A/A	C/C	CT/CT	A/A	C/C	G/G	G/G	G/G	G/G	A/A	GA/GA	T/T	A/A	A/A	T/T	T/T	G/G	C/C	C/C	C/C	G/G	C/C	A/A	G/G	G/G	C/C	G/G	C/C	T/T	T/T	C/C	ATAC/ATAC	C/C	A/A	TAGA/TAGA	C/C	C/C	G/G	T/T	T/T	ATTCTTATTTTCT/ATTCTTATTTTCT	G/G	C/C	C/C	T/T	G/G	T/T
W00069	RD51	9	A/A	C/C	C/C	A/A	C/C	G/G	G/G	G/G	G/G	T/T	G/G	*/*	A/A	A/A	T/T	C/C	G/G	C/C	G/G	C/C	T/T	C/C	G/G	G/G	G/G	C/C	A/A	C/C	G/G	T/T	C/C	ATAC/ATAC	C/C	A/A	TAGA/TAGA	C/C	C/C	G/G	T/T	T/T	ATTCTTATTTTCT/ATTCTTATTTTCT	G/G	C/C	C/C	T/T	G/G	T/T
W00071	T6-6	9	ACGT/ACGT	C/C	C/C	A/A	C/C	G/G	G/G	G/G	G/G	T/T	GA/G	*/*	A/A	A/A	T/T	C/C	G/G	C/C	G/G	C/C	T/T	C/C	G/G	G/G	G/G	C/C	A/A	C/C	G/G	T/T	C/C	ATAC/ATAC	C/C	A/A	TAGA/TAGA	C/C	C/C	G/G	T/T	T/T	ATTCTTATTTTCT/ATTCTTATTTTCT	G/G	C/C	C/C	T/T	G/G	T/T
W00072	IR60	9	ACGT/ACGT	C/C	C/C	A/A	C/C	G/G	G/G	G/G	G/G	A/A	GA/G	T/T	A/A	A/A	T/T	C/C	G/G	T/T	G/G	C/C	G/G	C/C	A/A	G/G	T/T	C/C	G/G	C/C	T/T	T/T	C/C	ATAC/ATAC	C/C	A/A	TAGA/TAGA	C/C	C/C	G/G	T/T	T/T	ATTCTTATTTTCT/ATTCTTATTTTCT	G/G	C/C	C/C	T/T	G/G	T/T
W00075	Surin 1	9	A/A	C/C	C/C	A/A	C/C	G/G	G/G	G/G	G/G	A/A	G/G	T/T	A/A	A/A	T/T	C/C	G/G	T/T	G/G	C/C	G/G	C/C	A/A	G/G	T/T	C/C	G/G	C/C	T/T	T/T	C/C	ATAC/ATAC	C/C	A/A	TAGA/TAGA	C/C	C/C	G/G	T/T	T/T	ATTCTTATTTTCT/ATTCTTATTTTCT	G/G	C/C	C/C	T/T	G/G	T/T
W00076	CSSL-Chr1 (11)	9	A/A	C/C	C/C	A/A	C/C	G/G	G/G	G/G	G/G	T/T	G/G	*/*	A/A	A/A	T/T	C/C	G/G	C/C	G/G	C/C	T/T	C/C	G/G	G/G	G/G	C/C	A/A	C/C	G/G	T/T	C/C	ATAC/ATAC	C/C	A/A	TAGA/TAGA	C/C	C/C	G/G	T/T	T/T	ATTCTTATTTTCT/ATTCTTATTTTCT	G/G	C/C	C/C	T/T	G/G	T/T
W00077	Chaw Lung 97	9	A/A	C/C	C/C	A/A	C/C	G/G	G/G	G/G	G/G	T/T	GA/G	*/*	A/A	A/A	T/T	C/C	G/G	C/C	G/G	C/C	T/T	C/C	G/G	G/G	G/G	C/C	A/A	C/C	G/G	T/T	C/C	ATAC/ATAC	C/C	A/A	TAGA/TAGA	C/C	C/C	G/G	T/T	T/T	ATTCTTATTTTCT/ATTCTTATTTTCT	G/G	C/C	C/C	T/T	G/G	T/T
W00078	MeeKauk	9	A/A	C/C	CT/CT	A/A	C/C	G/G	G/G	G/G	G/G	A/A	GA/GAA	T/T	A/A	A/A	T/T	T/T	G/G	C/C	C/C	C/C	G/G	C/C	A/A	G/G	G/G	C/C	G/G	C/C	T/T	T/T	C/C	ATAC/ATAC	C/C	A/A	TAGA/TAGA	C/C	C/C	G/G	T/T	T/T	ATTCTTATTTTCT/ATTCTTATTTTCT	G/G	C/C	C/C	T/T	G/G	T/T
W00082	Kra dook Ngoo	9	A/A	C/C	C/C	A/A	C/C	G/G	G/G	G/G	G/G	T/A	GA/G	A/T	A/A	A/A	T/T	C/C	G/G	C/C	G/G	C/C	T/G	C/C	G/A	G/G	G/T	C/C	A/G	C/C	G/T	T/T	C/C	ATAC/ATAC	C/C	A/A	TAGA/TAGA	C/C	C/C	G/G	T/T	T/T	ATTCTTATTTTCT/ATTCTTATTTTCT	G/G	C/C	C/C	T/T	G/G	T/T
W00085	RD15	9	A/A	C/C	C/C	A/A	C/C	G/G	G/G	G/G	G/G	T/T	G/G	*/*	A/A	A/A	T/T	C/C	G/G	C/C	G/G	C/C	T/T	C/C	G/G	G/G	G/G	C/C	A/A	C/C	G/G	T/T	C/C	ATAC/ATAC	C/C	A/A	TAGA/TAGA	C/C	C/C	G/G	T/T	T/T	ATTCTTATTTTCT/ATTCTTATTTTCT	G/G	C/C	C/C	T/T	G/G	T/T
W00090	IR58	9	ACGT/ACGT	C/C	C/C	A/A	C/C	G/G	G/G	G/G	G/G	A/A	G/G	T/T	A/A	A/A	T/T	C/C	G/G	T/T	G/G	C/C	G/G	C/C	A/A	G/G	T/T	C/C	G/G	C/C	T/T	T/T	G/G	A/A	T/T	G/G	TAGA/TAGA	C/C	C/C	G/G	T/T	T/T	ATTCTTATTTTCT/ATTCTTATTTTCT	G/G	C/C	C/C	T/T	G/G	T/T
W00091	CSSL-Chr1 (16)	9	A/A	C/C	C/C	A/A	C/C	G/G	G/G	G/G	G/G	T/T	G/G	*/*	A/A	A/A	T/T	C/C	G/G	C/C	G/G	C/C	T/T	C/C	G/G	G/G	G/G	C/C	A/A	C/C	G/G	T/T	C/C	ATAC/ATAC	C/C	A/A	TAGA/TAGA	C/C	C/C	G/G	T/T	T/T	ATTCTTATTTTCT/ATTCTTATTTTCT	G/G	C/C	C/C	T/T	G/G	T/T
W00092	Improved Sinthulette-SalTol	9	A/A	C/C	CT/CT	T/T	T/T	G/G	G/G	G/G	G/G	A/A	GA/GA	*/*	A/A	A/A	T/T	T/T	G/G	C/C	C/C	C/C	G/G	C/C	A/A	G/G	G/G	C/C	G/G	C/C	T/T	T/T	C/C	ATAC/ATAC	C/C	A/A	TAGA/TAGA	C/C	C/C	G/G	T/T	T/T	ATTCTTATTTTCT/ATTCTTATTTTCT	G/G	C/C	C/C	T/T	G/G	T/T
W00095	RD45	9	A/A	C/C	C/C	A/A	C/C	G/G	G/G	G/G	G/G	T/T	G/G	*/*	A/A	A/A	T/T	C/C	G/G	C/C	G/G	C/C	T/T	C/C	G/G	G/G	G/G	C/C	A/A	C/C	G/G	T/T	C/C	ATAC/ATAC	C/C	A/A	TAGA/TAGA	C/CGAGTTTGG	C/C	G/G	T/T	T/T	ATTCTTATTTTCT/ATTCTTATTTTCT	G/G	C/C	C/C	T/T	G/G	T/T
W00101	Hawm Cholasit	9	A/A	C/C	CT/CT	T/T	T/T	G/G	G/G	G/G	G/G	A/A	GA/GA	*/*	A/A	A/A	T/T	T/T	G/G	C/C	C/C	C/C	G/G	C/C	A/A	G/G	G/G	C/C	G/G	C/C	T/T	T/T	C/C	ATAC/ATAC	C/C	A/A	TAGA/TAGA	C/C	C/C	G/G	T/T	T/T	ATTCTTATTTTCT/ATTCTTATTTTCT	G/G	C/C	C/C	T/T	G/G	T/T
W00102	RD-Mae Jo 2	9	A/A	C/C	C/C	A/A	C/C	G/G	G/G	G/G	G/G	T/T	G/G	*/*	A/A	A/A	T/T	C/C	G/G	C/C	G/G	C/C	T/T	C/C	G/G	G/G	G/G	C/C	A/A	C/C	G/G	T/T	C/C	ATAC/ATAC	C/C	A/A	TAGA/TAGA	C/C	C/C	G/G	T/T	T/T	ATTCTTATTTTCT/ATTCTTATTTTCT	G/G	C/C	C/C	T/T	G/G	T/T
W00111	RD4	9	ACGT/ACGT	C/C	CT/CT	A/A	C/C	G/G	G/G	G/G	G/G	A/A	GA/GAA	A/T	A/A	A/A	T/T	T/T	G/G	C/C	C/C	C/C	G/G	C/C	A/A	G/G	G/G	C/C	G/G	C/C	T/T	T/T	C/C	ATAC/ATAC	C/C	A/A	TAGA/TAGA	C/C	C/C	G/G	T/T	T/T	ATTCTTATTTTCT/ATTCTTATTTTCT	G/G	C/C	C/C	T/T	G/G	T/T
W00112	Supan Buri 1	9	A/A	C/C	CT/CT	T/T	T/T	G/G	G/G	G/G	G/G	A/A	GA/GA	T/T	A/A	A/A	T/T	T/T	G/G	C/C	C/C	C/C	G/G	C/C	A/A	G/G	G/G	C/C	G/G	C/C	T/T	T/T	C/C	ATAC/ATAC	C/C	A/A	TAGA/TAGA	C/C	C/C	G/G	T/T	T/T	ATTCTTATTTTCT/ATTCTTATTTTCT	G/G	C/C	C/C	T/T	G/G	T/T
W00114	Pathum Thani 1	9	A/A	C/C	C/C	A/A	C/C	G/A	G/G	G/G	G/G	T/T	G/G	A/T	A/A	A/A	T/T	C/C	G/G	C/C	G/G	C/C	T/G	C/C	G/A	A/A	G/G	C/C	A/G	C/C	G/T	T/G	C/G	ATAC/A	C/T	G/A	TAGA/TAGA	C/C	C/C	G/G	T/T	T/T	ATTCTTATTTTCT/ATTCTTATTTTCT	G/G	C/C	C/C	T/T	G/G	T/T
W00121	FL496	9	A/A	C/C	C/C	A/A	C/C	G/G	G/G	G/G	G/G	T/T	G/G	*/*	A/A	A/A	T/T	C/C	G/G	C/C	G/G	C/C	T/T	C/C	G/G	G/G	G/G	C/C	A/A	C/C	G/G	T/T	C/C	ATAC/ATAC	C/C	A/A	TAGA/TAGA	C/C	C/C	G/G	T/T	T/T	ATTCTTATTTTCT/ATTCTTATTTTCT	G/G	C/C	C/C	T/T	G/G	T/T
W00134	Niaw Ubon1	9	A/A	C/C	C/C	A/A	C/C	G/G	G/G	G/G	G/G	T/T	G/G	*/*	A/A	A/A	T/T	C/C	G/G	C/C	G/G	C/C	T/T	C/C	G/G	G/G	G/G	C/C	A/A	C/C	G/G	T/T	C/C	ATAC/ATAC	C/C	A/A	TAGA/TAGA	C/C	C/C	G/G	T/T	T/T	ATTCTTATTTTCT/ATTCTTATTTTCT	G/G	C/C	C/C	T/T	G/G	T/T
W00135	RD1	9	A/A	C/C	CT/CT	T/T	T/T	G/G	G/G	G/G	G/G	A/A	GA/GA	*/*	A/A	A/A	T/T	T/T	G/G	C/C	C/C	C/C	G/G	C/C	A/A	G/G	G/G	C/C	G/G	C/C	T/T	T/T	C/C	ATAC/ATAC	C/C	A/A	TAGA/TAGA	C/C	C/C	G/G	T/T	T/T	ATTCTTATTTTCT/ATTCTTATTTTCT	G/G	C/C	C/C	T/T	G/G	T/T
W00136	RD14	9	ACGT/ACGT	C/C	CT/CT	A/A	C/C	G/G	G/G	G/G	G/G	A/A	GA/GA	T/T	A/A	A/A	T/T	T/T	G/G	C/C	C/C	C/C	G/G	C/C	A/A	G/G	G/G	C/C	G/G	C/C	T/T	T/T	C/C	ATAC/ATAC	C/C	A/A	TAGA/TAGA	C/C	C/C	G/G	T/T	T/T	ATTCTTATTTTCT/ATTCTTATTTTCT	G/G	C/C	C/C	T/T	G/G	T/T
W00139	Jampah Sawn	9	A/A	C/C	CT/CT	A/A	C/C	G/G	G/G	G/G	G/G	A/A	GA/GA	T/T	A/A	A/A	T/T	T/T	G/G	C/C	C/C	C/C	G/G	C/C	A/A	G/G	G/G	C/C	G/G	C/C	T/T	T/T	C/C	ATAC/ATAC	C/C	A/A	TAGA/TAGA	C/C	C/C	G/G	T/T	T/T	ATTCTTATTTTCT/ATTCTTATTTTCT	G/G	C/C	C/C	T/T	G/G	T/T
W00153	Niaw Gaen Jan (GS.4229)	9	A/A	C/C	CT/CT	T/T	T/T	G/G	G/G	G/G	G/G	A/A	GA/GA	*/*	A/A	A/A	T/T	T/T	G/G	C/C	C/C	C/C	G/G	C/C	A/A	G/G	G/G	C/C	G/G	C/C	T/T	T/T	C/C	ATAC/ATAC	C/C	A/A	TAGA/TAGA	C/C	C/C	G/G	T/T	T/T	ATTCTTATTTTCT/ATTCTTATTTTCT	G/G	C/C	C/C	T/T	G/G	T/T
W00156	Koo Mueang	9	A/A	C/C	CT/CT	A/A	C/C	G/G	G/G	G/G	G/G	A/A	GA/GA	T/T	A/A	A/A	T/T	T/T	G/G	C/C	C/C	C/C	G/G	C/C	A/A	G/G	G/G	C/C	G/G	C/C	T/T	T/T	C/C	ATAC/ATAC	C/C	A/A	TAGA/TAGA	C/C	C/C	G/G	T/T	T/T	ATTCTTATTTTCT/ATTCTTATTTTCT	G/G	C/C	C/C	T/T	G/G	T/T
W00157	Chaw Ma-kawk	9	A/A	C/C	C/C	A/A	C/C	G/G	G/G	G/G	G/G	T/T	G/G	*/*	A/A	A/A	T/T	C/C	G/G	C/C	G/G	C/C	T/T	C/C	G/G	G/G	G/G	C/C	A/A	C/C	G/G	T/T	C/C	ATAC/ATAC	C/C	G/G	TAGA/TAGA	C/C	C/C	G/G	T/T	T/T	ATTCTTATTTTCT/ATTCTTATTTTCT	G/G	C/C	C/C	T/T	G/G	T/T
W00158	Dawk Mai	9	A/A	C/C	C/C	A/A	C/C	G/G	G/G	G/G	G/G	T/T	G/G	*/*	A/A	A/A	T/T	C/C	G/G	C/C	G/G	C/C	T/T	C/C	G/G	G/G	G/G	C/C	A/A	C/C	G/G	T/T	C/C	ATAC/ATAC	C/C	A/A	TAGA/TAGA	C/C	C/C	G/G	T/T	T/T	ATTCTTATTTTCT/ATTCTTATTTTCT	G/G	C/C	C/C	T/T	G/G	T/T
W00159	Ta Pow Lum	9	A/A	C/C	CT/CT	A/A	C/C	G/G	G/G	G/G	G/G	A/A	GA/GA	T/T	A/A	A/A	T/T	T/T	G/G	C/C	C/C	C/C	G/G	C/C	A/A	G/G	G/G	C/C	G/G	C/C	T/T	T/T	C/C	ATAC/ATAC	C/C	A/A	TAGA/TAGA	C/C	C/C	G/G	T/T	T/T	ATTCTTATTTTCT/ATTCTTATTTTCT	G/G	C/C	C/C	T/T	G/G	T/T
W00163	Puang Nahk	9	A/A	C/C	CT/CT	T/T	T/T	G/G	G/G	G/G	G/G	A/A	GA/GA	T/T	A/A	A/A	T/T	T/T	G/G	C/C	C/C	C/C	G/G	C/C	A/A	G/G	G/G	C/C	G/G	C/C	T/T	T/T	C/C	ATAC/ATAC	C/C	A/A	TAGA/TAGA	C/C	C/C	G/G	T/T	T/T	ATTCTTATTTTCT/ATTCTTATTTTCT	G/G	C/C	C/C	T/T	G/G	T/T
W00168	Leuang Chum Phae	9	A/A	C/C	C/C	A/A	C/C	G/G	G/G	G/G	G/G	T/T	G/G	*/*	A/A	A/A	T/T	C/C	G/G	C/C	G/G	C/C	T/T	C/C	G/G	G/G	G/G	C/C	A/A	C/C	G/G	T/T	C/C	ATAC/ATAC	C/C	A/A	TAGA/TAGA	C/C	C/C	G/G	T/T	T/T	ATTCTTATTTTCT/ATTCTTATTTTCT	G/G	C/C	C/C	T/T	G/G	T/T
W00169	Leuang Dong	9	A/A	C/C	CT/CT	A/A	C/C	G/G	G/G	G/G	G/G	A/A	GA/GA	T/T	A/A	A/A	T/T	T/T	G/G	C/C	C/C	C/C	G/G	C/C	A/A	G/G	G/G	C/C	G/G	C/C	NA	T/T	C/C	ATAC/ATAC	C/C	A/A	TAGA/TAGA	C/C	C/C	G/G	T/T	T/T	ATTCTTATTTTCT/ATTCTTATTTTCT	G/G	C/C	C/C	T/T	G/G	T/T
W00174	716 54R	9	A/A	C/C	C/C	A/A	C/C	G/G	G/G	G/G	G/G	T/T	G/G	*/*	A/A	A/A	T/T	C/C	G/G	C/C	G/G	C/C	T/T	C/C	G/G	G/G	G/G	C/C	A/A	C/C	G/G	T/T	C/C	ATAC/ATAC	C/C	A/A	TAGA/TAGA	C/C	C/C	G/G	T/T	T/T	ATTCTTATTTTCT/ATTCTTATTTTCT	G/G	C/C	C/C	T/T	G/G	T/T
W00179	DH212	9	A/A	C/C	CT/CT	T/T	T/T	G/G	G/G	G/G	G/G	A/A	GA/GAA	T/T	A/A	A/A	T/T	T/T	G/G	C/C	C/C	C/C	G/G	C/C	A/A	G/G	G/G	C/C	G/G	C/C	T/T	T/T	C/C	ATAC/ATAC	C/C	A/A	TAGA/TAGA	C/C	C/C	G/G	T/T	T/T	ATTCTTATTTTCT/ATTCTTATTTTCT	G/G	C/C	C/C	T/T	G/G	T/T
W00181	FL530	9	A/A	C/C	C/C	A/A	C/C	G/G	G/G	G/G	G/G	T/T	G/G	*/*	A/A	A/A	T/T	C/C	G/G	C/C	G/G	C/C	T/T	C/C	G/G	G/G	G/G	C/C	A/A	C/C	G/G	T/T	C/C	ATAC/ATAC	C/C	A/A	TAGA/TAGA	C/C	C/C	G/G	T/T	T/T	ATTCTTATTTTCT/ATTCTTATTTTCT	G/G	C/C	C/C	T/T	G/G	T/T
W00194	No.51-PSL	9	ACGT/ACGT	C/C	CT/CT	A/A	C/C	G/G	G/G	G/G	G/G	A/A	GA/GAA	T/T	A/A	A/A	T/T	T/T	G/G	C/C	C/C	C/C	G/G	C/C	A/A	G/G	G/G	C/C	G/G	C/C	T/T	T/T	C/C	ATAC/ATAC	C/C	A/A	TAGA/TAGA	C/C	C/C	G/G	T/T	T/T	ATTCTTATTTTCT/ATTCTTATTTTCT	G/G	C/C	C/C	T/T	G/G	T/T
W00196	PTB33	9	A/A	C/C	CT/CT	T/T	C/C	G/G	G/G	G/G	G/G	A/A	G/G	T/T	A/A	A/A	T/T	C/C	G/G	C/C	G/G	C/C	G/G	C/C	A/A	G/G	G/G	C/C	G/G	C/C	T/T	T/T	C/C	ATAC/ATAC	C/C	A/A	TAGA/TAGA	C/C	C/C	G/G	T/T	T/T	ATTCTTATTTTCT/ATTCTTATTTTCT	G/G	C/C	C/C	T/T	G/G	T/T
W00199	Gao Rueng 88	9	A/A	C/C	C/C	A/A	C/C	G/G	G/G	G/G	G/G	T/T	G/G	*/*	A/A	A/A	T/T	C/C	G/G	C/C	G/G	C/C	T/T	C/C	G/G	G/G	G/G	C/C	A/A	C/C	G/G	T/T	C/C	ATAC/ATAC	C/C	A/A	TAGA/TAGA	C/C	C/C	G/G	T/T	T/T	ATTCTTATTTTCT/ATTCTTATTTTCT	G/G	C/C	C/C	T/T	G/G	T/T
W00201	Khiaw Leu	9	A/A	C/C	CT/CT	A/A	C/C	G/G	G/G	G/G	G/G	A/A	GA/GAA	T/T	A/A	A/A	T/T	T/T	G/G	C/C	C/C	C/C	G/G	C/C	A/A	G/G	G/G	C/C	G/G	C/C	T/T	T/T	C/C	ATAC/ATAC	C/C	A/A	TAGA/TAGA	C/C	C/C	G/G	T/T	T/T	ATTCTTATTTTCT/ATTCTTATTTTCT	G/G	C/C	C/C	T/T	G/G	T/T
W00204	Chiang Pattalung	9	A/A	C/C	C/C	A/A	C/C	G/G	G/G	G/G	G/G	T/T	GA/G	*/*	A/A	A/A	T/T	C/C	G/G	C/C	G/G	C/C	T/T	C/C	G/G	G/G	G/G	C/C	A/A	C/C	G/G	T/T	C/C	ATAC/ATAC	C/C	A/A	TAGA/TAGA	C/C	C/C	G/G	T/T	T/T	ATTCTTATTTTCT/ATTCTTATTTTCT	G/G	C/C	C/C	T/T	G/G	T/T
W00207	Sian Ohn	9	A/A	C/C	C/C	A/A	C/C	G/G	G/G	G/G	G/G	T/T	G/G	*/*	A/A	A/A	T/T	C/C	G/G	C/C	G/G	C/C	T/T	C/C	G/G	G/G	G/G	C/C	A/A	C/C	G/G	T/T	C/C	ATAC/ATAC	C/C	A/A	TAGA/TAGA	C/C	C/C	G/G	T/T	T/T	ATTCTTATTTTCT/ATTCTTATTTTCT	G/G	C/C	C/C	T/T	G/G	T/T
W00211	Niaw Hawm (GS.4915)	9	A/A	C/C	C/C	A/A	C/C	G/G	G/G	G/G	G/G	T/T	GA/G	*/*	A/A	A/A	T/T	C/C	G/G	C/C	G/G	C/C	T/T	C/C	G/G	G/G	G/G	C/C	A/A	C/C	G/G	T/T	C/C	ATAC/ATAC	C/C	A/A	TAGA/TAGA	C/C	C/C	G/G	T/T	T/T	ATTCTTATTTTCT/ATTCTTATTTTCT	G/G	C/C	C/C	T/T	G/G	T/T
W00212	Niaw Ubon2	9	A/A	C/C	C/C	A/A	C/C	G/G	G/G	G/G	G/G	T/T	G/G	*/*	A/A	A/A	T/T	C/C	G/G	C/C	G/G	C/C	T/T	C/C	G/G	G/G	G/G	C/C	A/A	C/C	G/G	T/T	C/C	ATAC/ATAC	C/C	A/A	TAGA/TAGA	C/C	C/C	G/G	T/T	T/T	ATTCTTATTTTCT/ATTCTTATTTTCT	G/G	C/C	C/C	T/T	G/G	T/T
W00215	Leuang Yai 148	9	A/A	C/C	C/C	A/A	C/C	G/G	G/G	G/G	G/G	T/T	G/G	*/*	A/A	A/A	T/T	C/C	G/G	C/C	G/G	C/C	T/T	C/C	G/G	G/G	G/G	C/C	A/A	C/C	G/G	T/T	C/C	ATAC/ATAC	C/C	A/A	TAGA/TAGA	C/C	C/C	G/G	T/T	T/T	ATTCTTATTTTCT/ATTCTTATTTTCT	G/G	C/C	C/C	T/T	G/G	T/T
W00216	Leuang Kha-min	9	A/A	C/C	CT/CT	A/A	C/C	G/G	G/G	G/G	G/G	A/A	GA/GA	T/T	A/A	A/A	T/T	T/T	G/G	C/C	C/C	C/C	G/G	C/C	A/A	G/G	G/G	C/C	G/G	C/C	T/T	T/T	C/C	ATAC/ATAC	C/C	A/A	TAGA/TAGA	C/C	C/C	G/G	T/T	T/T	ATTCTTATTTTCT/ATTCTTATTTTCT	G/G	C/C	C/C	T/T	G/G	T/T
W00217	Leuang Pratew 123	9	A/A	C/C	CT/CT	T/T	T/T	G/G	G/G	G/G	G/G	A/A	GA/GA	T/T	A/A	A/A	T/T	T/T	G/G	C/C	C/C	C/C	G/G	C/C	A/A	G/G	G/G	C/C	G/G	C/C	NA	T/T	C/C	ATAC/ATAC	C/C	A/A	TAGA/TAGA	C/C	C/C	G/G	T/T	T/T	ATTCTTATTTTCT/ATTCTTATTTTCT	G/G	C/C	C/C	T/T	G/G	T/T
W00222	Khai Mod Rin 3	9	A/A	C/C	CT/CT	T/T	T/T	G/G	G/G	G/G	G/G	A/A	GA/GA	T/T	A/A	A/A	T/T	T/T	G/G	C/C	C/C	C/C	G/G	C/C	A/A	G/G	G/G	C/C	G/G	C/C	T/T	T/T	C/C	ATAC/ATAC	C/C	A/A	TAGA/TAGA	C/C	C/C	G/G	T/T	T/T	ATTCTTATTTTCT/ATTCTTATTTTCT	G/G	C/C	C/C	T/T	G/G	T/T
W00224	RD10	9	ACGT/ACGT	C/C	CT/CT	A/A	C/C	G/G	G/G	G/G	G/G	A/A	GA/GA	T/T	A/A	A/A	T/T	T/T	G/G	C/C	C/C	C/C	G/G	C/C	A/A	G/G	G/G	C/C	G/G	C/C	T/T	T/T	C/C	ATAC/ATAC	C/C	A/A	TAGA/TAGA	C/C	C/C	G/G	T/T	T/T	ATTCTTATTTTCT/ATTCTTATTTTCT	G/G	C/C	C/C	T/T	G/G	T/T
W00230	RD39	9	A/A	C/C	CT/CT	A/A	C/C	G/G	G/G	G/G	G/G	A/A	GA/GA	T/T	A/A	A/A	T/T	T/T	G/G	C/C	C/C	C/C	G/G	C/C	A/A	G/G	G/G	C/C	G/G	C/C	T/T	T/T	C/C	ATAC/ATAC	C/C	A/A	TAGA/TAGA	C/C	C/C	G/G	T/T	T/T	ATTCTTATTTTCT/ATTCTTATTTTCT	G/G	C/C	C/C	T/T	G/G	T/T
W00231	RD5	9	A/A	C/C	CT/CT	T/T	T/T	G/G	G/G	G/G	G/G	A/A	GA/GA	T/T	A/A	A/A	T/T	T/T	G/G	C/C	C/C	C/C	G/G	C/C	A/A	G/G	G/G	C/C	G/G	C/C	T/T	T/T	C/C	ATAC/ATAC	C/C	A/A	TAGA/TAGA	C/C	C/C	G/G	T/T	T/T	ATTCTTATTTTCT/ATTCTTATTTTCT	G/G	C/C	C/C	T/T	G/G	T/T
W00240	Khao Dawk Mali	9	A/A	C/C	CT/CT	A/A	C/C	G/G	G/G	G/G	G/G	A/A	GA/GA	T/T	A/A	A/A	T/T	T/T	G/G	C/C	C/C	C/C	G/G	C/C	A/A	G/G	G/G	C/C	G/G	C/C	T/T	T/T	C/C	ATAC/ATAC	C/C	A/A	TAGA/TAGA	C/C	C/C	G/G	T/T	T/T	ATTCTTATTTTCT/ATTCTTATTTTCT	G/G	C/C	C/C	T/T	G/G	T/T
W00241	Khao Tah Haeng 17	9	A/A	C/C	C/C	A/A	C/C	G/G	G/G	G/G	G/G	T/T	GAA/GAAA	T/T	A/A	A/A	T/T	C/C	G/G	C/C	G/G	C/C	G/G	C/C	A/A	A/A	G/G	C/C	G/G	C/C	T/T	T/T	C/C	ATAC/ATAC	C/C	A/A	TAGA/TAGA	C/C	C/C	G/G	T/T	T/T	ATTCTTATTTTCT/ATTCTTATTTTCT	G/G	C/C	C/C	T/T	G/G	T/T
W00244	Khao Pahn Luang	9	A/A	C/C	C/C	A/A	C/C	G/G	G/G	G/G	G/G	T/T	G/G	*/*	A/A	A/A	T/T	C/C	G/G	C/C	G/G	C/C	T/T	C/C	G/G	G/G	G/G	C/C	A/A	C/C	G/G	T/T	C/C	ATAC/ATAC	C/C	A/A	TAGA/TAGA	C/C	C/C	G/G	T/T	T/T	ATTCTTATTTTCT/ATTCTTATTTTCT	G/G	C/C	C/C	T/T	G/G	T/T
W00247	Ngah Chang	9	A/A	C/C	CT/CT	T/T	T/T	G/G	G/G	G/G	G/G	A/A	GA/GA	T/T	A/A	A/A	T/T	T/T	G/G	C/C	C/C	C/C	G/G	C/C	A/A	G/G	G/G	C/C	G/G	C/C	T/T	T/T	C/C	ATAC/ATAC	C/C	A/A	TAGA/TAGA	C/C	C/C	G/G	T/T	T/T	ATTCTTATTTTCT/ATTCTTATTTTCT	G/G	C/C	C/C	T/T	G/G	T/T
W00255	Ta Pow Gaew 161	9	A/A	C/C	C/C	A/A	C/C	G/G	G/G	G/G	G/G	T/T	G/G	*/*	A/A	A/A	T/T	C/C	G/G	C/C	G/G	C/C	T/T	C/C	G/G	G/G	G/G	C/C	A/A	C/C	G/G	T/T	C/C	ATAC/ATAC	C/C	A/A	TAGA/TAGA	C/C	C/C	G/G	T/T	T/T	ATTCTTATTTTCT/ATTCTTATTTTCT	G/G	C/C	C/C	T/T	G/G	T/T
W00256	Tab Mei Dam	9	A/A	C/C	CT/CT	A/A	C/C	G/G	G/G	G/G	G/G	A/A	GA/GA	T/T	A/A	A/A	T/T	T/T	G/G	C/C	C/C	C/C	G/G	C/C	A/A	G/G	G/G	C/C	G/G	C/C	T/T	T/T	C/C	ATAC/ATAC	C/C	A/A	TAGA/TAGA	C/C	C/C	G/G	T/T	T/T	ATTCTTATTTTCT/ATTCTTATTTTCT	G/G	C/C	C/C	T/T	G/G	T/T
W00259	Nam Sagui 19	9	A/A	C/C	CT/CT	A/A	C/C	G/G	G/G	G/G	G/G	A/A	GA/GA	T/T	A/A	A/A	T/T	T/T	G/G	C/C	C/C	C/C	G/G	C/C	A/A	G/G	G/G	C/C	G/G	C/C	T/T	T/T	C/C	ATAC/ATAC	C/C	A/A	TAGA/TAGA	C/C	C/C	G/G	T/T	T/T	ATTCTTATTTTCT/ATTCTTATTTTCT	G/G	C/C	C/C	T/T	G/G	T/T
W00263	Pathum Thani 60	9	A/A	C/C	C/C	A/A	C/C	G/G	G/G	G/G	G/G	T/T	G/G	*/*	A/A	A/A	T/T	C/C	G/G	C/C	G/G	C/C	T/T	C/C	G/G	G/G	G/G	C/C	A/A	C/C	G/G	T/T	C/C	ATAC/ATAC	C/C	A/A	TAGA/TAGA	C/C	C/C	G/G	T/T	T/T	ATTCTTATTTTCT/ATTCTTATTTTCT	G/G	C/C	C/C	T/T	G/G	T/T
W00264	Prachin Buri 1	9	A/A	C/C	C/C	A/A	C/C	G/G	G/G	G/G	G/G	T/T	G/G	*/*	A/A	A/A	T/T	C/C	G/G	C/C	G/G	C/C	T/T	C/C	G/G	G/G	G/G	C/C	A/A	C/C	G/G	T/T	C/C	ATAC/ATAC	C/C	A/A	TAGA/TAGA	C/C	C/C	G/G	T/T	T/T	ATTCTTATTTTCT/ATTCTTATTTTCT	G/G	C/C	C/C	T/T	G/G	T/T
W00273	Pahn Tawng	9	A/A	C/C	C/C	A/A	C/C	G/G	G/G	G/G	G/G	T/T	GAA/GAAA	A/T	A/A	A/A	T/T	C/C	G/G	C/C	G/G	C/C	G/G	C/C	A/A	A/A	G/G	C/C	G/G	C/C	T/T	T/T	C/C	ATAC/ATAC	C/C	G/G	TAGA/TAGA	C/C	C/C	G/G	T/T	T/T	ATTCTTATTTTCT/ATTCTTATTTTCT	G/G	C/C	C/C	T/T	G/G	T/T
W00274	Phitsanulok 3	9	A/A	C/C	CT/CT	T/T	T/T	G/G	G/G	G/G	G/G	A/A	GA/GA	T/T	A/A	A/A	T/T	T/T	G/G	C/C	C/C	C/C	G/G	C/C	A/A	G/G	G/G	C/C	G/G	C/C	T/T	T/T	C/C	ATAC/ATAC	C/C	A/A	TAGA/TAGA	C/C	C/C	G/G	T/T	T/T	ATTCTTATTTTCT/ATTCTTATTTTCT	G/G	C/C	C/C	T/T	G/G	T/T
W00277	Mali Daeng	9	A/A	C/C	C/C	A/A	C/C	G/G	G/G	G/G	G/G	T/T	G/G	*/*	A/A	A/A	T/T	C/C	G/G	C/C	G/G	C/C	T/T	C/C	G/G	G/G	G/G	C/C	A/A	C/C	G/G	T/T	C/C	ATAC/ATAC	C/C	A/A	TAGA/TAGA	C/C	C/C	G/G	T/T	T/T	ATTCTTATTTTCT/ATTCTTATTTTCT	G/G	C/C	C/C	T/T	G/G	T/T
W00278	Mali Gomen	9	A/A	C/C	C/C	A/A	C/C	G/G	G/G	G/G	G/G	T/T	G/G	*/*	A/A	A/A	T/T	C/C	G/G	C/C	G/G	C/C	T/T	C/C	G/G	G/G	G/G	C/C	A/A	C/C	G/G	T/T	C/C	ATAC/ATAC	C/C	A/A	TAGA/TAGA	C/C	C/C	G/G	T/T	T/T	ATTCTTATTTTCT/ATTCTTATTTTCT	G/G	C/C	C/C	T/T	G/G	T/T
W00282	Look Daeng Pattani	9	A/A	C/C	C/C	A/A	C/C	G/G	G/G	G/G	G/G	T/T	G/G	*/*	A/A	A/A	T/T	C/C	G/G	C/C	G/G	C/C	T/T	C/C	G/G	G/G	G/G	C/C	A/A	C/C	G/G	T/T	C/C	ATAC/ATAC	C/C	A/A	TAGA/TAGA	C/C	C/C	G/G	T/T	T/T	ATTCTTATTTTCT/ATTCTTATTTTCT	G/G	C/C	C/C	T/T	G/G	T/T
W00286	Sin Lek	9	A/A	C/C	C/C	A/A	C/C	G/G	G/G	G/G	G/G	T/T	G/G	*/*	A/A	A/A	T/T	C/C	G/G	C/C	G/G	C/C	T/T	C/C	G/G	G/G	G/G	C/C	A/A	C/C	G/G	T/T	G/G	A/A	T/T	G/G	TAGA/TAGA	C/C	C/C	G/G	T/T	T/T	ATTCTTATTTTCT/ATTCTTATTTTCT	G/G	C/C	C/C	T/T	G/G	T/T
W00293	Hawm Dong	9	A/A	C/C	CT/CT	A/A	C/C	G/G	G/G	G/G	G/G	A/A	GA/GA	T/T	A/A	A/A	T/T	T/T	G/G	C/C	C/C	C/C	G/G	C/C	A/A	G/G	G/G	C/C	G/G	C/C	T/T	T/T	C/C	ATAC/ATAC	C/C	A/A	TAGA/TAGA	C/C	C/C	G/G	T/T	T/T	ATTCTTATTTTCT/ATTCTTATTTTCT	G/G	C/C	C/C	T/T	G/G	T/T
W00297	Han Trah 60	9	A/A	C/C	C/C	A/A	C/C	G/G	G/G	G/G	G/G	T/T	GA/G	*/*	A/A	A/A	T/T	C/C	G/G	C/C	G/G	C/C	T/T	C/C	G/G	G/G	G/G	C/C	A/A	C/C	G/G	T/T	C/C	ATAC/ATAC	C/C	A/A	TAGA/TAGA	C/C	C/C	G/G	T/T	T/T	ATTCTTATTTTCT/ATTCTTATTTTCT	G/G	C/C	C/C	T/T	G/G	T/T
W00299	Hah Ruang Bow	9	A/A	C/C	C/C	A/A	C/C	G/G	G/G	G/G	G/G	A/A	G/G	T/T	A/A	A/A	T/T	C/C	G/G	C/C	G/G	C/C	G/G	C/C	A/A	G/G	G/G	C/C	G/G	C/C	T/T	T/T	C/C	ATAC/ATAC	C/C	A/A	TAGA/TAGA	C/C	C/C	G/G	T/T	T/T	ATTCTTATTTTCT/ATTCTTATTTTCT	G/G	C/C	C/C	T/T	G/G	T/T
W00301	Niaw Hawm (GS.9194)	9	A/A	C/C	C/C	A/A	C/C	G/G	G/G	G/G	G/G	T/T	G/G	*/*	A/A	A/A	T/T	C/C	G/G	C/C	G/G	C/C	T/T	C/C	G/G	G/G	G/G	C/C	A/A	C/C	G/G	T/T	C/C	ATAC/ATAC	C/C	A/A	TAGA/TAGA	C/C	C/C	G/G	T/T	T/T	ATTCTTATTTTCT/ATTCTTATTTTCT	G/G	C/C	C/C	T/T	G/G	T/T
W00302	Khao Dawk Mali 105 (Gs.13743) (no 8-bp)	9	A/A	C/C	C/C	A/A	C/C	G/G	G/G	G/G	G/G	T/T	G/G	*/*	A/A	A/A	T/T	C/C	G/G	C/C	G/G	C/C	T/T	C/C	G/G	G/G	G/G	C/C	A/A	C/C	G/G	T/T	C/C	ATAC/ATAC	C/C	A/A	TAGA/TAGA	C/C	C/C	G/G	T/T	T/T	ATTCTTATTTTCT/ATTCTTATTTTCT	G/G	C/C	C/C	T/T	G/G	T/T
W00303	Khao Tah Haeng	9	A/A	C/C	C/C	A/A	C/C	G/G	G/G	G/G	G/G	A/A	G/G	T/T	A/A	A/A	T/T	C/C	G/G	C/C	G/G	C/C	G/G	C/C	A/A	G/G	G/G	C/C	G/G	C/C	T/T	T/T	C/C	ATAC/ATAC	C/C	A/A	TAGA/TAGA	C/C	C/C	G/G	T/T	T/T	ATTCTTATTTTCT/ATTCTTATTTTCT	G/G	C/C	C/C	T/T	G/G	T/T
W00304	Pin Gaew	9	A/A	C/C	C/C	A/A	C/C	G/G	G/G	G/G	G/G	T/T	G/G	*/*	A/A	A/A	T/T	C/C	G/G	C/C	G/G	C/C	T/T	C/C	G/G	G/G	G/G	C/C	A/A	C/C	G/G	T/T	C/C	ATAC/ATAC	C/C	A/A	TAGA/TAGA	C/C	C/C	G/G	T/T	T/T	ATTCTTATTTTCT/ATTCTTATTTTCT	G/G	C/C	C/C	T/T	G/G	T/T
W00309	Kon Jud	9	A/A	C/C	C/C	A/A	C/C	G/G	G/G	G/G	G/G	T/T	G/G	*/*	A/A	A/A	T/T	C/C	G/G	C/C	G/G	C/C	T/T	C/C	G/G	G/G	G/G	C/C	A/A	C/C	G/G	T/T	C/C	ATAC/ATAC	C/C	G/G	TAGA/TAGA	C/C	C/C	G/G	T/T	T/T	ATTCTTATTTTCT/ATTCTTATTTTCT	G/G	C/C	C/C	T/T	G/G	T/T
W00310	Kao Gam	9	A/A	C/C	C/C	A/A	C/C	G/G	G/G	G/G	G/G	T/T	G/G	*/*	A/A	A/A	T/T	C/C	G/G	C/C	G/G	C/C	T/T	C/C	G/G	G/G	G/G	C/C	A/A	C/C	G/G	T/T	C/C	ATAC/ATAC	C/C	A/A	TAGA/TAGA	C/C	C/C	G/G	T/T	T/T	ATTCTTATTTTCT/ATTCTTATTTTCT	G/G	C/C	C/C	T/T	G/G	T/T
W00311	Jud Mawn	9	A/A	C/C	C/C	A/A	C/C	G/G	G/G	G/G	G/G	T/T	G/G	*/*	A/A	A/A	T/T	C/C	G/G	C/C	G/G	C/C	T/T	C/C	G/G	G/G	G/G	C/C	A/A	C/C	G/G	T/T	C/C	ATAC/ATAC	C/C	A/A	TAGA/TAGA	C/C	C/C	G/G	T/T	T/T	ATTCTTATTTTCT/ATTCTTATTTTCT	G/G	C/C	C/C	T/T	G/G	T/T
W00314	Dawk Khah	9	A/A	C/C	C/C	A/A	C/C	G/G	G/G	G/G	G/G	T/T	GA/G	*/*	A/A	A/A	T/T	C/C	G/G	C/C	G/G	C/C	T/T	C/C	G/G	G/G	G/G	C/C	A/A	C/C	G/G	T/T	C/C	ATAC/ATAC	C/C	A/A	TAGA/TAGA	C/C	C/C	G/G	T/T	T/T	ATTCTTATTTTCT/ATTCTTATTTTCT	G/G	C/C	C/C	T/T	G/G	T/T
W00315	Daw Dawk Mai	9	A/A	C/C	C/C	A/A	C/C	G/G	G/G	G/G	G/G	A/A	G/G	T/T	A/A	A/A	T/T	C/C	G/G	C/C	G/G	C/C	G/G	C/C	A/A	G/G	T/T	C/C	G/G	C/C	T/T	T/T	C/C	ATAC/ATAC	C/C	A/A	TAGA/TAGA	C/C	C/C	G/G	T/T	T/T	ATTCTTATTTTCT/ATTCTTATTTTCT	G/G	C/C	C/C	T/T	NA	T/T
W00317	Tom Meuang Luang	9	A/A	C/C	C/C	A/A	C/C	G/G	G/G	G/G	G/G	T/T	G/G	*/*	A/A	A/A	T/T	C/C	G/G	C/C	G/G	C/C	T/T	C/C	G/G	G/G	G/G	C/C	A/A	C/C	G/G	T/T	C/C	ATAC/ATAC	C/C	A/A	TAGA/TAGA	C/C	C/C	G/G	T/T	T/T	ATTCTTATTTTCT/ATTCTTATTTTCT	G/G	C/C	C/C	T/T	G/G	T/T
W00321	Puang Sung	9	ACGT/ACGT	C/C	CT/CT	A/A	C/C	G/G	G/G	G/G	G/G	A/A	GA/GA	T/T	A/A	A/A	T/T	T/T	G/G	C/C	C/C	C/C	G/G	C/C	A/A	G/G	G/G	C/C	G/G	C/C	T/T	T/T	C/C	ATAC/ATAC	C/C	A/A	TAGA/TAGA	C/C	C/C	G/G	T/T	T/T	ATTCTTATTTTCT/ATTCTTATTTTCT	G/G	C/C	C/C	T/T	G/G	T/T
W00326	Niaw Mali	9	A/A	C/C	C/C	A/A	C/C	G/G	G/G	G/G	G/G	T/T	G/G	*/*	A/A	A/A	T/T	C/C	G/G	C/C	G/G	C/C	T/T	C/C	G/G	G/G	G/G	C/C	A/A	C/C	G/G	T/T	C/C	ATAC/ATAC	C/C	G/G	TAGA/TAGA	C/C	C/C	G/G	T/T	T/T	ATTCTTATTTTCT/ATTCTTATTTTCT	G/G	C/C	C/C	T/T	G/G	T/T
W00327	Leuang Kwai Lah (GS.5555)	9	A/A	C/C	C/C	A/A	C/C	G/G	G/G	G/G	G/G	T/T	GA/GAA	T/T	A/A	A/A	T/T	C/C	G/G	C/C	G/G	C/C	G/G	C/C	A/A	A/A	G/G	C/C	G/G	C/C	T/T	T/T	C/C	ATAC/ATAC	C/C	A/A	TAGA/TAGA	C/C	C/C	G/G	T/T	T/T	ATTCTTATTTTCT/ATTCTTATTTTCT	G/G	C/C	C/C	T/T	G/G	T/T
W00328	Leuang Ngahm	9	A/A	C/C	CT/CT	T/T	T/T	G/G	G/G	G/G	G/G	A/A	GA/GA	T/T	A/A	A/A	T/T	T/T	G/G	C/C	C/C	C/C	G/G	C/C	A/A	G/G	G/G	C/C	G/G	C/C	T/T	T/T	C/C	ATAC/ATAC	C/C	A/A	TAGA/TAGA	C/C	C/C	G/G	T/T	T/T	ATTCTTATTTTCT/ATTCTTATTTTCT	G/G	C/C	C/C	T/T	G/G	T/T
W00329	Leuang Tawng (GS.5556)	9	A/A	C/C	CT/CT	T/T	T/T	G/G	G/G	G/G	G/G	A/A	GA/GA	T/T	A/A	A/A	T/T	T/T	G/G	C/C	C/C	C/C	G/G	C/C	A/A	G/G	G/G	C/C	G/G	C/C	T/T	T/T	C/C	ATAC/ATAC	C/C	A/A	TAGA/TAGA	C/C	C/C	G/G	T/T	T/T	ATTCTTATTTTCT/ATTCTTATTTTCT	G/G	C/C	C/C	T/T	G/G	T/T
W00331	CNT1-Qbph6,12(fromAB)	9	A/A	C/C	CT/CT	A/A	C/C	G/G	G/G	G/G	G/G	A/A	GA/GA	T/T	A/A	A/A	T/T	T/T	G/G	C/C	C/C	C/C	G/G	C/C	A/A	G/G	G/G	C/C	G/G	C/C	T/T	T/T	C/C	ATAC/ATAC	C/C	A/A	TAGA/TAGA	C/C	C/C	G/G	T/T	T/T	ATTCTTATTTTCT/ATTCTTATTTTCT	G/G	C/C	C/C	T/T	G/G	T/T
W00333	CSSL-Chr8 (106)	9	A/A	C/C	C/C	A/A	C/C	G/G	G/G	G/G	G/G	T/T	G/G	*/*	A/A	A/A	T/T	C/C	G/G	C/C	G/G	C/C	T/T	C/C	G/G	G/G	G/G	C/C	A/A	C/C	G/G	T/T	C/C	ATAC/ATAC	C/C	A/A	TAGA/TAGA	C/C	C/C	G/G	T/T	T/T	ATTCTTATTTTCT/ATTCTTATTTTCT	G/G	C/C	C/C	T/T	G/G	T/T
W00339	TDK1_Aroma	9	A/A	C/C	C/C	A/A	C/C	G/G	G/G	G/G	G/G	T/T	G/G	*/*	A/A	A/A	T/T	C/C	G/G	C/C	G/G	C/C	T/T	C/C	G/G	G/G	G/G	C/C	A/A	C/C	G/G	T/T	C/C	ATAC/ATAC	C/C	A/A	TAGA/TAGA	C/C	C/C	G/G	T/T	T/T	ATTCTTATTTTCT/ATTCTTATTTTCT	G/G	C/C	C/C	T/T	G/G	T/T
W00343	RD13	9	A/A	C/C	C/C	A/A	C/C	G/G	G/G	G/G	G/G	T/T	G/G	*/*	A/A	A/A	T/T	C/C	G/G	C/C	G/G	C/C	T/T	C/C	G/G	G/G	G/G	C/C	A/A	C/C	G/G	T/T	C/C	ATAC/ATAC	C/C	A/A	TAGA/TAGA	C/C	C/C	G/G	T/T	T/T	ATTCTTATTTTCT/ATTCTTATTTTCT	G/G	C/C	C/C	T/T	G/G	T/T
W00347	Khao Glahng	9	A/A	C/C	C/C	A/A	C/C	G/G	G/G	G/G	G/G	T/T	G/G	*/*	A/A	A/A	T/T	C/C	G/G	C/C	G/G	C/C	T/T	C/C	G/G	G/G	G/G	C/C	A/A	C/C	G/G	T/T	C/C	ATAC/ATAC	C/C	A/A	TAGA/TAGA	C/C	C/C	G/G	T/T	T/T	ATTCTTATTTTCT/ATTCTTATTTTCT	G/G	C/C	C/C	T/T	G/G	T/T
W00351	Hawm Daeng Noi	9	A/A	C/C	CT/CT	A/A	C/C	G/G	G/G	G/G	G/G	A/A	GA/GA	T/T	A/A	A/A	T/T	T/T	G/G	C/C	C/C	C/C	G/G	C/C	A/A	G/G	G/G	C/C	G/G	C/C	T/T	T/T	C/C	ATAC/ATAC	C/C	A/A	TAGA/TAGA	C/C	C/C	G/G	T/T	T/T	ATTCTTATTTTCT/ATTCTTATTTTCT	G/G	C/C	C/C	T/T	G/G	T/T
W00352	E-pid	9	A/A	C/C	CT/CT	A/A	C/C	G/G	G/G	G/G	G/G	A/A	GA/GA	T/T	A/A	A/A	T/T	T/T	G/G	C/C	C/C	C/C	G/G	C/C	A/A	G/G	G/G	C/C	G/G	C/C	T/T	T/T	C/C	ATAC/ATAC	C/C	A/A	TAGA/TAGA	C/C	C/C	G/G	T/T	T/T	ATTCTTATTTTCT/ATTCTTATTTTCT	G/G	C/C	C/C	T/T	G/G	T/T
W00353	Chaw Mai Pai	9	A/A	C/C	C/C	A/A	C/C	G/G	G/G	G/G	G/G	T/T	G/G	*/*	A/A	A/A	T/T	C/C	G/G	C/C	G/G	C/C	T/T	C/C	G/G	G/G	G/G	C/C	A/A	C/C	G/G	T/T	C/C	ATAC/ATAC	C/C	A/A	TAGA/TAGA	C/C	C/C	G/G	T/T	T/T	ATTCTTATTTTCT/ATTCTTATTTTCT	G/G	C/C	C/C	T/T	G/G	T/T
W00356	Hawm Pamah (GS.19843)	9	A/A	C/C	CT/CT	A/A	C/C	G/G	G/G	G/G	G/G	A/A	GA/GA	T/T	A/A	A/A	T/T	T/T	G/G	C/C	C/C	C/C	G/G	C/C	A/A	G/G	G/G	C/C	G/G	C/C	T/T	T/T	C/C	ATAC/ATAC	C/C	A/A	TAGA/TAGA	C/C	C/C	G/G	T/T	T/T	ATTCTTATTTTCT/ATTCTTATTTTCT	G/G	C/C	C/C	T/T	G/G	T/T
[truncated: 167 more columns]
