# Supplementary material for: Transcriptomic analysis of rice cultivars with distinct resistance mechanisms to Xanthomonas oryzae pv. oryzicola reveals novel components and candidate genes associated with bacterial leaf streak
Source: Front Plant Sci. 2025 Sep 9;16:1613802. doi: 10.3389/fpls.2025.1613802 (PMC12459299; doi:10.3389/fpls.2025.1613802)
Supplement: Supplementary Figure 1 — Morphological tests of 1NY2-2. (A) Colony appearance of 1NY2-2 isolate on Nutrient Agar media (3 g of beef extract, 5 g of peptone and 15 g agar per liter of media) after incubation at 30°C for 3-4 days. (B) Appearance of gram negative 1NY2-2 under microscope. (To gram stain 1NY2-2, fresh culture of 24-48 hour-aged bacteria were spread in 1-2 drops of clean water on glass slide. To make bacterial smear, bacteria cells were then heat fixed and were stained with 1-2 drops of crystal violet for 1 min. Then washed with sterilized distilled water and Gram’s iodine solution was poured into it. Then it was washed with 95% ethanol, water and blotted dry. Finally, they were counter stained with Safranin O for 30 seconds, rinsed with water and left to dry. The bacterial cells were observed under microscope and gram-negative bacteria were seen pink to red). [file DataSheet1.zip › Supplementary/Table S8.xlsx]

## Sheet: Sheet1
Table S8. BLS disease scores on 249 rice accessions
ID	Varities	Disease_score
W00133	Niaw Daw Chaw Mai Pai 49	1
W00170	Dular (GS.20018)	1
W00180	DV85	1
W00120	Dharia	1.5
W00167	Hoi Muang	1.7
W00154	Kalubala Vee	1.9
W00237	Khao Niaw Leum Pua	2.4
W00265	Prachin Buri 2	2.6
W00127	IR64	3.2
W00129	Nona Bokra	3.3
W00208	Niaw Khiaw Ngoo (GS.7545)	3.4
W00285	San Pah-tawng 1	3.4
W00188	IR62266	3.8
W00192	MNTK 75	3.8
W00113	RD21	3.9
W00319	Sai Rai	4
W00122	FR13A	4.5
W00189	IWS10	4.5
W00335	Hom Mali 823	4.5
W00131	PK1-PY-BLB-2	4.6
W00227	RD27	4.6
W00334	Hom Mali 802	4.8
W00183	Hom Mali 805	5
W00197	Rathu Heenati	5.2
W00268	Pin Gaew 56	5.2
W00250	Chai Nat 2	5.4
W00096	Phitsanulok 80	5.5
W00165	Ruang Diaw	5.5
W00298	Hahng Yi 71	5.5
W00132	Jao Khao Chiang Mai	5.6
W00079	Hom Mali 841	5.8
W00164	Meuang Ngah	5.8
W00226	RD19	5.8
W00239	Khao Ngaw Chahng	5.9
W00288	Supanburi 90	6
W00348	Pin Kaset 1	6
W00155	Khao Ah-Kaht	6.2
W00344	RD35	6.3
W00146	Hawm Supan	6.4
W00140	Daw Sahm Deuan	6.5
W00213	Muey Nawng 62 M	6.5
W00261	Bahng Taen	6.5
W00330	CNT1-Bph3 (from KDRH)	6.5
W00350	Si Nuan	6.5
W00248	Jampah Chin	6.6
W00130	No.51-Pijit	6.7
W00160	Tah Bahn	6.7
W00337	KD20	6.7
W00123	Hom Mal i803-1	6.8
W00124	Hom Mali 803-2	7
W00245	Khi Tom Glahng	7
W00108	RD7	7.2
W00338	KDML105-Bph3-1	7.2
W00081	RD33	7.3
W00283	Sangyod	7.3
W00057	Khi Tom Gam Nan	7.4
W00238	Khao Gon Jud	7.4
W00275	Phitsanulok 60-1	7.4
W00305	Puang Tawng (GS.574)	7.4
W00225	RD11	7.5
W00324	Hawm Tawng	7.5
W00257	Nahng Mon S-4	7.6
W00262	Beu Pa Taw	7.6
W00052	Puang Tawng (GS.18442)	7.7
W00062	Pin Kaset 4	7.7
W00266	Plawng Aew (GS.17711)	7.7
W00270	Pamah Haek Kuk (GS.19319)	7.7
W00272	Pan Sahm Gaw	7.7
W00294	Hawm Nai Pon	7.7
W00080	Khao Jao Hawm Klongluang 1	7.8
W00106	Mu9962	7.8
W00232	RD6	7.8
W00271	Pamah Dam	7.8
W00098	Beu Saw Mi	7.9
W00166	Lao Taek	8
W00202	Jek Chuey Gahb Khiaw	8
W00205	Leb Nok Pattani	8
W00210	Niaw San-pah Tawng	8
W00233	RD8	8
W00246	Khi Tom Pan	8
W00287	Supanburi 60	8
W00318	Tah Khiad	8
W00325	Hawm Nahng Naun	8
W00137	RD23	8.1
W00354	Daw Khao GS.12155	8.1
W00162	Pratahn Bahn Bung	8.2
W00191	KDML105-PlusIII	8.2
W00235	Gon Gaew (GS.1698)	8.2
W00290	Luang Pratan (GS.6440)	8.2
W00323	Rahk Haeng	8.2
W00332	CNTBR82040-259-1-1-1	8.2
W00104	RD43	8.3
W00107	RD49	8.3
W00177	CT9993	8.3
W00182	Hom Mali 804	8.3
W00220	Phare	8.3
W00229	RD37	8.3
W00254	Di Si	8.3
W00341	Gaen Jan	8.3
W00060	Man Ped 215-33-65	8.4
W00253	Daw Khao GS.5584	8.4
W00291	Hawm Khi Kwai	8.4
W00322	Puang Hahng Nahk	8.4
W00055	Nahng Cha-lawng	8.5
W00068	Khao Jao Hawm Supanburi	8.5
W00084	Khao Bahn Pong 132	8.5
W00087	Supan Buri 3	8.5
W00099	RD17	8.5
W00118	Basmati 370	8.5
W00228	RD31	8.5
W00281	Look Leuang	8.5
W00295	Hawm Pamah (GS.5333)	8.5
W00296	Hawm Lao	8.5
W00307	Hahng Nahk	8.5
W00316	Daeng Nah	8.5
W00074	Khao Gaw Diaw 35	8.6
W00093	Thunyasirin	8.6
W00260	Bak Muay	8.6
W00267	Pin Kaset 3	8.6
W00292	Hawm Jan	8.6
W00340	Chiang Dao	8.6
W00342	Mae Lahd	8.6
W00346	Gon Gaew (GS.6158)	8.6
W00110	RD41	8.7
W00142	Pawng Aew (GS.21776)	8.7
W00186	IR53936	8.7
W00198	TDK1_Sub1	8.7
W00279	Mah Bang	8.7
W00289	Mahk Nam	8.7
W00345	RD47	8.7
W00053	PSL85063-9-1-2	8.8
W00056	RD69 (Thabthim Chumphae)	8.8
W00058	T6-4	8.8
W00070	RD57	8.8
W00086	Khem Tawng Phatthalung	8.8
W00094	RD29	8.8
W00116	1094-61	8.8
W00125	Hom Mali 821	8.8
W00128	IR72	8.8
W00161	Tawng Rahk Sai	8.8
W00175	Abhaya	8.8
W00190	Jasmine IR57514 (BC4F7)	8.8
W00200	khiaw	8.8
W00214	Leuang Yai	8.8
W00219	Leuang Hawm	8.8
W00234	RD9	8.8
W00236	Goo Meuang Luang	8.8
W00243	Khao Bun Mah	8.8
W00251	Chum Phae 60	8.8
W00280	Yi Tae Sah Ming	8.8
W00284	Sangyod Phatthalung	8.8
W00308	RD53	8.8
W00312	Jao Khao	8.8
W00320	Nah Khwan	8.8
W00039	KDML105 (UBN)	9
W00061	BENARA	9
W00063	Khao Jao Hawm Phitsanulok 1	9
W00067	CHEMPAN	9
W00069	RD51	9
W00071	T6-6	9
W00072	IR60	9
W00075	Surin 1	9
W00076	CSSL-Chr1 (11)	9
W00077	Chaw Lung 97	9
W00078	MeeKauk	9
W00082	Kra dook Ngoo	9
W00085	RD15	9
W00090	IR58	9
W00091	CSSL-Chr1 (16)	9
W00092	Improved Sinthulette-SalTol	9
W00095	RD45	9
W00101	Hawm Cholasit	9
W00102	RD-Mae Jo 2	9
W00111	RD4	9
W00112	Supan Buri 1	9
W00114	Pathum Thani 1	9
W00121	FL496	9
W00134	Niaw Ubon1	9
W00135	RD1	9
W00136	RD14	9
W00139	Jampah Sawn	9
W00153	Niaw Gaen Jan (GS.4229)	9
W00156	Koo Mueang	9
W00157	Chaw Ma-kawk	9
W00158	Dawk Mai	9
W00159	Ta Pow Lum	9
W00163	Puang Nahk	9
W00168	Leuang Chum Phae	9
W00169	Leuang Dong	9
W00174	716 54R	9
W00179	DH212	9
W00181	FL530	9
W00194	No.51-PSL	9
W00196	PTB33	9
W00199	Gao Rueng 88	9
W00201	Khiaw Leu	9
W00204	Chiang Pattalung	9
W00207	Sian Ohn	9
W00211	Niaw Hawm (GS.4915)	9
W00212	Niaw Ubon2	9
W00215	Leuang Yai 148	9
W00216	Leuang Kha-min	9
W00217	Leuang Pratew 123	9
W00222	Khai Mod Rin 3	9
W00224	RD10	9
W00230	RD39	9
W00231	RD5	9
W00240	Khao Dawk Mali	9
W00241	Khao Tah Haeng 17	9
W00244	Khao Pahn Luang	9
W00247	Ngah Chang	9
W00255	Ta Pow Gaew 161	9
W00256	Tab Mei Dam	9
W00259	Nam Sagui 19	9
W00263	Pathum Thani 60	9
W00264	Prachin Buri 1	9
W00273	Pahn Tawng	9
W00274	Phitsanulok 3	9
W00277	Mali Daeng	9
W00278	Mali Gomen	9
W00282	Look Daeng Pattani	9
W00286	Sin Lek	9
W00293	Hawm Dong	9
W00297	Han Trah 60	9
W00299	Hah Ruang Bow	9
W00301	Niaw Hawm (GS.9194)	9
W00302	Khao Dawk Mali 105 (Gs.13743) (no 8-bp)	9
W00303	Khao Tah Haeng	9
W00304	Pin Gaew	9
W00309	Kon Jud	9
W00310	Kao Gam	9
W00311	Jud Mawn	9
W00314	Dawk Khah	9
W00315	Daw Dawk Mai	9
W00317	Tom Meuang Luang	9
W00321	Puang Sung	9
W00326	Niaw Mali	9
W00327	Leuang Kwai Lah (GS.5555)	9
W00328	Leuang Ngahm	9
W00329	Leuang Tawng (GS.5556)	9
W00331	CNT1-Qbph6,12(fromAB)	9
W00333	CSSL-Chr8 (106)	9
W00339	TDK1_Aroma	9
W00343	RD13	9
W00347	Khao Glahng	9
W00351	Hawm Daeng Noi	9
W00352	E-pid	9
W00353	Chaw Mai Pai	9
W00356	Hawm Pamah (GS.19843)	9
