# Supplementary material for: Transcriptomic analysis of rice cultivars with distinct resistance mechanisms to Xanthomonas oryzae pv. oryzicola reveals novel components and candidate genes associated with bacterial leaf streak
Source: Front Plant Sci. 2025 Sep 9;16:1613802. doi: 10.3389/fpls.2025.1613802 (PMC12459299; doi:10.3389/fpls.2025.1613802)
Supplement: Supplementary Figure 1 — Morphological tests of 1NY2-2. (A) Colony appearance of 1NY2-2 isolate on Nutrient Agar media (3 g of beef extract, 5 g of peptone and 15 g agar per liter of media) after incubation at 30°C for 3-4 days. (B) Appearance of gram negative 1NY2-2 under microscope. (To gram stain 1NY2-2, fresh culture of 24-48 hour-aged bacteria were spread in 1-2 drops of clean water on glass slide. To make bacterial smear, bacteria cells were then heat fixed and were stained with 1-2 drops of crystal violet for 1 min. Then washed with sterilized distilled water and Gram’s iodine solution was poured into it. Then it was washed with 95% ethanol, water and blotted dry. Finally, they were counter stained with Safranin O for 30 seconds, rinsed with water and left to dry. The bacterial cells were observed under microscope and gram-negative bacteria were seen pink to red). [file DataSheet1.zip › Supplementary/Table S4.xlsx]

## Sheet: H9h_vs_H0h
Table S4 (A) KEGG pathways analysis showing DEGs regulated in H9h vs H0h
Enrichment FDR	nGenes	Pathway Genes	Fold Enrichment	Pathway	URL	Genes
0.0154073	7	15	3.62319	Path:osa00196 Photosynthesis-antenna proteins	http://www.genome.jp/kegg-bin/show_pathway?osa00196	OS01G0720500 OS07G0558400 OS07G0562700 OS07G0577600 OS08G0435900 OS09G0296800 OS09G0346500
0.0154073	13	41	2.46175	Path:osa00900 Terpenoid backbone biosynthesis	http://www.genome.jp/kegg-bin/show_pathway?osa00900	OS01G0703400 OS01G0110400 OS01G0106900 OS01G0764600 OS01G0832000 OS01G0737800 OS01G0802100 OS06G0678200 OS07G0546000 OS08G0544900 OS09G0492700 OS09G0521400 OS11G0105800
0.0230871	11	35	2.44011	Path:osa00280 Valine leucine and isoleucine degradation	http://www.genome.jp/kegg-bin/show_pathway?osa00280	OS01G0110400 OS01G0337900 OS05G0558400 OS07G0675000 OS08G0544900 OS09G0440300 OS09G0521400 OS10G0552900 OS11G0137200 OS11G0186200 OS12G0183100
0.0230871	11	35	2.44011	Path:osa00970 Aminoacyl-tRNA biosynthesis	http://www.genome.jp/kegg-bin/show_pathway?osa00970	OS01G0372700 OS05G0182800 OS08G0150800 OS08G0295300 OS09G0378300 OS09G0503400 OS09G0556500 OS10G0182000 OS10G0369000 OS11G0544800 OS11G0610900
0.0154073	14	46	2.36295	Path:osa00051 Fructose and mannose metabolism	http://www.genome.jp/kegg-bin/show_pathway?osa00051	OS01G0894300 OS01G0905800 OS01G0147900 OS01G0127900 OS01G0742500 OS01G0191700 OS01G0841600 OS01G0847200 OS07G0669100 OS08G0113100 OS08G0120600 OS08G0345700 OS11G0171300 OS12G0117300
0.000927641	25	84	2.31071	Path:osa00620 Pyruvate metabolism	http://www.genome.jp/kegg-bin/show_pathway?osa00620	OS01G0723400 OS01G0208700 OS01G0110400 OS01G0110700 OS01G0188400 OS01G0337900 OS01G0847600 OS01G0847700 OS04G0404800 OS07G0630800 OS08G0191700 OS08G0366000 OS08G0431300 OS09G0315700 OS09G0408600 OS09G0440300 OS09G0509200 OS09G0516600 OS10G0478200 OS11G0142500 OS11G0148500 OS11G0186200 OS11G0210500 OS11G0216000 OS12G0138900
0.0211438	14	48	2.26449	Path:osa00260 Glycine serine and threonine metabolism	http://www.genome.jp/kegg-bin/show_pathway?osa00260	OS01G0682500 OS01G0874900 OS01G0693800 OS01G0337900 OS01G0927900 OS01G0817700 OS06G0338200 OS08G0135900 OS08G0342400 OS08G0502700 OS09G0294000 OS09G0440300 OS10G0516100 OS11G0455800
0.0218739	14	49	2.21828	Path:osa00240 Pyrimidine metabolism	http://www.genome.jp/kegg-bin/show_pathway?osa00240	OS01G0747500 OS01G0951200 OS01G0951400 OS01G0712700 OS01G0765000 OS01G0807900 OS07G0624700 OS07G0639900 OS08G0248800 OS08G0504400 OS08G0557900 OS09G0505800 OS10G0563700 OS11G0439600
0.0345466	12	42	2.21828	Path:osa00195 Photosynthesis	http://www.genome.jp/kegg-bin/show_pathway?osa00195	OS01G0501800 OS01G0869800 OS01G0938100 OS01G0773700 OS07G0513000 OS07G0544800 OS07G0556200 OS08G0104600 OS08G0119800 OS08G0200300 OS08G0560900 OS10G0461100
0.00894776	20	72	2.15666	Path:osa01250 Biosynthesis of nucleotide sugars	http://www.genome.jp/kegg-bin/show_pathway?osa01250	OS01G0894300 OS01G0127900 OS01G0742500 OS01G0315800 OS01G0847200 OS02G0117700 OS05G0363200 OS07G0604800 OS08G0113100 OS08G0129700 OS08G0345800 OS08G0374800 OS09G0298200 OS09G0488000 OS09G0526700 OS09G0553200 OS10G0189100 OS10G0417600 OS11G0217300 OS12G0210800
1.96168398385427e-06	51	186	2.12883	Path:osa01240 Biosynthesis of cofactors	http://www.genome.jp/kegg-bin/show_pathway?osa01240	OS01G0874900 OS01G0293000 OS01G0747500 OS01G0951200 OS01G0951400 OS01G0127900 OS01G0360600 OS01G0238500 OS01G0337900 OS01G0323600 OS01G0847200 OS01G0847600 OS01G0847700 OS01G0662700 OS02G0117700 OS05G0367400 OS05G0558400 OS07G0529600 OS07G0561500 OS07G0576000 OS07G0624700 OS08G0109300 OS08G0114300 OS08G0118900 OS08G0225000 OS08G0245400 OS08G0248800 OS08G0327400 OS08G0532200 OS08G0556200 OS09G0277…
0.0218739	17	65	2.03058	Path:osa03013 Nucleocytoplasmic transport	http://www.genome.jp/kegg-bin/show_pathway?osa03013	OS01G0559200 OS01G0959000 OS01G0383900 OS01G0363900 OS01G0746200 OS01G0101300 OS01G0343200 OS01G0641700 OS01G0639100 OS01G0620100 OS01G0200500 OS07G0575100 OS09G0298400 OS09G0453500 OS10G0536000 OS10G0573900 OS12G0129400
0.0348705	16	64	1.94099	Path:osa00230 Purine metabolism	http://www.genome.jp/kegg-bin/show_pathway?osa00230	OS05G0104650 OS01G0865100 OS01G0199900 OS05G0430800 OS08G0109300 OS08G0118900 OS08G0191200 OS08G0206600 OS08G0326600 OS08G0457600 OS08G0500900 OS08G0557200 OS10G0189100 OS10G0563700 OS11G0439600 OS12G0197100
0.00523825	30	122	1.90917	Path:osa00520 Amino sugar and nucleotide sugar metabolism	http://www.genome.jp/kegg-bin/show_pathway?osa00520	OS01G0894300 OS01G0860400 OS01G0860500 OS01G0127900 OS01G0742500 OS01G0174300 OS01G0315800 OS01G0847200 OS02G0117700 OS05G0363200 OS07G0575500 OS07G0604800 OS07G0681700 OS08G0113100 OS08G0129700 OS08G0327100 OS08G0345800 OS08G0374800 OS09G0298200 OS09G0488000 OS09G0526700 OS09G0531900 OS09G0553200 OS10G0189100 OS10G0417600 OS11G0124900 OS11G0131900 OS11G0217300 OS11G0701000 OS12G0128700
0.0218739	26	115	1.75533	Path:osa00010 Glycolysis/Gluconeogenesis	http://www.genome.jp/kegg-bin/show_pathway?osa00010	OS01G0905800 OS01G0147900 OS01G0742500 OS01G0337900 OS01G0191700 OS01G0841600 OS01G0847600 OS01G0847700 OS01G0817700 OS04G0404800 OS08G0120600 OS08G0126300 OS08G0345700 OS08G0431300 OS08G0440800 OS09G0327400 OS09G0408600 OS09G0440300 OS09G0509200 OS10G0155500 OS10G0189100 OS11G0148500 OS11G0171300 OS11G0186200 OS11G0210500 OS11G0216000
0.00523825	40	179	1.73497	Path:osa01230 Biosynthesis of amino acids	http://www.genome.jp/kegg-bin/show_pathway?osa01230	OS01G0654500 OS01G0276500 OS01G0232700 OS01G0874900 OS01G0848200 OS01G0871300 OS01G0905800 OS01G0293000 OS01G0147900 OS01G0693800 OS01G0948400 OS01G0764400 OS01G0927900 OS01G0323600 OS01G0926300 OS01G0191700 OS01G0841600 OS01G0814800 OS01G0817700 OS01G0978100 OS03G0136900 OS05G0558400 OS07G0622200 OS07G0694600 OS08G0120600 OS08G0126300 OS08G0135900 OS08G0154300 OS08G0342400 OS08G0559600 OS09G0294…
0.0348705	29	140	1.60825	Path:osa03040 Spliceosome	http://www.genome.jp/kegg-bin/show_pathway?osa03040	OS01G0155600 OS01G0916300 OS01G0857700 OS01G0956600 OS01G0549400 OS01G0265800 OS01G0639100 OS01G0614500 OS01G0840100 OS01G0172200 OS03G0410900 OS07G0602600 OS07G0644300 OS08G0127700 OS08G0159900 OS08G0320100 OS08G0385900 OS08G0486200 OS09G0103600 OS09G0298400 OS09G0407900 OS10G0115600 OS10G0321700 OS10G0457000 OS10G0466300 OS10G0485000 OS11G0310800 OS09G0491756 OS01G0197200
0.0101277	45	218	1.60266	Path:osa01200 Carbon metabolism	http://www.genome.jp/kegg-bin/show_pathway?osa01200	OS01G0159400 OS01G0654500 OS01G0682500 OS01G0723400 OS01G0874900 OS01G0905800 OS01G0147900 OS01G0208700 OS01G0796400 OS01G0110400 OS01G0110700 OS01G0939700 OS01G0742500 OS01G0188400 OS01G0337900 OS01G0926300 OS01G0191700 OS01G0841600 OS01G0817700 OS01G0978100 OS03G0136900 OS04G0404800 OS07G0604000 OS07G0616500 OS07G0630800 OS07G0695800 OS08G0120600 OS08G0126300 OS08G0154300 OS08G0366000 OS08G0431…
1.66673745411624e-18	329	1726	1.47992	Path:osa01100 Metabolic pathways	http://www.genome.jp/kegg-bin/show_pathway?osa01100	OS08G0409100 OS05G0104650 OS01G0178000 OS01G0695300 OS01G0159400 OS01G0687500 OS01G0685800 OS01G0654500 OS01G0580500 OS01G0703400 OS01G0276500 OS01G0232700 OS01G0682500 OS01G0501800 OS01G0962700 OS01G0749400 OS01G0720600 OS01G0722100 OS01G0720400 OS01G0720500 OS01G0723400 OS01G0874900 OS01G0865100 OS01G0848200 OS01G0911200 OS01G0869800 OS01G0871300 OS01G0894300 OS01G0907300 OS01G0905800 OS01G0860…
8.27718002107377e-07	183	994	1.42938	Path:osa01110 Biosynthesis of secondary metabolites	http://www.genome.jp/kegg-bin/show_pathway?osa01110	OS08G0409100 OS05G0104650 OS01G0971600 OS01G0695300 OS01G0159400 OS01G0654500 OS01G0580500 OS01G0703400 OS01G0276500 OS01G0232700 OS01G0682500 OS01G0962700 OS01G0749400 OS01G0720600 OS01G0874900 OS01G0848200 OS01G0871300 OS01G0894300 OS01G0905800 OS01G0878800 OS01G0897600 OS01G0757200 OS01G0293000 OS01G0147900 OS01G0211200 OS01G0693800 OS01G0948400 OS01G0127900 OS01G0110400 OS01G0106900 OS01G0746…
	907

## Sheet: D9h_vs_D0h
Table S4 (B) KEGG pathways analysis showing DEGs regulated in D9h vs D0h
Enrichment FDR	nGenes	Pathway Genes	Fold Enrichment	Pathway	URL	Genes
0.00290195	7	15	5.07246	Path:osa00196 Photosynthesis-antenna proteins	http://www.genome.jp/kegg-bin/show_pathway?osa00196	OS07G0558400 OS07G0562700 OS07G0577600 OS08G0435900 OS09G0296800 OS09G0346500 OS09G0439500
0.00235051	13	44	3.21146	Path:osa00030 Pentose phosphate pathway	http://www.genome.jp/kegg-bin/show_pathway?osa00030	OS01G0905800 OS01G0665400 OS01G0926300 OS01G0191700 OS07G0604000 OS08G0120600 OS08G0154300 OS08G0345700 OS08G0440800 OS09G0505700 OS10G0189100 OS11G0171300 OS11G0484500
0.00290195	13	46	3.07183	Path:osa00051 Fructose and mannose metabolism	http://www.genome.jp/kegg-bin/show_pathway?osa00051	OS01G0894300 OS01G0905800 OS01G0127900 OS01G0746700 OS01G0742500 OS01G0191700 OS01G0841600 OS01G0847200 OS08G0120600 OS08G0345700 OS08G0545200 OS11G0171300 OS12G0117300
0.0216142	10	40	2.71739	Path:osa00052 Galactose metabolism	http://www.genome.jp/kegg-bin/show_pathway?osa00052	OS01G0952600 OS01G0742500 OS01G0191700 OS02G0117700 OS08G0374800 OS08G0495800 OS09G0526700 OS09G0553200 OS10G0189100 OS10G0493600
0.012841	12	49	2.66193	Path:osa00240 Pyrimidine metabolism	http://www.genome.jp/kegg-bin/show_pathway?osa00240	OS01G0747500 OS01G0951200 OS01G0712700 OS01G0765000 OS01G0807900 OS07G0624700 OS07G0639900 OS08G0248800 OS08G0504400 OS08G0557900 OS09G0505800 OS11G0439600
0.0262173	11	48	2.49094	Path:osa00260 Glycine serine and threonine metabolism	http://www.genome.jp/kegg-bin/show_pathway?osa00260	OS01G0682500 OS01G0874900 OS01G0693800 OS01G0927900 OS01G0817700 OS06G0338200 OS08G0135900 OS08G0342400 OS08G0502700 OS09G0294000 OS09G0440300
7.22423949099304e-07	42	186	2.45442	Path:osa01240 Biosynthesis of cofactors	http://www.genome.jp/kegg-bin/show_pathway?osa01240	OS01G0225500 OS01G0874900 OS01G0293000 OS01G0747500 OS01G0951200 OS01G0127900 OS01G0360600 OS01G0238500 OS01G0323600 OS01G0847200 OS01G0847600 OS01G0847700 OS01G0662700 OS02G0117700 OS05G0367400 OS05G0558400 OS07G0529600 OS07G0561500 OS07G0576000 OS07G0624700 OS08G0109300 OS08G0118900 OS08G0225000 OS08G0248800 OS08G0532200 OS08G0556200 OS09G0277800 OS09G0345700 OS09G0446800 OS09G0553200 OS09G0560…
0.012841	14	62	2.45442	Path:osa00561 Glycerolipid metabolism	http://www.genome.jp/kegg-bin/show_pathway?osa00561	OS01G0682500 OS01G0847600 OS01G0847700 OS08G0178700 OS08G0359100 OS09G0308900 OS09G0394700 OS09G0440300 OS10G0493600 OS11G0158400 OS11G0186200 OS11G0679700 OS11G0683500 OS12G0576900
0.0283687	13	64	2.20788	Path:osa00230 Purine metabolism	http://www.genome.jp/kegg-bin/show_pathway?osa00230	OS05G0104650 OS01G0865100 OS05G0430800 OS08G0109300 OS08G0118900 OS08G0191200 OS08G0206600 OS08G0326600 OS08G0457600 OS08G0557200 OS10G0189100 OS10G0457500 OS11G0439600
0.0283687	13	64	2.20788	Path:osa00710 Carbon fixation in photosynthetic organisms	http://www.genome.jp/kegg-bin/show_pathway?osa00710	OS01G0723400 OS01G0905800 OS01G0110700 OS01G0649100 OS01G0188400 OS01G0841600 OS01G0829800 OS07G0630800 OS08G0120600 OS08G0126300 OS09G0505700 OS10G0478200 OS11G0171300
0.012841	17	84	2.19979	Path:osa00620 Pyruvate metabolism	http://www.genome.jp/kegg-bin/show_pathway?osa00620	OS01G0723400 OS01G0110700 OS01G0649100 OS01G0188400 OS01G0829800 OS01G0847600 OS01G0847700 OS04G0404800 OS07G0630800 OS09G0440300 OS09G0516600 OS10G0363300 OS10G0478200 OS11G0148500 OS11G0186200 OS11G0216000 OS12G0138900
0.00713778	22	113	2.1162	Path:osa00500 Starch and sucrose metabolism	http://www.genome.jp/kegg-bin/show_pathway?osa00500	OS08G0409100 OS01G0749400 OS01G0720600 OS01G0851700 OS01G0894300 OS01G0897600 OS01G0742500 OS01G0633100 OS02G0117700 OS03G0141200 OS07G0510200 OS08G0224500 OS08G0301500 OS08G0345800 OS08G0414700 OS08G0520900 OS09G0369400 OS09G0511900 OS09G0553200 OS10G0189100 OS10G0553300 OS01G0813700
0.0295404	14	72	2.11353	Path:osa01250 Biosynthesis of nucleotide sugars	http://www.genome.jp/kegg-bin/show_pathway?osa01250	OS01G0894300 OS01G0127900 OS01G0742500 OS01G0633100 OS01G0847200 OS02G0117700 OS08G0129700 OS08G0345800 OS08G0374800 OS09G0526700 OS09G0553200 OS10G0189100 OS10G0417600 OS12G0210800
0.0283687	16	86	2.02224	Path:osa00270 Cysteine and methionine metabolism	http://www.genome.jp/kegg-bin/show_pathway?osa00270	OS01G0178000 OS01G0293000 OS01G0649100 OS01G0927900 OS01G0323600 OS01G0829800 OS01G0814800 OS05G0558400 OS07G0630800 OS08G0342400 OS09G0294000 OS09G0453800 OS10G0419500 OS10G0478200 OS11G0216900 OS11G0642800
0.00187369	33	179	2.00389	Path:osa01230 Biosynthesis of amino acids	http://www.genome.jp/kegg-bin/show_pathway?osa01230	OS01G0654500 OS01G0276500 OS01G0232700 OS01G0874900 OS01G0848200 OS01G0905800 OS01G0293000 OS01G0693800 OS01G0764400 OS01G0927900 OS01G0323600 OS01G0926300 OS01G0191700 OS01G0841600 OS01G0814800 OS01G0817700 OS03G0136900 OS05G0558400 OS08G0120600 OS08G0126300 OS08G0135900 OS08G0154300 OS08G0342400 OS08G0559600 OS09G0255400 OS09G0294000 OS09G0505700 OS09G0539100 OS10G0523700 OS11G0148500 OS11G0171…
0.012841	22	122	1.96009	Path:osa00520 Amino sugar and nucleotide sugar metabolism	http://www.genome.jp/kegg-bin/show_pathway?osa00520	OS01G0894300 OS01G0860400 OS01G0127900 OS01G0742500 OS01G0633100 OS01G0174300 OS01G0847200 OS02G0117700 OS07G0681700 OS08G0129700 OS08G0327100 OS08G0345800 OS08G0374800 OS09G0526700 OS09G0531900 OS09G0553200 OS10G0189100 OS10G0417600 OS10G0542900 OS11G0131900 OS11G0701100 OS12G0128700
0.0262173	20	115	1.89036	Path:osa00010 Glycolysis/Gluconeogenesis	http://www.genome.jp/kegg-bin/show_pathway?osa00010	OS01G0905800 OS01G0742500 OS01G0191700 OS01G0841600 OS01G0847600 OS01G0847700 OS01G0817700 OS04G0404800 OS08G0120600 OS08G0126300 OS08G0345700 OS08G0440800 OS09G0327400 OS09G0440300 OS10G0189100 OS11G0148500 OS11G0171300 OS11G0186200 OS11G0216000 OS08G0241600
3.92567613183607e-12	156	994	1.70589	Path:osa01110 Biosynthesis of secondary metabolites	http://www.genome.jp/kegg-bin/show_pathway?osa01110	OS08G0409100 OS01G0225500 OS05G0104650 OS01G0971600 OS01G0695300 OS01G0159400 OS01G0654500 OS01G0703400 OS01G0276500 OS01G0232700 OS01G0682500 OS01G0962700 OS01G0749400 OS01G0720600 OS01G0874900 OS01G0851700 OS01G0848200 OS01G0894300 OS01G0905800 OS01G0897600 OS01G0757200 OS01G0293000 OS01G0211200 OS01G0693800 OS01G0127900 OS01G0106900 OS01G0746400 OS01G0649100 OS01G0591000 OS01G0103600 OS01G0939…
0.012841	34	218	1.69525	Path:osa01200 Carbon metabolism	http://www.genome.jp/kegg-bin/show_pathway?osa01200	OS01G0159400 OS01G0654500 OS01G0682500 OS01G0723400 OS01G0874900 OS01G0905800 OS01G0110700 OS01G0649100 OS01G0742500 OS01G0188400 OS01G0926300 OS01G0191700 OS01G0841600 OS01G0829800 OS01G0817700 OS03G0136900 OS04G0404800 OS07G0604000 OS07G0616500 OS07G0630800 OS07G0695800 OS08G0120600 OS08G0126300 OS08G0154300 OS08G0440800 OS08G0502700 OS09G0446800 OS09G0505700 OS10G0478200 OS11G0148500 OS11G0171…
2.7764916499454e-26	269	1726	1.69404	Path:osa01100 Metabolic pathways	http://www.genome.jp/kegg-bin/show_pathway?osa01100	OS08G0409100 OS01G0225500 OS05G0104650 OS01G0178000 OS01G0695300 OS01G0159400 OS01G0687500 OS01G0685800 OS01G0654500 OS01G0703400 OS01G0276500 OS01G0232700 OS01G0682500 OS01G0501800 OS01G0962700 OS01G0749400 OS01G0720600 OS01G0720400 OS01G0723400 OS01G0874900 OS01G0865100 OS01G0851700 OS01G0848200 OS01G0885000 OS01G0869800 OS01G0894300 OS01G0905800 OS01G0860400 OS01G0897600 OS01G0293000 OS01G0274…
	751

## Sheet: N9h_vs_N0h
Table S4 (C) KEGG pathways analysis showing DEGs regulated in N9h vs N0h
Enrichment FDR	nGenes	Pathway Genes	Fold Enrichment	Pathway	URL	Genes
0.00115595	9	18	4.37828	Path:osa00780 Biotin metabolism	http://www.genome.jp/kegg-bin/show_pathway?osa00780	OS07G0561500 OS07G0616200 OS08G0225000 OS08G0245400 OS08G0327400 OS08G0540100 OS09G0277800 OS10G0456100 OS10G0560900
0.00571092	7	15	4.0864	Path:osa00196 Photosynthesis-antenna proteins	http://www.genome.jp/kegg-bin/show_pathway?osa00196	OS01G0720500 OS07G0558400 OS07G0562700 OS07G0577600 OS08G0435900 OS09G0296800 OS09G0346500
0.00475088	11	31	3.10717	Path:osa00600 Sphingolipid metabolism	http://www.genome.jp/kegg-bin/show_pathway?osa00600	OS01G0952600 OS01G0100900 OS01G0624000 OS01G0928800 OS01G0782200 OS07G0575500 OS07G0679300 OS10G0189600 OS10G0473400 OS10G0493600 OS11G0516000
0.00526216	11	32	3.01007	Path:osa00061 Fatty acid biosynthesis	http://www.genome.jp/kegg-bin/show_pathway?osa00061	OS01G0919900 OS07G0561500 OS07G0616200 OS08G0200100 OS08G0225000 OS08G0327400 OS09G0277800 OS10G0363300 OS10G0456100 OS11G0147000 OS12G0168700
0.000110007	25	84	2.60612	Path:osa00620 Pyruvate metabolism	http://www.genome.jp/kegg-bin/show_pathway?osa00620	OS01G0723400 OS01G0208700 OS01G0110700 OS01G0649100 OS01G0188400 OS01G0847600 OS01G0847700 OS04G0404800 OS07G0630800 OS08G0431300 OS08G0536000 OS08G0562100 OS09G0315700 OS09G0440300 OS09G0516600 OS10G0363300 OS10G0478200 OS10G0571200 OS11G0142500 OS11G0148500 OS11G0186200 OS11G0210300 OS11G0210500 OS12G0138900 OS12G0145700
0.00520321	15	52	2.52593	Path:osa01212 Fatty acid metabolism	http://www.genome.jp/kegg-bin/show_pathway?osa01212	OS01G0681200 OS01G0150000 OS01G0919900 OS07G0561500 OS07G0616200 OS07G0675000 OS08G0200100 OS08G0225000 OS08G0327400 OS09G0277800 OS10G0363300 OS10G0456100 OS11G0147000 OS11G0605500 OS12G0168700
0.0113753	12	42	2.50188	Path:osa00195 Photosynthesis	http://www.genome.jp/kegg-bin/show_pathway?osa00195	OS01G0501800 OS01G0869800 OS01G0938100 OS01G0773700 OS07G0513000 OS07G0544800 OS07G0556200 OS08G0104600 OS08G0119800 OS08G0200300 OS08G0560900 OS10G0461100
0.00475088	17	62	2.40099	Path:osa00561 Glycerolipid metabolism	http://www.genome.jp/kegg-bin/show_pathway?osa00561	OS01G0682500 OS01G0855000 OS01G0783200 OS01G0847600 OS01G0847700 OS07G0679300 OS08G0178700 OS08G0359100 OS09G0308900 OS09G0394700 OS09G0423600 OS09G0440300 OS09G0444200 OS10G0493600 OS11G0158400 OS11G0186200 OS11G0683500
0.00411763	19	71	2.34331	Path:osa00564 Glycerophospholipid metabolism	http://www.genome.jp/kegg-bin/show_pathway?osa00564	OS01G0971600 OS01G0720400 OS01G0855000 OS01G0955000 OS01G0789100 OS01G0939600 OS01G0931300 OS01G0783200 OS01G0801600 OS07G0260400 OS08G0178700 OS08G0224800 OS08G0359100 OS08G0557200 OS09G0308900 OS10G0327300 OS10G0387000 OS11G0123400 OS12G0121300
0.00547666	17	64	2.32596	Path:osa00230 Purine metabolism	http://www.genome.jp/kegg-bin/show_pathway?osa00230	OS05G0104650 OS01G0865100 OS01G0199900 OS05G0430800 OS07G0573100 OS08G0109300 OS08G0118900 OS08G0191200 OS08G0206600 OS08G0326600 OS08G0436100 OS08G0457600 OS08G0557200 OS09G0467100 OS10G0189100 OS10G0563700 OS12G0197100
0.00680135	18	72	2.18914	Path:osa01250 Biosynthesis of nucleotide sugars	http://www.genome.jp/kegg-bin/show_pathway?osa01250	OS01G0127900 OS01G0742500 OS01G0633100 OS01G0315800 OS01G0847200 OS05G0363200 OS08G0129700 OS08G0237200 OS08G0345800 OS08G0374800 OS08G0478800 OS08G0526100 OS09G0526700 OS09G0553200 OS10G0189100 OS10G0417600 OS11G0217300 OS12G0210800
6.69838363464464e-06	46	186	2.1656	Path:osa01240 Biosynthesis of cofactors	http://www.genome.jp/kegg-bin/show_pathway?osa01240	OS01G0527700 OS01G0874900 OS01G0293000 OS01G0957000 OS01G0747500 OS01G0951200 OS01G0127900 OS01G0360600 OS01G0238500 OS01G0323600 OS01G0847200 OS01G0847600 OS01G0847700 OS01G0662700 OS05G0367400 OS07G0529600 OS07G0561500 OS07G0576000 OS07G0616200 OS08G0109300 OS08G0118900 OS08G0225000 OS08G0237200 OS08G0245400 OS08G0248800 OS08G0327400 OS08G0526100 OS08G0532200 OS08G0540100 OS09G0277800 OS09G0446…
0.000159025	41	179	2.00569	Path:osa01230 Biosynthesis of amino acids	http://www.genome.jp/kegg-bin/show_pathway?osa01230	OS01G0654500 OS01G0276500 OS01G0232700 OS01G0874900 OS01G0848200 OS01G0871300 OS01G0293000 OS01G0147900 OS01G0375200 OS01G0693800 OS01G0948400 OS01G0764400 OS01G0323600 OS01G0926300 OS01G0191700 OS01G0841600 OS01G0814800 OS01G0817700 OS01G0978100 OS03G0136900 OS07G0694600 OS08G0120600 OS08G0135900 OS08G0154300 OS08G0342400 OS08G0447000 OS08G0559600 OS09G0255400 OS09G0294000 OS09G0505700 OS09G0539…
0.00683619	25	115	1.9036	Path:osa00010 Glycolysis/Gluconeogenesis	http://www.genome.jp/kegg-bin/show_pathway?osa00010	OS01G0160100 OS01G0147900 OS01G0742500 OS01G0191700 OS01G0841600 OS01G0847600 OS01G0847700 OS01G0817700 OS04G0404800 OS08G0120600 OS08G0431300 OS08G0440800 OS08G0478800 OS08G0536000 OS09G0327400 OS09G0440300 OS10G0155500 OS10G0189100 OS10G0571200 OS11G0148500 OS11G0171300 OS11G0186200 OS11G0210300 OS11G0210500 OS12G0145700
0.00703563	26	122	1.86615	Path:osa00520 Amino sugar and nucleotide sugar metabolism	http://www.genome.jp/kegg-bin/show_pathway?osa00520	OS01G0860400 OS01G0127900 OS01G0742500 OS01G0633100 OS01G0174300 OS01G0315800 OS01G0847200 OS05G0363200 OS07G0575500 OS07G0681700 OS08G0129700 OS08G0237200 OS08G0345800 OS08G0374800 OS08G0478800 OS08G0526100 OS09G0526700 OS09G0553200 OS10G0189100 OS10G0417600 OS10G0542900 OS11G0131900 OS11G0217300 OS11G0701000 OS11G0701100 OS12G0128700
0.0107746	24	113	1.8598	Path:osa00500 Starch and sucrose metabolism	http://www.genome.jp/kegg-bin/show_pathway?osa00500	OS08G0409100 OS01G0508000 OS01G0749400 OS01G0720600 OS01G0851700 OS01G0897600 OS01G0742500 OS01G0633100 OS03G0141200 OS07G0510200 OS07G0627000 OS08G0224500 OS08G0301500 OS08G0345800 OS08G0414700 OS08G0478800 OS08G0520900 OS09G0369400 OS09G0530200 OS09G0553200 OS10G0189100 OS10G0437600 OS10G0553300 OS01G0236800
1.33546313506571e-34	336	1726	1.70464	Path:osa01100 Metabolic pathways	http://www.genome.jp/kegg-bin/show_pathway?osa01100	OS08G0409100 OS09G0498500 OS05G0104650 OS01G0178000 OS01G0695300 OS01G0527700 OS01G0508000 OS01G0159400 OS01G0160100 OS01G0654500 OS01G0581300 OS01G0703400 OS01G0276500 OS01G0232700 OS01G0681200 OS01G0682500 OS01G0501800 OS01G0150000 OS01G0962700 OS01G0963000 OS01G0558100 OS01G0749400 OS01G0720600 OS01G0720400 OS01G0720500 OS01G0723400 OS01G0874900 OS01G0865100 OS01G0851700 OS01G0855000 OS01G0848…
0.00411763	43	222	1.69609	Path:osa03010 Ribosome	http://www.genome.jp/kegg-bin/show_pathway?osa03010	OS01G0514000 OS01G0276000 OS01G0962600 OS01G0220300 OS01G0749200 OS01G0358400 OS01G0593500 OS01G0348700 OS01G0616500 OS01G0191100 OS01G0752300 OS01G0251100 OS01G0839300 OS01G0805000 OS01G0812800 OS05G0459900 OS05G0565000 OS05G0568300 OS06G0319700 OS11G0433900 OS07G0622100 OS07G0658200 OS07G0674700 OS08G0128500 OS08G0234000 OS08G0310100 OS08G0359600 OS08G0517900 OS08G0530200 OS08G0559200 OS09G0485…
1.75850554256785e-13	188	994	1.65617	Path:osa01110 Biosynthesis of secondary metabolites	http://www.genome.jp/kegg-bin/show_pathway?osa01110	OS08G0409100 OS05G0104650 OS01G0971600 OS01G0695300 OS01G0527700 OS01G0508000 OS01G0159400 OS01G0160100 OS01G0654500 OS01G0581300 OS01G0703400 OS01G0276500 OS01G0232700 OS01G0682500 OS01G0150000 OS01G0962700 OS01G0963000 OS01G0749400 OS01G0720600 OS01G0874900 OS01G0851700 OS01G0855000 OS01G0848200 OS01G0871300 OS01G0897600 OS01G0293000 OS01G0147900 OS01G0955000 OS01G0375200 OS01G0209700 OS01G0693…
0.00571092	41	218	1.64688	Path:osa01200 Carbon metabolism	http://www.genome.jp/kegg-bin/show_pathway?osa01200	OS01G0159400 OS01G0654500 OS01G0682500 OS01G0723400 OS01G0874900 OS01G0147900 OS01G0208700 OS01G0110700 OS01G0649100 OS01G0742500 OS01G0188400 OS01G0926300 OS01G0191700 OS01G0841600 OS01G0817700 OS01G0978100 OS03G0136900 OS04G0404800 OS07G0577700 OS07G0604000 OS07G0630800 OS07G0695800 OS08G0120600 OS08G0154300 OS08G0431300 OS08G0440800 OS08G0447000 OS08G0478800 OS08G0502700 OS08G0536000 OS08G0562…

## Sheet: N9h_vs_H9h
Table S4 (D) KEGG pathways analysis showing DEGs regulated in N9h vs H9h
Enrichment FDR	nGenes	Pathway Genes	Fold Enrichment	Pathway	URL	Genes
4.17324606295776e-10	158	1726	1.75315	Path:osa01100 Metabolic pathways	http://www.genome.jp/kegg-bin/show_pathway?osa01100	OS01G0160100 OS01G0687400 OS01G0580500 OS01G0581300 OS01G0703400 OS01G0276700 OS01G0681200 OS01G0501800 OS01G0962700 OS01G0963000 OS01G0558100 OS01G0752200 OS01G0865100 OS01G0855000 OS01G0848200 OS01G0911200 OS01G0905800 OS01G0860500 OS01G0271200 OS01G0273800 OS01G0147900 OS01G0375200 OS01G0211200 OS01G0692100 OS01G0372400 OS01G0949700 OS01G0300200 OS01G0127900 OS01G0360600 OS01G0106900 OS01G0574…
0.000186859	86	994	1.65697	Path:osa01110 Biosynthesis of secondary metabolites	http://www.genome.jp/kegg-bin/show_pathway?osa01110	OS01G0160100 OS01G0580500 OS01G0581300 OS01G0703400 OS01G0276700 OS01G0962700 OS01G0963000 OS01G0855000 OS01G0848200 OS01G0905800 OS01G0878800 OS01G0271200 OS01G0147900 OS01G0375200 OS01G0211200 OS01G0300200 OS01G0127900 OS01G0106900 OS01G0574600 OS01G0591000 OS01G0939600 OS01G0742500 OS01G0764400 OS01G0279100 OS01G0930800 OS01G0930900 OS01G0227100 OS01G0847200 OS01G0662700 OS02G0117700 OS04G0404…
0.0140152	9	46	3.74703	Path:osa00051 Fructose and mannose metabolism	http://www.genome.jp/kegg-bin/show_pathway?osa00051	OS01G0905800 OS01G0147900 OS01G0127900 OS01G0742500 OS01G0847200 OS07G0669100 OS08G0345700 OS09G0415800 OS11G0171300
0.0140152	5	15	6.38383	Path:osa00196 Photosynthesis-antenna proteins	http://www.genome.jp/kegg-bin/show_pathway?osa00196	OS07G0562700 OS07G0577600 OS08G0435900 OS09G0296800 OS09G0346500
0.0140152	12	79	2.90909	Path:osa00480 Glutathione metabolism	http://www.genome.jp/kegg-bin/show_pathway?osa00480	OS01G0558100 OS01G0692100 OS01G0372400 OS01G0949700 OS01G0933900 OS08G0549100 OS09G0467200 OS10G0527400 OS10G0529700 OS10G0531400 OS11G0642800 OS12G0178200
0.0140152	16	122	2.51167	Path:osa00520 Amino sugar and nucleotide sugar metabolism	http://www.genome.jp/kegg-bin/show_pathway?osa00520	OS01G0687400 OS01G0860500 OS01G0127900 OS01G0742500 OS01G0660200 OS01G0847200 OS02G0117700 OS03G0280800 OS07G0604800 OS08G0478800 OS08G0526100 OS09G0323000 OS09G0531900 OS10G0542900 OS11G0124900 OS11G0701000
0.0147468	15	115	2.49802	Path:osa00010 Glycolysis/Gluconeogenesis	http://www.genome.jp/kegg-bin/show_pathway?osa00010	OS01G0160100 OS01G0276700 OS01G0905800 OS01G0147900 OS01G0742500 OS04G0404800 OS08G0345700 OS08G0440800 OS08G0478800 OS09G0415800 OS11G0171300 OS11G0186200 OS11G0210500 OS11G0216000 OS08G0476400
0.0180313	7	33	4.06244	Path:osa00860 Porphyrin metabolism	http://www.genome.jp/kegg-bin/show_pathway?osa00860	OS01G0271200 OS01G0279100 OS01G0227100 OS04G0678700 OS08G0532200 OS09G0532000 OS10G0419600
0.0489583	19	186	1.95634	Path:osa01240 Biosynthesis of cofactors	http://www.genome.jp/kegg-bin/show_pathway?osa01240	OS01G0271200 OS01G0127900 OS01G0360600 OS01G0847200 OS01G0662700 OS02G0117700 OS05G0558400 OS07G0624700 OS08G0139200 OS08G0526100 OS08G0532200 OS09G0553600 OS10G0100700 OS10G0464400 OS10G0560900 OS11G0186200 OS11G0642800 OS12G0190000 OS08G0481950

## Sheet: N9h_vs_D9h
Table S4 (E) KEGG pathways analysis showing DEGs regulated in N9h vs D9h
Enrichment FDR	nGenes	Pathway Genes	Fold Enrichment	Pathway	URL	Genes
2.46809978265961e-10	133	1726	1.87404	Path:osa01100 Metabolic pathways	http://www.genome.jp/kegg-bin/show_pathway?osa01100	OS08G0409100 OS01G0160100 OS01G0581300 OS01G0703400 OS01G0276700 OS01G0501800 OS01G0962700 OS01G0963000 OS01G0558100 OS01G0722100 OS01G0720500 OS01G0865100 OS01G0855000 OS01G0869800 OS01G0905800 OS01G0860500 OS01G0273800 OS01G0147900 OS01G0375200 OS01G0692100 OS01G0693800 OS01G0372400 OS01G0950000 OS01G0574600 OS01G0103600 OS01G0939700 OS01G0938100 OS01G0742500 OS01G0639900 OS01G0624000 OS01G0933…
4.8548686033429e-05	7	15	11.3494	Path:osa00196 Photosynthesis-antenna proteins	http://www.genome.jp/kegg-bin/show_pathway?osa00196	OS01G0720500 OS07G0558400 OS07G0562700 OS07G0577600 OS08G0435900 OS09G0296800 OS09G0346500
0.000165613	17	115	3.59516	Path:osa00010 Glycolysis/Gluconeogenesis	http://www.genome.jp/kegg-bin/show_pathway?osa00010	OS01G0160100 OS01G0276700 OS01G0905800 OS01G0147900 OS01G0742500 OS01G0328700 OS01G0841600 OS01G0847700 OS08G0120600 OS08G0126300 OS08G0440800 OS08G0478800 OS10G0155500 OS10G0189100 OS11G0148500 OS11G0171300 OS11G0186200
0.000493851	13	79	4.00206	Path:osa00480 Glutathione metabolism	http://www.genome.jp/kegg-bin/show_pathway?osa00480	OS01G0558100 OS01G0692100 OS01G0372400 OS01G0950000 OS01G0933900 OS04G0556300 OS07G0694700 OS09G0467200 OS10G0525400 OS10G0527400 OS10G0529700 OS10G0531400 OS11G0642800
0.00444407	10	64	3.80003	Path:osa00710 Carbon fixation in photosynthetic organisms	http://www.genome.jp/kegg-bin/show_pathway?osa00710	OS01G0905800 OS01G0147900 OS01G0841600 OS07G0630800 OS08G0120600 OS08G0126300 OS08G0366000 OS09G0315700 OS10G0503500 OS11G0171300
0.00444407	64	994	1.56589	Path:osa01110 Biosynthesis of secondary metabolites	http://www.genome.jp/kegg-bin/show_pathway?osa01110	OS08G0409100 OS01G0160100 OS01G0581300 OS01G0703400 OS01G0276700 OS01G0962700 OS01G0963000 OS01G0855000 OS01G0905800 OS01G0147900 OS01G0375200 OS01G0693800 OS01G0574600 OS01G0591000 OS01G0591300 OS01G0103600 OS01G0742500 OS01G0279100 OS01G0930800 OS01G0328700 OS01G0227100 OS01G0926300 OS01G0197100 OS01G0841600 OS01G0847700 OS01G0662700 OS02G0117700 OS04G0678700 OS05G0494000 OS05G0558400 OS07G0630…
0.00444407	21	218	2.34277	Path:osa01200 Carbon metabolism	http://www.genome.jp/kegg-bin/show_pathway?osa01200	OS01G0276700 OS01G0905800 OS01G0147900 OS01G0574600 OS01G0939700 OS01G0742500 OS01G0328700 OS01G0926300 OS01G0841600 OS07G0630800 OS08G0120600 OS08G0126300 OS08G0366000 OS08G0440800 OS08G0447000 OS08G0478800 OS09G0315700 OS09G0446800 OS10G0503500 OS11G0148500 OS11G0171300
0.0192535	7	42	4.05337	Path:osa00195 Photosynthesis	http://www.genome.jp/kegg-bin/show_pathway?osa00195	OS01G0501800 OS01G0869800 OS01G0938100 OS07G0513000 OS08G0104600 OS08G0200300 OS10G0461100
0.0226373	7	44	3.86912	Path:osa00030 Pentose phosphate pathway	http://www.genome.jp/kegg-bin/show_pathway?osa00030	OS01G0905800 OS01G0926300 OS08G0120600 OS08G0440800 OS08G0478800 OS10G0189100 OS11G0171300
