# Supplementary material for: Transcriptomic analysis of rice cultivars with distinct resistance mechanisms to Xanthomonas oryzae pv. oryzicola reveals novel components and candidate genes associated with bacterial leaf streak
Source: Front Plant Sci. 2025 Sep 9;16:1613802. doi: 10.3389/fpls.2025.1613802 (PMC12459299; doi:10.3389/fpls.2025.1613802)
Supplement: Supplementary Figure 1 — Morphological tests of 1NY2-2. (A) Colony appearance of 1NY2-2 isolate on Nutrient Agar media (3 g of beef extract, 5 g of peptone and 15 g agar per liter of media) after incubation at 30°C for 3-4 days. (B) Appearance of gram negative 1NY2-2 under microscope. (To gram stain 1NY2-2, fresh culture of 24-48 hour-aged bacteria were spread in 1-2 drops of clean water on glass slide. To make bacterial smear, bacteria cells were then heat fixed and were stained with 1-2 drops of crystal violet for 1 min. Then washed with sterilized distilled water and Gram’s iodine solution was poured into it. Then it was washed with 95% ethanol, water and blotted dry. Finally, they were counter stained with Safranin O for 30 seconds, rinsed with water and left to dry. The bacterial cells were observed under microscope and gram-negative bacteria were seen pink to red). [file DataSheet1.zip › Supplementary/Table S3.xlsx]

## Sheet: D9h_vs_H9h
Table S3 (A) GO enrichment analysis revealed DEGs regulated in D9h vs H9h
ID	Description	GeneRatio	BgRatio	pvalue	p.adjust	qvalue	geneID	Count	Ontology	Term
GO:0098542	GO:0098542	65/1257	317/17534	7.291946846243906e-15	4.6085104068261484e-12	4.497979844104135e-12	GWHPBCKX000330/GWHPBCKX001572/GWHPBCKX001889/GWHPBCKX002020/GWHPBCKX007765/GWHPBCKX004653/GWHPBCKX008257/GWHPBCKX009083/GWHPBCKX030072/GWHPBCKX030073/GWHPBCKX030065/GWHPBCKX030069/GWHPBCKX030068/GWHPBCKX031772/GWHPBCKX032091/GWHPBCKX032771/GWHPBCKX033485/GWHPBCKX034186/GWHPBCKX035351/GWHPBCKX005011/GWHPBCKX005014/GWHPBCKX031539/GWHPBCKX007719/GWHPBCKX007718/GWHPBCKX007712/GWHPBCKX007892/GWHPBCKX0…	65	BP	defense response to other organism
GO:0043531	GO:0043531	67/1257	342/17534	2.871863106596127e-14	9.075087416843761e-12	8.857430423501738e-12	GWHPBCKX000330/GWHPBCKX001572/GWHPBCKX001889/GWHPBCKX002020/GWHPBCKX001797/GWHPBCKX007765/GWHPBCKX004653/GWHPBCKX008257/GWHPBCKX030072/GWHPBCKX030073/GWHPBCKX030065/GWHPBCKX030069/GWHPBCKX030068/GWHPBCKX030076/GWHPBCKX031772/GWHPBCKX032091/GWHPBCKX032771/GWHPBCKX033485/GWHPBCKX033989/GWHPBCKX034186/GWHPBCKX034264/GWHPBCKX035351/GWHPBCKX005011/GWHPBCKX005014/GWHPBCKX005150/GWHPBCKX031539/GWHPBCKX0…	67	MF	ADP binding
GO:0006952	GO:0006952	69/1257	383/17534	8.112734051871534e-13	1.7090826402609363e-10	1.6680919839988489e-10	GWHPBCKX000330/GWHPBCKX001572/GWHPBCKX001889/GWHPBCKX002020/GWHPBCKX007765/GWHPBCKX004653/GWHPBCKX008257/GWHPBCKX030072/GWHPBCKX030073/GWHPBCKX030065/GWHPBCKX030069/GWHPBCKX030068/GWHPBCKX031772/GWHPBCKX032091/GWHPBCKX032771/GWHPBCKX033485/GWHPBCKX034186/GWHPBCKX035351/GWHPBCKX035743/GWHPBCKX005011/GWHPBCKX005014/GWHPBCKX031539/GWHPBCKX007719/GWHPBCKX007718/GWHPBCKX007712/GWHPBCKX007892/GWHPBCKX0…	69	BP	defense response
GO:0030527	GO:0030527	14/1257	53/17534	1.4940408029368501e-5	0.00236058	0.00230397	GWHPBCKX000329/GWHPBCKX000362/GWHPBCKX000366/GWHPBCKX006580/GWHPBCKX003832/GWHPBCKX030235/GWHPBCKX035598/GWHPBCKX004049/GWHPBCKX024543/GWHPBCKX018387/GWHPBCKX015321/GWHPBCKX022570/GWHPBCKX025906/GWHPBCKX024563	14	MF	structural constituent of chromatin
GO:0000786	GO:0000786	14/1257	57/17534	3.649232874065117e-5	0.00461263	0.004502	GWHPBCKX000329/GWHPBCKX000362/GWHPBCKX000366/GWHPBCKX006580/GWHPBCKX003832/GWHPBCKX030235/GWHPBCKX035598/GWHPBCKX004049/GWHPBCKX024543/GWHPBCKX018387/GWHPBCKX015321/GWHPBCKX022570/GWHPBCKX025906/GWHPBCKX024563	14	CC	nucleosome
GO:0004674	GO:0004674	54/1257	439/17534	6.895352571730013e-5	0.0072631	0.00708891	GWHPBCKX031028/GWHPBCKX001965/GWHPBCKX003501/GWHPBCKX003499/GWHPBCKX003505/GWHPBCKX004091/GWHPBCKX007557/GWHPBCKX030164/GWHPBCKX030161/GWHPBCKX030165/GWHPBCKX030166/GWHPBCKX030163/GWHPBCKX030185/GWHPBCKX030188/GWHPBCKX030191/GWHPBCKX030195/GWHPBCKX030554/GWHPBCKX032410/GWHPBCKX032877/GWHPBCKX035051/GWHPBCKX006462/GWHPBCKX006995/GWHPBCKX007653/GWHPBCKX009079/GWHPBCKX009093/GWHPBCKX009191/GWHPBCKX0…	54	MF	protein serine/threonine kinase activity

## Sheet: N9h_vs_H9h
Table S3 (B) GO enrichment analysis revealed DEGs regulated in N9h vs H9h
ID	Description	GeneRatio	BgRatio	pvalue	p.adjust	qvalue	geneID	Count	Ontology	Term
GO:0043531	GO:0043531	118/2786	342/17534	1.1433779230294467e-17	8.918347799629684e-15	8.629494429601193e-15	GWHPBCKX008228/GWHPBCKX008811/GWHPBCKX010142/GWHPBCKX001889/GWHPBCKX029648/GWHPBCKX018192/GWHPBCKX009025/GWHPBCKX030072/GWHPBCKX008794/GWHPBCKX001482/GWHPBCKX029425/GWHPBCKX005014/GWHPBCKX010600/GWHPBCKX009168/GWHPBCKX007679/GWHPBCKX009234/GWHPBCKX008529/GWHPBCKX032537/GWHPBCKX009483/GWHPBCKX008960/GWHPBCKX024633/GWHPBCKX020343/GWHPBCKX030068/GWHPBCKX008532/GWHPBCKX008550/GWHPBCKX009149/GWHPBCKX0…	118	MF	ADP binding
GO:0098542	GO:0098542	101/2786	317/17534	7.857111888153842e-13	3.064273636379998e-10	2.965025907266476e-10	GWHPBCKX008228/GWHPBCKX008811/GWHPBCKX010142/GWHPBCKX001889/GWHPBCKX029648/GWHPBCKX018192/GWHPBCKX009025/GWHPBCKX030072/GWHPBCKX009083/GWHPBCKX009185/GWHPBCKX008794/GWHPBCKX001482/GWHPBCKX029425/GWHPBCKX005014/GWHPBCKX010600/GWHPBCKX009168/GWHPBCKX007679/GWHPBCKX009234/GWHPBCKX008529/GWHPBCKX032537/GWHPBCKX009483/GWHPBCKX008960/GWHPBCKX024633/GWHPBCKX030068/GWHPBCKX008532/GWHPBCKX008550/GWHPBCKX0…	101	BP	defense response to other organism
GO:0006952	GO:0006952	114/2786	383/17534	4.127500327981765e-12	1.0731500852752589e-9	1.0383921877764651e-9	GWHPBCKX008228/GWHPBCKX008811/GWHPBCKX010142/GWHPBCKX001889/GWHPBCKX029648/GWHPBCKX018192/GWHPBCKX009025/GWHPBCKX012091/GWHPBCKX030072/GWHPBCKX009185/GWHPBCKX008794/GWHPBCKX001482/GWHPBCKX029425/GWHPBCKX005014/GWHPBCKX011292/GWHPBCKX010600/GWHPBCKX009168/GWHPBCKX007679/GWHPBCKX009234/GWHPBCKX008529/GWHPBCKX032537/GWHPBCKX009483/GWHPBCKX008960/GWHPBCKX024633/GWHPBCKX030068/GWHPBCKX008532/GWHPBCKX0…	114	BP	defense response
GO:0004674	GO:0004674	116/2786	439/17534	7.795849469213776e-9	1.5201906464966864e-6	1.4709537024805995e-6	GWHPBCKX030154/GWHPBCKX022124/GWHPBCKX020653/GWHPBCKX030176/GWHPBCKX030191/GWHPBCKX035051/GWHPBCKX019419/GWHPBCKX000514/GWHPBCKX012945/GWHPBCKX020385/GWHPBCKX011467/GWHPBCKX020317/GWHPBCKX030169/GWHPBCKX009279/GWHPBCKX035056/GWHPBCKX020382/GWHPBCKX030163/GWHPBCKX030195/GWHPBCKX022542/GWHPBCKX030188/GWHPBCKX019418/GWHPBCKX020384/GWHPBCKX019848/GWHPBCKX009072/GWHPBCKX019763/GWHPBCKX012192/GWHPBCKX0…	116	MF	protein serine/threonine kinase activity
GO:0030247	GO:0030247	35/2786	90/17534	1.1620438506542596e-7	1.812788407020645e-5	1.754074612461272e-5	GWHPBCKX001639/GWHPBCKX000245/GWHPBCKX011467/GWHPBCKX020317/GWHPBCKX035056/GWHPBCKX035052/GWHPBCKX013855/GWHPBCKX011196/GWHPBCKX000109/GWHPBCKX020393/GWHPBCKX000248/GWHPBCKX020397/GWHPBCKX035049/GWHPBCKX025118/GWHPBCKX000105/GWHPBCKX035050/GWHPBCKX001643/GWHPBCKX000235/GWHPBCKX022831/GWHPBCKX000233/GWHPBCKX025773/GWHPBCKX000232/GWHPBCKX035126/GWHPBCKX000103/GWHPBCKX000237/GWHPBCKX000108/GWHPBCKX0…	35	MF	polysaccharide binding
GO:0007166	GO:0007166	35/2786	115/17534	6.707918365051756e-5	0.00872029	0.00843786	GWHPBCKX009078/GWHPBCKX035051/GWHPBCKX020385/GWHPBCKX011467/GWHPBCKX020317/GWHPBCKX035056/GWHPBCKX020382/GWHPBCKX020384/GWHPBCKX009072/GWHPBCKX011196/GWHPBCKX028109/GWHPBCKX020393/GWHPBCKX020397/GWHPBCKX035049/GWHPBCKX035050/GWHPBCKX001643/GWHPBCKX009107/GWHPBCKX009093/GWHPBCKX021877/GWHPBCKX009090/GWHPBCKX022831/GWHPBCKX025773/GWHPBCKX035126/GWHPBCKX005250/GWHPBCKX009082/GWHPBCKX009099/GWHPBCKX0…	35	BP	cell surface receptor signaling pathway
GO:0006096	GO:0006096	21/2786	60/17534	2.2558027005624735e-4	0.0210983	0.020414990260550575	GWHPBCKX026833/GWHPBCKX014342/GWHPBCKX034564/GWHPBCKX033082/GWHPBCKX029044/GWHPBCKX003222/GWHPBCKX018087/GWHPBCKX021130/GWHPBCKX009755/GWHPBCKX024177/GWHPBCKX034684/GWHPBCKX027644/GWHPBCKX023204/GWHPBCKX000317/GWHPBCKX001200/GWHPBCKX007359/GWHPBCKX032425/GWHPBCKX004321/GWHPBCKX027982/GWHPBCKX007612/GWHPBCKX005987	21	BP	glycolytic process
GO:0009765	GO:0009765	8/2786	13/17534	2.434423524793688e-4	0.0210983	0.020414990260550575	GWHPBCKX012095/GWHPBCKX034096/GWHPBCKX034339/GWHPBCKX030313/GWHPBCKX007749/GWHPBCKX032844/GWHPBCKX030430/GWHPBCKX026805	8	BP	photosynthesis, light harvesting
GO:0009768	GO:0009768	8/2786	13/17534	2.434423524793688e-4	0.0210983	0.020414990260550575	GWHPBCKX012095/GWHPBCKX034096/GWHPBCKX034339/GWHPBCKX030313/GWHPBCKX007749/GWHPBCKX032844/GWHPBCKX030430/GWHPBCKX026805	8	BP	photosynthesis, light harvesting in photosystem I

## Sheet: N9h_vs_D9h
Table S3 (C) GO enrichment analysis revealed DEGs regulated in N9h vs D9h
ID	Description	GeneRatio	BgRatio	pvalue	p.adjust	qvalue	geneID	Count	Ontology	Term
GO:0043531	GO:0043531	98/2149	342/17534	1.8511172221661375e-16	1.3253999310709546e-13	1.270450977739286e-13	GWHPBCKX008811/GWHPBCKX008958/GWHPBCKX008960/GWHPBCKX029648/GWHPBCKX034264/GWHPBCKX009025/GWHPBCKX001797/GWHPBCKX008794/GWHPBCKX009168/GWHPBCKX004653/GWHPBCKX010600/GWHPBCKX001482/GWHPBCKX009135/GWHPBCKX013073/GWHPBCKX005002/GWHPBCKX007679/GWHPBCKX007718/GWHPBCKX029423/GWHPBCKX008550/GWHPBCKX024716/GWHPBCKX008257/GWHPBCKX020363/GWHPBCKX008536/GWHPBCKX025934/GWHPBCKX017641/GWHPBCKX009149/GWHPBCKX0…	98	MF	ADP binding
GO:0098542	GO:0098542	91/2149	317/17534	1.9868669992465574e-15	7.112983857302676e-13	6.818090965835555e-13	GWHPBCKX008811/GWHPBCKX008958/GWHPBCKX008960/GWHPBCKX029648/GWHPBCKX009025/GWHPBCKX008794/GWHPBCKX009024/GWHPBCKX009168/GWHPBCKX009185/GWHPBCKX004653/GWHPBCKX010600/GWHPBCKX007719/GWHPBCKX001482/GWHPBCKX009135/GWHPBCKX013073/GWHPBCKX007679/GWHPBCKX007718/GWHPBCKX029423/GWHPBCKX008550/GWHPBCKX024716/GWHPBCKX008257/GWHPBCKX020363/GWHPBCKX025934/GWHPBCKX017641/GWHPBCKX009149/GWHPBCKX023466/GWHPBCKX0…	91	BP	defense response to other organism
GO:0006952	GO:0006952	101/2149	383/17534	2.5073669227028775e-14	5.984249055517534e-12	5.7361516968500915e-12	GWHPBCKX008811/GWHPBCKX008958/GWHPBCKX008960/GWHPBCKX029648/GWHPBCKX009025/GWHPBCKX008794/GWHPBCKX009024/GWHPBCKX009168/GWHPBCKX009185/GWHPBCKX004653/GWHPBCKX010600/GWHPBCKX012091/GWHPBCKX007719/GWHPBCKX001482/GWHPBCKX009135/GWHPBCKX013073/GWHPBCKX007679/GWHPBCKX007718/GWHPBCKX029423/GWHPBCKX008550/GWHPBCKX024716/GWHPBCKX008257/GWHPBCKX020363/GWHPBCKX025934/GWHPBCKX017641/GWHPBCKX009149/GWHPBCKX0…	101	BP	defense response
GO:0009765	GO:0009765	11/2149	13/17534	5.639723973863034e-9	8.076084730571864e-7	7.741263223070945e-7	GWHPBCKX034339/GWHPBCKX034096/GWHPBCKX007749/GWHPBCKX012095/GWHPBCKX030313/GWHPBCKX020914/GWHPBCKX014690/GWHPBCKX003085/GWHPBCKX030430/GWHPBCKX032844/GWHPBCKX030293	11	BP	photosynthesis, light harvesting
GO:0009768	GO:0009768	11/2149	13/17534	5.639723973863034e-9	8.076084730571864e-7	7.741263223070945e-7	GWHPBCKX034339/GWHPBCKX034096/GWHPBCKX007749/GWHPBCKX012095/GWHPBCKX030313/GWHPBCKX020914/GWHPBCKX014690/GWHPBCKX003085/GWHPBCKX030430/GWHPBCKX032844/GWHPBCKX030293	11	BP	photosynthesis, light harvesting in photosystem I
GO:0030247	GO:0030247	29/2149	90/17534	5.297466280516743e-7	6.32164309474998e-5	6.0595579208717845e-5	GWHPBCKX001639/GWHPBCKX020007/GWHPBCKX000245/GWHPBCKX035050/GWHPBCKX020393/GWHPBCKX011467/GWHPBCKX011196/GWHPBCKX020317/GWHPBCKX000243/GWHPBCKX035056/GWHPBCKX020377/GWHPBCKX000237/GWHPBCKX000233/GWHPBCKX001643/GWHPBCKX020397/GWHPBCKX035052/GWHPBCKX035049/GWHPBCKX000105/GWHPBCKX000232/GWHPBCKX000248/GWHPBCKX035126/GWHPBCKX022831/GWHPBCKX002893/GWHPBCKX000234/GWHPBCKX000247/GWHPBCKX013855/GWHPBCKX0…	29	MF	polysaccharide binding
GO:0009535	GO:0009535	28/2149	93/17534	3.7483314586709748e-6	3.83400760629774e-4	3.675055806095452e-4	GWHPBCKX034339/GWHPBCKX007749/GWHPBCKX022563/GWHPBCKX014565/GWHPBCKX001215/GWHPBCKX012095/GWHPBCKX026259/GWHPBCKX004578/GWHPBCKX030313/GWHPBCKX012673/GWHPBCKX014660/GWHPBCKX022665/GWHPBCKX030018/GWHPBCKX031342/GWHPBCKX019366/GWHPBCKX013702/GWHPBCKX021329/GWHPBCKX014473/GWHPBCKX003085/GWHPBCKX028750/GWHPBCKX003349/GWHPBCKX023792/GWHPBCKX030430/GWHPBCKX013369/GWHPBCKX030293/GWHPBCKX001212/GWHPBCKX0…	28	CC	chloroplast thylakoid membrane
GO:0007166	GO:0007166	32/2149	115/17534	5.140142595862638e-6	4.6004276232970606e-4	4.409701279608473e-4	GWHPBCKX020007/GWHPBCKX014958/GWHPBCKX020385/GWHPBCKX020382/GWHPBCKX035050/GWHPBCKX020393/GWHPBCKX009072/GWHPBCKX011467/GWHPBCKX009099/GWHPBCKX020113/GWHPBCKX005250/GWHPBCKX032410/GWHPBCKX035051/GWHPBCKX011196/GWHPBCKX009078/GWHPBCKX020317/GWHPBCKX009090/GWHPBCKX035056/GWHPBCKX020377/GWHPBCKX028109/GWHPBCKX001643/GWHPBCKX020397/GWHPBCKX035049/GWHPBCKX020384/GWHPBCKX035053/GWHPBCKX009191/GWHPBCKX0…	32	BP	cell surface receptor signaling pathway
GO:0006096	GO:0006096	20/2149	60/17534	1.7029929996846462e-5	0.00135483	0.00129866	GWHPBCKX026833/GWHPBCKX034564/GWHPBCKX033082/GWHPBCKX007359/GWHPBCKX009755/GWHPBCKX003222/GWHPBCKX001200/GWHPBCKX018087/GWHPBCKX024177/GWHPBCKX021130/GWHPBCKX003879/GWHPBCKX023172/GWHPBCKX035463/GWHPBCKX029044/GWHPBCKX027644/GWHPBCKX031366/GWHPBCKX024743/GWHPBCKX031392/GWHPBCKX004321/GWHPBCKX000317	20	BP	glycolytic process
GO:0004674	GO:0004674	83/2149	439/17534	3.3299808664859265e-5	0.00238427	0.00228542	GWHPBCKX030188/GWHPBCKX030154/GWHPBCKX020007/GWHPBCKX014958/GWHPBCKX020653/GWHPBCKX020385/GWHPBCKX030186/GWHPBCKX000514/GWHPBCKX003501/GWHPBCKX023414/GWHPBCKX030165/GWHPBCKX009279/GWHPBCKX030176/GWHPBCKX020382/GWHPBCKX035050/GWHPBCKX020393/GWHPBCKX010069/GWHPBCKX030169/GWHPBCKX009072/GWHPBCKX012192/GWHPBCKX011467/GWHPBCKX020650/GWHPBCKX020113/GWHPBCKX005250/GWHPBCKX032410/GWHPBCKX008514/GWHPBCKX0…	83	MF	protein serine/threonine kinase activity
GO:0004364	GO:0004364	22/2149	76/17534	7.72662554093679e-5	0.00502933	0.00482082	GWHPBCKX009931/GWHPBCKX001673/GWHPBCKX004625/GWHPBCKX002904/GWHPBCKX015435/GWHPBCKX029768/GWHPBCKX006524/GWHPBCKX004542/GWHPBCKX015003/GWHPBCKX002084/GWHPBCKX004629/GWHPBCKX006492/GWHPBCKX035026/GWHPBCKX024239/GWHPBCKX006486/GWHPBCKX006495/GWHPBCKX006510/GWHPBCKX006488/GWHPBCKX012726/GWHPBCKX006498/GWHPBCKX006508/GWHPBCKX009431	22	MF	glutathione transferase activity
GO:0061077	GO:0061077	7/2149	11/17534	8.65747974571544e-5	0.00516563	0.00495147	GWHPBCKX002114/GWHPBCKX002115/GWHPBCKX027130/GWHPBCKX000016/GWHPBCKX004244/GWHPBCKX024510/GWHPBCKX004394	7	BP	chaperone-mediated protein folding
GO:0016491	GO:0016491	88/2149	499/17534	2.52255489693455e-4	0.013893456201577984	0.013317455812156492	GWHPBCKX016363/GWHPBCKX011780/GWHPBCKX008114/GWHPBCKX022975/GWHPBCKX017681/GWHPBCKX002172/GWHPBCKX018987/GWHPBCKX002287/GWHPBCKX020471/GWHPBCKX031238/GWHPBCKX011148/GWHPBCKX023242/GWHPBCKX032874/GWHPBCKX026247/GWHPBCKX018262/GWHPBCKX001255/GWHPBCKX019945/GWHPBCKX004658/GWHPBCKX028671/GWHPBCKX004427/GWHPBCKX014358/GWHPBCKX033268/GWHPBCKX001215/GWHPBCKX033608/GWHPBCKX027881/GWHPBCKX003923/GWHPBCKX0…	88	MF	oxidoreductase activity
GO:0016620	GO:0016620	10/2149	24/17534	2.872172031842866e-4	0.014159789112044765	0.013572746987728885	GWHPBCKX002287/GWHPBCKX032874/GWHPBCKX015390/GWHPBCKX020932/GWHPBCKX011911/GWHPBCKX002288/GWHPBCKX021130/GWHPBCKX028974/GWHPBCKX031392/GWHPBCKX007452	10	MF	oxidoreductase activity, acting on the aldehyde or oxo group of donors, NAD or NADP as acceptor
GO:0006749	GO:0006749	20/2149	72/17534	2.966436266489825e-4	0.014159789112044765	0.013572746987728885	GWHPBCKX009931/GWHPBCKX001673/GWHPBCKX004625/GWHPBCKX002904/GWHPBCKX015435/GWHPBCKX029768/GWHPBCKX006524/GWHPBCKX004542/GWHPBCKX002084/GWHPBCKX004629/GWHPBCKX006492/GWHPBCKX035026/GWHPBCKX024239/GWHPBCKX006486/GWHPBCKX006495/GWHPBCKX006510/GWHPBCKX006488/GWHPBCKX006498/GWHPBCKX006508/GWHPBCKX009431	20	BP	glutathione metabolic process
GO:0030388	GO:0030388	7/2149	13/17534	3.5979858720675077e-4	0.016100986777502095	0.015433465714394835	GWHPBCKX007359/GWHPBCKX009755/GWHPBCKX024177/GWHPBCKX027644/GWHPBCKX031366/GWHPBCKX004051/GWHPBCKX004321	7	BP	fructose 1,6-bisphosphate metabolic process
GO:0006006	GO:0006006	10/2149	25/17534	4.264066303118962e-4	0.017959243959018687	0.0172147	GWHPBCKX015390/GWHPBCKX020932/GWHPBCKX003222/GWHPBCKX013617/GWHPBCKX021130/GWHPBCKX005119/GWHPBCKX023172/GWHPBCKX029044/GWHPBCKX031392/GWHPBCKX020925	10	BP	glucose metabolic process
GO:0009416	GO:0009416	12/2149	35/17534	6.137254120681315e-4	0.024412633057821233	0.023400524483533438	GWHPBCKX034339/GWHPBCKX034096/GWHPBCKX007749/GWHPBCKX012095/GWHPBCKX030313/GWHPBCKX020914/GWHPBCKX014690/GWHPBCKX003085/GWHPBCKX000534/GWHPBCKX030430/GWHPBCKX032844/GWHPBCKX030293	12	BP	response to light stimulus

## Sheet: H9h_vs_H0h
Table S3 (D) GO enrichment analysis revealed DEGs regulated in H9h vs H0h
ID	Description	GeneRatio	BgRatio	pvalue	p.adjust	qvalue	geneID	Count	Ontology	Term
GO:0009451	GO:0009451	76/5862	107/17534	1.8327257316639195e-15	7.798247988229978e-13	7.128338503682298e-13	GWHPBCKX018754/GWHPBCKX009674/GWHPBCKX024493/GWHPBCKX011432/GWHPBCKX020757/GWHPBCKX025563/GWHPBCKX013359/GWHPBCKX028320/GWHPBCKX029249/GWHPBCKX030975/GWHPBCKX024826/GWHPBCKX003716/GWHPBCKX008670/GWHPBCKX022382/GWHPBCKX029354/GWHPBCKX001085/GWHPBCKX019063/GWHPBCKX010980/GWHPBCKX034669/GWHPBCKX022913/GWHPBCKX002625/GWHPBCKX031478/GWHPBCKX010081/GWHPBCKX009334/GWHPBCKX021904/GWHPBCKX014034/GWHPBCKX0…	76	BP	RNA modification
GO:0006364	GO:0006364	48/5862	67/17534	1.7426440230092582e-10	3.707475158952197e-8	3.388984034220637e-8	GWHPBCKX032322/GWHPBCKX035089/GWHPBCKX004813/GWHPBCKX007865/GWHPBCKX025746/GWHPBCKX029072/GWHPBCKX024591/GWHPBCKX025745/GWHPBCKX025241/GWHPBCKX009732/GWHPBCKX016858/GWHPBCKX015064/GWHPBCKX015843/GWHPBCKX027831/GWHPBCKX022890/GWHPBCKX021841/GWHPBCKX018447/GWHPBCKX016855/GWHPBCKX014306/GWHPBCKX007140/GWHPBCKX005305/GWHPBCKX023099/GWHPBCKX003644/GWHPBCKX030596/GWHPBCKX034365/GWHPBCKX006683/GWHPBCKX0…	48	BP	rRNA processing
GO:0001522	GO:0001522	14/5862	16/17534	1.227845147836647e-5	9.499056552808968e-4	8.683038892356767e-4	GWHPBCKX028320/GWHPBCKX030975/GWHPBCKX024826/GWHPBCKX009874/GWHPBCKX014067/GWHPBCKX024825/GWHPBCKX003430/GWHPBCKX033347/GWHPBCKX021634/GWHPBCKX013758/GWHPBCKX008655/GWHPBCKX024793/GWHPBCKX023548/GWHPBCKX033696	14	BP	pseudouridine synthesis
GO:0009765	GO:0009765	12/5862	13/17534	1.7404192875308693e-5	0.0010707	9.787185872770516e-4	GWHPBCKX034339/GWHPBCKX034096/GWHPBCKX030313/GWHPBCKX007749/GWHPBCKX020914/GWHPBCKX030430/GWHPBCKX030293/GWHPBCKX012095/GWHPBCKX014690/GWHPBCKX032844/GWHPBCKX003085/GWHPBCKX026805	12	BP	photosynthesis, light harvesting
GO:0009768	GO:0009768	12/5862	13/17534	1.7404192875308693e-5	0.0010707	9.787185872770516e-4	GWHPBCKX034339/GWHPBCKX034096/GWHPBCKX030313/GWHPBCKX007749/GWHPBCKX020914/GWHPBCKX030430/GWHPBCKX030293/GWHPBCKX012095/GWHPBCKX014690/GWHPBCKX032844/GWHPBCKX003085/GWHPBCKX026805	12	BP	photosynthesis, light harvesting in photosystem I
GO:0007165	GO:0007165	83/5862	171/17534	2.8695743025772798e-5	0.00143648	0.00131307	GWHPBCKX026793/GWHPBCKX018604/GWHPBCKX018276/GWHPBCKX027947/GWHPBCKX023783/GWHPBCKX008511/GWHPBCKX000055/GWHPBCKX011947/GWHPBCKX009127/GWHPBCKX030838/GWHPBCKX016837/GWHPBCKX032877/GWHPBCKX025091/GWHPBCKX023277/GWHPBCKX031102/GWHPBCKX029805/GWHPBCKX000692/GWHPBCKX025558/GWHPBCKX001965/GWHPBCKX004454/GWHPBCKX033093/GWHPBCKX021968/GWHPBCKX006811/GWHPBCKX002951/GWHPBCKX011914/GWHPBCKX017214/GWHPBCKX0…	83	BP	signal transduction
GO:0042254	GO:0042254	19/5862	26/17534	4.1220230889016756e-5	0.0019488	0.00178139	GWHPBCKX025746/GWHPBCKX021789/GWHPBCKX018252/GWHPBCKX025545/GWHPBCKX022662/GWHPBCKX015902/GWHPBCKX030582/GWHPBCKX031282/GWHPBCKX016792/GWHPBCKX004966/GWHPBCKX029617/GWHPBCKX013758/GWHPBCKX019194/GWHPBCKX016164/GWHPBCKX035280/GWHPBCKX008655/GWHPBCKX024793/GWHPBCKX032338/GWHPBCKX035681	19	BP	ribosome biogenesis
GO:0006207	GO:0006207	9/5862	10/17534	3.6344902909125253e-4	0.011455374953950218	0.010471299512609576	GWHPBCKX003250/GWHPBCKX032044/GWHPBCKX014301/GWHPBCKX004636/GWHPBCKX026163/GWHPBCKX019430/GWHPBCKX030745/GWHPBCKX022413/GWHPBCKX014755	9	BP	'de novo' pyrimidine nucleobase biosynthetic process
GO:0034427	GO:0034427	9/5862	10/17534	3.6344902909125253e-4	0.011455374953950218	0.010471299512609576	GWHPBCKX019263/GWHPBCKX010249/GWHPBCKX031339/GWHPBCKX019343/GWHPBCKX021370/GWHPBCKX006636/GWHPBCKX008016/GWHPBCKX033906/GWHPBCKX002715	9	BP	nuclear-transcribed mRNA catabolic process, exonucleolytic, 3'-5'
GO:0006457	GO:0006457	64/5862	135/17534	5.063461952114575e-4	0.015389307575891084	0.014067287152679216	GWHPBCKX025607/GWHPBCKX028335/GWHPBCKX026472/GWHPBCKX018837/GWHPBCKX025210/GWHPBCKX020816/GWHPBCKX026748/GWHPBCKX025051/GWHPBCKX011377/GWHPBCKX014786/GWHPBCKX007508/GWHPBCKX025580/GWHPBCKX033223/GWHPBCKX033147/GWHPBCKX013407/GWHPBCKX009744/GWHPBCKX034840/GWHPBCKX025513/GWHPBCKX032395/GWHPBCKX025001/GWHPBCKX010163/GWHPBCKX000561/GWHPBCKX020754/GWHPBCKX011541/GWHPBCKX026342/GWHPBCKX006242/GWHPBCKX0…	64	BP	protein folding
GO:0010027	GO:0010027	10/5862	12/17534	5.563995898273693e-4	0.0163275	0.014924838362338511	GWHPBCKX018696/GWHPBCKX011788/GWHPBCKX009039/GWHPBCKX034939/GWHPBCKX027132/GWHPBCKX030294/GWHPBCKX025407/GWHPBCKX024102/GWHPBCKX000342/GWHPBCKX012503	10	BP	thylakoid membrane organization
GO:0006520	GO:0006520	25/5862	43/17534	7.531966542749917e-4	0.020676462993161872	0.018900248811858027	GWHPBCKX034082/GWHPBCKX032407/GWHPBCKX008985/GWHPBCKX028398/GWHPBCKX004863/GWHPBCKX018331/GWHPBCKX032044/GWHPBCKX012643/GWHPBCKX009264/GWHPBCKX012645/GWHPBCKX021347/GWHPBCKX031493/GWHPBCKX025694/GWHPBCKX029625/GWHPBCKX027337/GWHPBCKX003408/GWHPBCKX018889/GWHPBCKX008541/GWHPBCKX007077/GWHPBCKX000476/GWHPBCKX014282/GWHPBCKX033291/GWHPBCKX018430/GWHPBCKX002917/GWHPBCKX012327	25	BP	amino acid metabolic process
GO:0009658	GO:0009658	21/5862	35/17534	0.0011275	0.028220692891227563	0.025796390681696046	GWHPBCKX003752/GWHPBCKX009301/GWHPBCKX002796/GWHPBCKX006922/GWHPBCKX016377/GWHPBCKX011788/GWHPBCKX003789/GWHPBCKX009039/GWHPBCKX003944/GWHPBCKX027132/GWHPBCKX002213/GWHPBCKX020776/GWHPBCKX024266/GWHPBCKX025407/GWHPBCKX023164/GWHPBCKX015787/GWHPBCKX014694/GWHPBCKX000405/GWHPBCKX021051/GWHPBCKX012503/GWHPBCKX023700	21	BP	chloroplast organization
GO:0006515	GO:0006515	9/5862	11/17534	0.00140069	0.0333357	0.030471996499795234	GWHPBCKX017276/GWHPBCKX001812/GWHPBCKX016867/GWHPBCKX025739/GWHPBCKX001171/GWHPBCKX013862/GWHPBCKX021399/GWHPBCKX006868/GWHPBCKX035452	9	BP	protein quality control for misfolded or incompletely synthesized proteins
GO:0006606	GO:0006606	21/5862	36/17534	0.00185892	0.040941	0.037424	GWHPBCKX005112/GWHPBCKX006167/GWHPBCKX008976/GWHPBCKX016140/GWHPBCKX003979/GWHPBCKX001039/GWHPBCKX015684/GWHPBCKX016302/GWHPBCKX018267/GWHPBCKX011664/GWHPBCKX016055/GWHPBCKX026579/GWHPBCKX024268/GWHPBCKX021945/GWHPBCKX016894/GWHPBCKX030411/GWHPBCKX000404/GWHPBCKX020206/GWHPBCKX008483/GWHPBCKX001722/GWHPBCKX023878	21	BP	protein import into nucleus
GO:0000462	GO:0000462	14/5862	21/17534	0.00187626	0.040941	0.037424	GWHPBCKX033266/GWHPBCKX000039/GWHPBCKX000576/GWHPBCKX011413/GWHPBCKX024904/GWHPBCKX016792/GWHPBCKX021545/GWHPBCKX020266/GWHPBCKX023591/GWHPBCKX004358/GWHPBCKX035396/GWHPBCKX000947/GWHPBCKX025676/GWHPBCKX000843	14	BP	maturation of SSU-rRNA from tricistronic rRNA transcript (SSU-rRNA, 5.8S rRNA, LSU-rRNA)
GO:0006418	GO:0006418	24/5862	43/17534	0.00207409	0.0441262	0.040335498037775475	GWHPBCKX029854/GWHPBCKX033474/GWHPBCKX028791/GWHPBCKX006356/GWHPBCKX008817/GWHPBCKX020512/GWHPBCKX035629/GWHPBCKX015942/GWHPBCKX023151/GWHPBCKX010772/GWHPBCKX014753/GWHPBCKX010402/GWHPBCKX027834/GWHPBCKX034501/GWHPBCKX023026/GWHPBCKX032238/GWHPBCKX027180/GWHPBCKX017611/GWHPBCKX015868/GWHPBCKX018229/GWHPBCKX000134/GWHPBCKX001675/GWHPBCKX032305/GWHPBCKX000594	24	BP	tRNA aminoacylation for protein translation
GO:0009507	GO:0009507	172/5862	294/17534	6.255242203702572e-19	5.323211115350888e-16	4.865919987932843e-16	GWHPBCKX015022/GWHPBCKX021746/GWHPBCKX002748/GWHPBCKX033614/GWHPBCKX000923/GWHPBCKX022193/GWHPBCKX022923/GWHPBCKX025369/GWHPBCKX033674/GWHPBCKX000016/GWHPBCKX016481/GWHPBCKX021964/GWHPBCKX016646/GWHPBCKX013647/GWHPBCKX020861/GWHPBCKX016756/GWHPBCKX011905/GWHPBCKX010141/GWHPBCKX028430/GWHPBCKX000026/GWHPBCKX020932/GWHPBCKX015390/GWHPBCKX002796/GWHPBCKX000616/GWHPBCKX016584/GWHPBCKX015009/GWHPBCKX0…	172	CC	chloroplast
GO:0005730	GO:0005730	78/5862	121/17534	2.608666948177865e-12	7.399918576331212e-10	6.764227630538395e-10	GWHPBCKX019263/GWHPBCKX019344/GWHPBCKX029072/GWHPBCKX021789/GWHPBCKX018252/GWHPBCKX025745/GWHPBCKX005955/GWHPBCKX021418/GWHPBCKX009762/GWHPBCKX012221/GWHPBCKX000039/GWHPBCKX000437/GWHPBCKX031339/GWHPBCKX015064/GWHPBCKX022890/GWHPBCKX019343/GWHPBCKX019174/GWHPBCKX029481/GWHPBCKX021841/GWHPBCKX001688/GWHPBCKX035582/GWHPBCKX017677/GWHPBCKX015575/GWHPBCKX016911/GWHPBCKX015902/GWHPBCKX015286/GWHPBCKX0…	78	CC	nucleolus
GO:0032040	GO:0032040	35/5862	44/17534	4.3701066363268414e-10	7.437921495028284e-8	6.798965903674812e-8	GWHPBCKX016897/GWHPBCKX016910/GWHPBCKX029072/GWHPBCKX021789/GWHPBCKX015553/GWHPBCKX000039/GWHPBCKX009732/GWHPBCKX016898/GWHPBCKX015064/GWHPBCKX027831/GWHPBCKX021841/GWHPBCKX017677/GWHPBCKX000576/GWHPBCKX011413/GWHPBCKX016855/GWHPBCKX007140/GWHPBCKX023099/GWHPBCKX024904/GWHPBCKX003644/GWHPBCKX030596/GWHPBCKX021545/GWHPBCKX004966/GWHPBCKX031579/GWHPBCKX023591/GWHPBCKX004358/GWHPBCKX002238/GWHPBCKX0…	35	CC	small-subunit processome
GO:0009535	GO:0009535	55/5862	93/17534	3.153240286716832e-7	3.833439262851463e-5	3.504127175765021e-5	GWHPBCKX001215/GWHPBCKX034339/GWHPBCKX030313/GWHPBCKX018696/GWHPBCKX001366/GWHPBCKX014565/GWHPBCKX019366/GWHPBCKX004578/GWHPBCKX013369/GWHPBCKX035113/GWHPBCKX034155/GWHPBCKX030799/GWHPBCKX007749/GWHPBCKX030360/GWHPBCKX022665/GWHPBCKX013702/GWHPBCKX012673/GWHPBCKX017075/GWHPBCKX003349/GWHPBCKX030430/GWHPBCKX030293/GWHPBCKX011015/GWHPBCKX034020/GWHPBCKX012095/GWHPBCKX009648/GWHPBCKX032813/GWHPBCKX0…	55	CC	chloroplast thylakoid membrane
GO:0043231	GO:0043231	93/5862	183/17534	8.113509894650327e-7	8.630746150434285e-5	7.889320805456042e-5	GWHPBCKX015867/GWHPBCKX009674/GWHPBCKX024493/GWHPBCKX011432/GWHPBCKX028096/GWHPBCKX014526/GWHPBCKX025563/GWHPBCKX013359/GWHPBCKX013379/GWHPBCKX029249/GWHPBCKX003716/GWHPBCKX008670/GWHPBCKX019499/GWHPBCKX022382/GWHPBCKX029354/GWHPBCKX001085/GWHPBCKX019063/GWHPBCKX010980/GWHPBCKX034669/GWHPBCKX022913/GWHPBCKX002625/GWHPBCKX031478/GWHPBCKX010081/GWHPBCKX009334/GWHPBCKX021904/GWHPBCKX014034/GWHPBCKX0…	93	CC	intracellular membrane-bounded organelle
GO:0009941	GO:0009941	29/5862	41/17534	1.1464750772209698e-6	1.0840558785722726e-4	9.909299205453763e-5	GWHPBCKX018160/GWHPBCKX034339/GWHPBCKX030313/GWHPBCKX016328/GWHPBCKX016474/GWHPBCKX004361/GWHPBCKX001366/GWHPBCKX013230/GWHPBCKX023928/GWHPBCKX007749/GWHPBCKX030636/GWHPBCKX011674/GWHPBCKX034646/GWHPBCKX001025/GWHPBCKX030293/GWHPBCKX021351/GWHPBCKX032819/GWHPBCKX007026/GWHPBCKX012595/GWHPBCKX029492/GWHPBCKX003085/GWHPBCKX003410/GWHPBCKX011373/GWHPBCKX021901/GWHPBCKX005630/GWHPBCKX021410/GWHPBCKX0…	29	CC	chloroplast envelope
GO:0030686	GO:0030686	15/5862	18/17534	1.910278122778745e-5	0.0010707	9.787185872770516e-4	GWHPBCKX009762/GWHPBCKX025173/GWHPBCKX021841/GWHPBCKX000576/GWHPBCKX016792/GWHPBCKX021545/GWHPBCKX002238/GWHPBCKX020254/GWHPBCKX023842/GWHPBCKX035396/GWHPBCKX017223/GWHPBCKX015753/GWHPBCKX025676/GWHPBCKX016565/GWHPBCKX016566	15	CC	90S preribosome
GO:0005739	GO:0005739	137/5862	310/17534	4.529744427913806e-5	0.00202885	0.00185456	GWHPBCKX020545/GWHPBCKX030842/GWHPBCKX031352/GWHPBCKX031780/GWHPBCKX025316/GWHPBCKX016526/GWHPBCKX002676/GWHPBCKX016480/GWHPBCKX025153/GWHPBCKX014256/GWHPBCKX021178/GWHPBCKX028335/GWHPBCKX016474/GWHPBCKX029854/GWHPBCKX030790/GWHPBCKX033474/GWHPBCKX028146/GWHPBCKX011130/GWHPBCKX007414/GWHPBCKX023924/GWHPBCKX003222/GWHPBCKX002755/GWHPBCKX002270/GWHPBCKX008817/GWHPBCKX008124/GWHPBCKX013592/GWHPBCKX0…	137	CC	mitochondrion
GO:0000176	GO:0000176	10/5862	13/17534	0.0016845	0.0387436	0.0354153	GWHPBCKX019263/GWHPBCKX010249/GWHPBCKX005955/GWHPBCKX031339/GWHPBCKX019343/GWHPBCKX021370/GWHPBCKX015575/GWHPBCKX008016/GWHPBCKX033906/GWHPBCKX002715	10	CC	nuclear exosome (RNase complex)
GO:0003729	GO:0003729	115/5862	229/17534	9.830531277294057e-8	1.3942970194962071e-5	1.2745197568281243e-5	GWHPBCKX016646/GWHPBCKX001402/GWHPBCKX021311/GWHPBCKX031789/GWHPBCKX018324/GWHPBCKX020973/GWHPBCKX020959/GWHPBCKX024173/GWHPBCKX030799/GWHPBCKX025126/GWHPBCKX004803/GWHPBCKX019128/GWHPBCKX013792/GWHPBCKX024285/GWHPBCKX017075/GWHPBCKX012069/GWHPBCKX007790/GWHPBCKX013664/GWHPBCKX034020/GWHPBCKX003251/GWHPBCKX017523/GWHPBCKX003718/GWHPBCKX019023/GWHPBCKX025765/GWHPBCKX031926/GWHPBCKX004063/GWHPBCKX0…	115	MF	mRNA binding
GO:0003824	GO:0003824	152/5862	337/17534	4.6398098463107895e-6	3.9484781792104815e-4	3.6092836593933406e-4	GWHPBCKX025316/GWHPBCKX022193/GWHPBCKX009842/GWHPBCKX014504/GWHPBCKX029990/GWHPBCKX009523/GWHPBCKX015724/GWHPBCKX016041/GWHPBCKX035664/GWHPBCKX022181/GWHPBCKX024199/GWHPBCKX030790/GWHPBCKX018788/GWHPBCKX032777/GWHPBCKX024443/GWHPBCKX028908/GWHPBCKX027620/GWHPBCKX018753/GWHPBCKX013049/GWHPBCKX034492/GWHPBCKX013869/GWHPBCKX028899/GWHPBCKX010631/GWHPBCKX006214/GWHPBCKX019196/GWHPBCKX025700/GWHPBCKX0…	152	MF	catalytic activity
GO:0008270	GO:0008270	200/5862	470/17534	1.8279469104397382e-5	0.0010707	9.787185872770516e-4	GWHPBCKX035414/GWHPBCKX028228/GWHPBCKX013485/GWHPBCKX021181/GWHPBCKX014414/GWHPBCKX022306/GWHPBCKX018754/GWHPBCKX033845/GWHPBCKX028335/GWHPBCKX027932/GWHPBCKX009674/GWHPBCKX026699/GWHPBCKX024493/GWHPBCKX011432/GWHPBCKX035296/GWHPBCKX023689/GWHPBCKX006050/GWHPBCKX000413/GWHPBCKX005919/GWHPBCKX027681/GWHPBCKX019196/GWHPBCKX035009/GWHPBCKX034259/GWHPBCKX033648/GWHPBCKX025563/GWHPBCKX008760/GWHPBCKX0…	200	MF	zinc ion binding
GO:0000166	GO:0000166	56/5862	105/17534	2.0130612349947474e-5	0.0010707	9.787185872770516e-4	GWHPBCKX029854/GWHPBCKX033474/GWHPBCKX028791/GWHPBCKX015721/GWHPBCKX006356/GWHPBCKX008817/GWHPBCKX012086/GWHPBCKX020472/GWHPBCKX020512/GWHPBCKX010735/GWHPBCKX035629/GWHPBCKX015942/GWHPBCKX023151/GWHPBCKX010772/GWHPBCKX020740/GWHPBCKX028112/GWHPBCKX005955/GWHPBCKX014753/GWHPBCKX010402/GWHPBCKX032565/GWHPBCKX033135/GWHPBCKX011027/GWHPBCKX027834/GWHPBCKX034501/GWHPBCKX022256/GWHPBCKX023026/GWHPBCKX0…	56	MF	nucleotide binding
GO:0004176	GO:0004176	16/5862	21/17534	7.478389571853094e-5	0.00318205	0.0029087	GWHPBCKX017276/GWHPBCKX028350/GWHPBCKX001812/GWHPBCKX016867/GWHPBCKX026330/GWHPBCKX025739/GWHPBCKX001714/GWHPBCKX027988/GWHPBCKX002284/GWHPBCKX013948/GWHPBCKX001171/GWHPBCKX013862/GWHPBCKX021399/GWHPBCKX006868/GWHPBCKX002473/GWHPBCKX035452	16	MF	ATP-dependent peptidase activity
GO:0003746	GO:0003746	18/5862	25/17534	9.117996451532173e-5	0.00369496	0.00337754	GWHPBCKX010632/GWHPBCKX013592/GWHPBCKX007008/GWHPBCKX028498/GWHPBCKX017498/GWHPBCKX032642/GWHPBCKX017249/GWHPBCKX015720/GWHPBCKX013157/GWHPBCKX009404/GWHPBCKX003219/GWHPBCKX015717/GWHPBCKX019314/GWHPBCKX030557/GWHPBCKX015719/GWHPBCKX019493/GWHPBCKX030674/GWHPBCKX012237	18	MF	translation elongation factor activity
GO:0008173	GO:0008173	14/5862	18/17534	1.4909173768182514e-4	0.00576714	0.00527171	GWHPBCKX035089/GWHPBCKX004813/GWHPBCKX012732/GWHPBCKX004431/GWHPBCKX003218/GWHPBCKX012221/GWHPBCKX019110/GWHPBCKX035057/GWHPBCKX035582/GWHPBCKX033119/GWHPBCKX012736/GWHPBCKX028794/GWHPBCKX015896/GWHPBCKX015184	14	MF	RNA methyltransferase activity
GO:0016620	GO:0016620	17/5862	24/17534	1.989329812416412e-4	0.00736052	0.00672821	GWHPBCKX007452/GWHPBCKX032874/GWHPBCKX020932/GWHPBCKX015390/GWHPBCKX021130/GWHPBCKX018665/GWHPBCKX028974/GWHPBCKX009801/GWHPBCKX026564/GWHPBCKX034853/GWHPBCKX002287/GWHPBCKX003925/GWHPBCKX025021/GWHPBCKX021499/GWHPBCKX013939/GWHPBCKX031392/GWHPBCKX011894	17	MF	oxidoreductase activity, acting on the aldehyde or oxo group of donors, NAD or NADP as acceptor
GO:0009982	GO:0009982	1447397	13/17534	2.1796871269240043e-4	0.00772881	0.00706486	GWHPBCKX028320/GWHPBCKX030975/GWHPBCKX024826/GWHPBCKX009874/GWHPBCKX014067/GWHPBCKX024825/GWHPBCKX003430/GWHPBCKX033347/GWHPBCKX021634/GWHPBCKX023548/GWHPBCKX033696	11	MF	pseudouridine synthase activity
GO:0030170	GO:0030170	43/5862	82/17534	2.9078358149115034e-4	0.00989827	0.00904796	GWHPBCKX022619/GWHPBCKX008985/GWHPBCKX035664/GWHPBCKX018331/GWHPBCKX016584/GWHPBCKX033440/GWHPBCKX017073/GWHPBCKX006214/GWHPBCKX018513/GWHPBCKX010276/GWHPBCKX000536/GWHPBCKX012643/GWHPBCKX032033/GWHPBCKX000942/GWHPBCKX004121/GWHPBCKX025989/GWHPBCKX003182/GWHPBCKX012645/GWHPBCKX008149/GWHPBCKX017915/GWHPBCKX021997/GWHPBCKX033009/GWHPBCKX031864/GWHPBCKX031493/GWHPBCKX025694/GWHPBCKX000008/GWHPBCKX0…	43	MF	pyridoxal phosphate binding
GO:0004812	GO:0004812	27/5862	47/17534	6.076692889907607e-4	0.017237552164371246	0.015756758054883236	GWHPBCKX029854/GWHPBCKX033474/GWHPBCKX028791/GWHPBCKX006356/GWHPBCKX008817/GWHPBCKX020512/GWHPBCKX010735/GWHPBCKX035629/GWHPBCKX015942/GWHPBCKX023151/GWHPBCKX010772/GWHPBCKX014753/GWHPBCKX010402/GWHPBCKX027834/GWHPBCKX034501/GWHPBCKX023026/GWHPBCKX032238/GWHPBCKX027180/GWHPBCKX017611/GWHPBCKX015868/GWHPBCKX018229/GWHPBCKX000134/GWHPBCKX005286/GWHPBCKX026432/GWHPBCKX001675/GWHPBCKX032305/GWHPBCKX0…	27	MF	aminoacyl-tRNA ligase activity
GO:0017056	GO:0017056	12/5862	16/17534	8.126007113668785e-4	0.021610100167912927	0.019753681766451425	GWHPBCKX005112/GWHPBCKX008976/GWHPBCKX003979/GWHPBCKX015684/GWHPBCKX034940/GWHPBCKX031143/GWHPBCKX016055/GWHPBCKX011713/GWHPBCKX021945/GWHPBCKX016894/GWHPBCKX018697/GWHPBCKX001722	12	MF	structural constituent of nuclear pore
GO:0000049	GO:0000049	16/5862	24/17534	8.847617635056583e-4	0.022816129113433795	0.020856106642127004	GWHPBCKX008817/GWHPBCKX010735/GWHPBCKX013664/GWHPBCKX014753/GWHPBCKX009762/GWHPBCKX027834/GWHPBCKX015891/GWHPBCKX011137/GWHPBCKX011033/GWHPBCKX027180/GWHPBCKX017611/GWHPBCKX015868/GWHPBCKX010892/GWHPBCKX014428/GWHPBCKX015890/GWHPBCKX002337	16	MF	tRNA binding
GO:0005525	GO:0005525	86/5862	196/17534	0.00141021	0.0333357	0.030471996499795234	GWHPBCKX000864/GWHPBCKX022306/GWHPBCKX016157/GWHPBCKX028096/GWHPBCKX008949/GWHPBCKX009808/GWHPBCKX018792/GWHPBCKX025252/GWHPBCKX008124/GWHPBCKX013592/GWHPBCKX023555/GWHPBCKX017937/GWHPBCKX011419/GWHPBCKX019201/GWHPBCKX001045/GWHPBCKX007260/GWHPBCKX003161/GWHPBCKX012559/GWHPBCKX019060/GWHPBCKX017498/GWHPBCKX032680/GWHPBCKX024431/GWHPBCKX003919/GWHPBCKX006049/GWHPBCKX026860/GWHPBCKX001688/GWHPBCKX0…	86	MF	GTP binding

## Sheet: D9h_vs_D0h
Table S4 (E) GO enrichment analysis revealed DEGs regulated in D9h vs D0h
ID	Description	GeneRatio	BgRatio	pvalue	p.adjust	qvalue	geneID	Count	Ontology	Term
GO:0009451	GO:0009451	69/4304	107/17534	2.291382803693731e-18	1.915596023887959e-15	1.7848666049824853e-15	GWHPBCKX018754/GWHPBCKX010081/GWHPBCKX002625/GWHPBCKX024493/GWHPBCKX013359/GWHPBCKX009674/GWHPBCKX014034/GWHPBCKX008670/GWHPBCKX009334/GWHPBCKX030503/GWHPBCKX011432/GWHPBCKX029249/GWHPBCKX029354/GWHPBCKX025563/GWHPBCKX020757/GWHPBCKX021904/GWHPBCKX014468/GWHPBCKX004800/GWHPBCKX020281/GWHPBCKX019063/GWHPBCKX003716/GWHPBCKX004849/GWHPBCKX021783/GWHPBCKX029077/GWHPBCKX022382/GWHPBCKX006707/GWHPBCKX0…	69	BP	RNA modification
GO:0007165	GO:0007165	76/4304	171/17534	9.197776285611715e-9	1.5378681949542787e-6	1.4329167266005616e-6	GWHPBCKX026793/GWHPBCKX001965/GWHPBCKX008511/GWHPBCKX000055/GWHPBCKX006462/GWHPBCKX018360/GWHPBCKX017214/GWHPBCKX015986/GWHPBCKX000692/GWHPBCKX000894/GWHPBCKX011947/GWHPBCKX021735/GWHPBCKX018604/GWHPBCKX031102/GWHPBCKX015368/GWHPBCKX030838/GWHPBCKX023277/GWHPBCKX016837/GWHPBCKX025091/GWHPBCKX015239/GWHPBCKX031720/GWHPBCKX002951/GWHPBCKX013788/GWHPBCKX009127/GWHPBCKX018276/GWHPBCKX024864/GWHPBCKX0…	76	BP	signal transduction
GO:0009765	GO:0009765	11/4304	13/17534	9.060102774792533e-6	9.467807399658197e-4	8.82167901756115e-4	GWHPBCKX034339/GWHPBCKX030313/GWHPBCKX034096/GWHPBCKX007749/GWHPBCKX012095/GWHPBCKX030430/GWHPBCKX020914/GWHPBCKX034846/GWHPBCKX030293/GWHPBCKX014690/GWHPBCKX032844	11	BP	photosynthesis, light harvesting
GO:0009768	GO:0009768	11/4304	13/17534	9.060102774792533e-6	9.467807399658197e-4	8.82167901756115e-4	GWHPBCKX034339/GWHPBCKX030313/GWHPBCKX034096/GWHPBCKX007749/GWHPBCKX012095/GWHPBCKX030430/GWHPBCKX020914/GWHPBCKX034846/GWHPBCKX030293/GWHPBCKX014690/GWHPBCKX032844	11	BP	photosynthesis, light harvesting in photosystem I
GO:0006812	GO:0006812	28/4304	54/17534	1.3925825860320548e-5	0.0011642	0.00108475	GWHPBCKX015377/GWHPBCKX003850/GWHPBCKX011919/GWHPBCKX021939/GWHPBCKX028203/GWHPBCKX022922/GWHPBCKX014734/GWHPBCKX015721/GWHPBCKX028112/GWHPBCKX025458/GWHPBCKX029219/GWHPBCKX002081/GWHPBCKX022794/GWHPBCKX022476/GWHPBCKX017993/GWHPBCKX034062/GWHPBCKX024597/GWHPBCKX001949/GWHPBCKX011225/GWHPBCKX012086/GWHPBCKX033135/GWHPBCKX008992/GWHPBCKX031021/GWHPBCKX011216/GWHPBCKX005952/GWHPBCKX001368/GWHPBCKX0…	28	BP	monoatomic cation transport
GO:0006457	GO:0006457	53/4304	135/17534	1.0455066433288666e-4	0.0072837	0.00678662	GWHPBCKX025607/GWHPBCKX018837/GWHPBCKX000561/GWHPBCKX026472/GWHPBCKX025210/GWHPBCKX028335/GWHPBCKX015273/GWHPBCKX033223/GWHPBCKX026342/GWHPBCKX023638/GWHPBCKX025513/GWHPBCKX011377/GWHPBCKX018592/GWHPBCKX020816/GWHPBCKX020712/GWHPBCKX013407/GWHPBCKX010682/GWHPBCKX014786/GWHPBCKX017103/GWHPBCKX011690/GWHPBCKX011404/GWHPBCKX020754/GWHPBCKX007508/GWHPBCKX012369/GWHPBCKX019380/GWHPBCKX033003/GWHPBCKX0…	53	BP	protein folding
GO:0006006	GO:0006006	15/4304	25/17534	1.7019490433886318e-4	0.00948553	0.00883819	GWHPBCKX016701/GWHPBCKX020925/GWHPBCKX021130/GWHPBCKX003222/GWHPBCKX020932/GWHPBCKX015390/GWHPBCKX004291/GWHPBCKX020926/GWHPBCKX031392/GWHPBCKX023172/GWHPBCKX027971/GWHPBCKX003096/GWHPBCKX017283/GWHPBCKX029044/GWHPBCKX011894	15	BP	glucose metabolic process
GO:0009408	GO:0009408	15/4304	25/17534	1.7019490433886318e-4	0.00948553	0.00883819	GWHPBCKX025607/GWHPBCKX011976/GWHPBCKX018837/GWHPBCKX026472/GWHPBCKX014786/GWHPBCKX017361/GWHPBCKX023599/GWHPBCKX005141/GWHPBCKX020827/GWHPBCKX000587/GWHPBCKX009744/GWHPBCKX023792/GWHPBCKX014929/GWHPBCKX016347/GWHPBCKX016340	15	BP	response to heat
GO:0006164	GO:0006164	8/4304	10/17534	3.613804873584355e-4	0.018882130464478255	0.017593523726660676	GWHPBCKX018788/GWHPBCKX027696/GWHPBCKX018253/GWHPBCKX024357/GWHPBCKX031868/GWHPBCKX032340/GWHPBCKX015700/GWHPBCKX015178	8	BP	purine nucleotide biosynthetic process
GO:0042542	GO:0042542	9/4304	13/17534	8.525459365764778e-4	0.0339394	0.0316233	GWHPBCKX011494/GWHPBCKX026472/GWHPBCKX014786/GWHPBCKX015406/GWHPBCKX028359/GWHPBCKX020827/GWHPBCKX000587/GWHPBCKX016347/GWHPBCKX016340	9	BP	response to hydrogen peroxide
GO:0009507	GO:0009507	137/4304	294/17534	1.0297878312941006e-16	4.3045131348093403e-14	4.010752606092812e-14	GWHPBCKX002748/GWHPBCKX021746/GWHPBCKX020861/GWHPBCKX025369/GWHPBCKX013647/GWHPBCKX015022/GWHPBCKX000923/GWHPBCKX033614/GWHPBCKX000616/GWHPBCKX016481/GWHPBCKX028430/GWHPBCKX022193/GWHPBCKX016646/GWHPBCKX022923/GWHPBCKX003250/GWHPBCKX031218/GWHPBCKX016756/GWHPBCKX000026/GWHPBCKX000016/GWHPBCKX019109/GWHPBCKX025916/GWHPBCKX011905/GWHPBCKX016734/GWHPBCKX032969/GWHPBCKX034672/GWHPBCKX020804/GWHPBCKX0…	137	CC	chloroplast
GO:0043231	GO:0043231	90/4304	183/17534	4.0538951403573686e-13	1.1296854457795868e-10	1.052590317145422e-10	GWHPBCKX015867/GWHPBCKX019499/GWHPBCKX010081/GWHPBCKX028096/GWHPBCKX002625/GWHPBCKX024493/GWHPBCKX013359/GWHPBCKX009674/GWHPBCKX014034/GWHPBCKX008670/GWHPBCKX009334/GWHPBCKX030503/GWHPBCKX011432/GWHPBCKX029249/GWHPBCKX029354/GWHPBCKX025563/GWHPBCKX021904/GWHPBCKX014468/GWHPBCKX004800/GWHPBCKX020281/GWHPBCKX019063/GWHPBCKX003716/GWHPBCKX004849/GWHPBCKX021924/GWHPBCKX021783/GWHPBCKX029077/GWHPBCKX0…	90	CC	intracellular membrane-bounded organelle
GO:0009535	GO:0009535	45/4304	93/17534	5.161398090402118e-7	7.191548005960286e-5	6.700762433153626e-5	GWHPBCKX001215/GWHPBCKX034339/GWHPBCKX030313/GWHPBCKX034155/GWHPBCKX029877/GWHPBCKX019366/GWHPBCKX022665/GWHPBCKX030799/GWHPBCKX034020/GWHPBCKX014565/GWHPBCKX007749/GWHPBCKX018696/GWHPBCKX001366/GWHPBCKX012095/GWHPBCKX014559/GWHPBCKX030430/GWHPBCKX014660/GWHPBCKX012673/GWHPBCKX032813/GWHPBCKX009648/GWHPBCKX013702/GWHPBCKX035113/GWHPBCKX013369/GWHPBCKX028750/GWHPBCKX011015/GWHPBCKX030360/GWHPBCKX0…	45	CC	chloroplast thylakoid membrane
GO:0009941	GO:0009941	20/4304	41/17534	6.571295936955476e-4	0.027468017016473886	0.025593468386037117	GWHPBCKX018160/GWHPBCKX034339/GWHPBCKX030313/GWHPBCKX030636/GWHPBCKX016328/GWHPBCKX016474/GWHPBCKX013230/GWHPBCKX004361/GWHPBCKX023928/GWHPBCKX007749/GWHPBCKX001366/GWHPBCKX011674/GWHPBCKX005630/GWHPBCKX001025/GWHPBCKX030293/GWHPBCKX007026/GWHPBCKX021351/GWHPBCKX030062/GWHPBCKX000277/GWHPBCKX007025	20	CC	chloroplast envelope
GO:0003824	GO:0003824	131/4304	337/17534	2.9789991693937953e-9	6.226108264033032e-7	5.801208908819496e-7	GWHPBCKX009842/GWHPBCKX022193/GWHPBCKX014504/GWHPBCKX025316/GWHPBCKX029990/GWHPBCKX009523/GWHPBCKX020925/GWHPBCKX024199/GWHPBCKX018577/GWHPBCKX032777/GWHPBCKX028899/GWHPBCKX035664/GWHPBCKX015724/GWHPBCKX007875/GWHPBCKX018788/GWHPBCKX012645/GWHPBCKX013869/GWHPBCKX028908/GWHPBCKX010631/GWHPBCKX021618/GWHPBCKX019196/GWHPBCKX017390/GWHPBCKX030790/GWHPBCKX027620/GWHPBCKX008396/GWHPBCKX016041/GWHPBCKX0…	131	MF	catalytic activity
GO:0008270	GO:0008270	156/4304	470/17534	1.1802528369477323e-5	0.00109632	0.00102151	GWHPBCKX035414/GWHPBCKX014414/GWHPBCKX028228/GWHPBCKX018754/GWHPBCKX021181/GWHPBCKX013485/GWHPBCKX000413/GWHPBCKX026699/GWHPBCKX006050/GWHPBCKX035296/GWHPBCKX024493/GWHPBCKX027932/GWHPBCKX005919/GWHPBCKX027721/GWHPBCKX027681/GWHPBCKX028335/GWHPBCKX027988/GWHPBCKX009674/GWHPBCKX008670/GWHPBCKX009334/GWHPBCKX023262/GWHPBCKX030503/GWHPBCKX011432/GWHPBCKX033845/GWHPBCKX029249/GWHPBCKX019196/GWHPBCKX0…	156	MF	zinc ion binding
GO:0016620	GO:0016620	15/4304	24/17534	8.805745485286413e-5	0.00669237	0.00623565	GWHPBCKX007452/GWHPBCKX032874/GWHPBCKX021130/GWHPBCKX020932/GWHPBCKX015390/GWHPBCKX009801/GWHPBCKX031392/GWHPBCKX028974/GWHPBCKX003925/GWHPBCKX027971/GWHPBCKX002287/GWHPBCKX026564/GWHPBCKX018665/GWHPBCKX034853/GWHPBCKX011894	15	MF	oxidoreductase activity, acting on the aldehyde or oxo group of donors, NAD or NADP as acceptor
GO:0008324	GO:0008324	15/4304	25/17534	1.7019490433886318e-4	0.00948553	0.00883819	GWHPBCKX003850/GWHPBCKX011919/GWHPBCKX021939/GWHPBCKX028203/GWHPBCKX014734/GWHPBCKX025458/GWHPBCKX002081/GWHPBCKX022794/GWHPBCKX022476/GWHPBCKX017993/GWHPBCKX001949/GWHPBCKX005952/GWHPBCKX001368/GWHPBCKX015735/GWHPBCKX012371	15	MF	monoatomic cation transmembrane transporter activity
GO:0051287	GO:0051287	26/4304	57/17534	4.165202042531363e-4	0.020482993573860117	0.019085136293951754	GWHPBCKX005870/GWHPBCKX006536/GWHPBCKX002676/GWHPBCKX000616/GWHPBCKX012273/GWHPBCKX021130/GWHPBCKX020932/GWHPBCKX026917/GWHPBCKX003101/GWHPBCKX013397/GWHPBCKX004589/GWHPBCKX015390/GWHPBCKX029199/GWHPBCKX031392/GWHPBCKX028026/GWHPBCKX009812/GWHPBCKX004799/GWHPBCKX025237/GWHPBCKX027971/GWHPBCKX000906/GWHPBCKX021542/GWHPBCKX023167/GWHPBCKX024739/GWHPBCKX018665/GWHPBCKX017988/GWHPBCKX011894	26	MF	NAD binding
GO:0050661	GO:0050661	22/4304	46/17534	5.078787008825277e-4	0.023588144107655175	0.0219784	GWHPBCKX034082/GWHPBCKX016701/GWHPBCKX006674/GWHPBCKX032407/GWHPBCKX015602/GWHPBCKX019833/GWHPBCKX014513/GWHPBCKX021130/GWHPBCKX020932/GWHPBCKX013397/GWHPBCKX006334/GWHPBCKX015390/GWHPBCKX031392/GWHPBCKX028026/GWHPBCKX025237/GWHPBCKX027971/GWHPBCKX017283/GWHPBCKX018665/GWHPBCKX001653/GWHPBCKX006679/GWHPBCKX010665/GWHPBCKX011894	22	MF	NADP binding
GO:0051536	GO:0051536	25/4304	55/17534	5.700568232873763e-4	0.025082500224644557	0.0233708	GWHPBCKX002722/GWHPBCKX025153/GWHPBCKX029877/GWHPBCKX003079/GWHPBCKX025154/GWHPBCKX025261/GWHPBCKX010631/GWHPBCKX007414/GWHPBCKX000043/GWHPBCKX028146/GWHPBCKX020594/GWHPBCKX025804/GWHPBCKX018003/GWHPBCKX018753/GWHPBCKX016683/GWHPBCKX004813/GWHPBCKX010132/GWHPBCKX031266/GWHPBCKX024999/GWHPBCKX028802/GWHPBCKX020904/GWHPBCKX022467/GWHPBCKX021117/GWHPBCKX022978/GWHPBCKX022399	25	MF	iron-sulfur cluster binding
GO:0051082	GO:0051082	34/4304	84/17534	9.061995816509045e-4	0.034435584102734375	0.032085535426874125	GWHPBCKX025607/GWHPBCKX018837/GWHPBCKX026472/GWHPBCKX025210/GWHPBCKX015273/GWHPBCKX033223/GWHPBCKX026342/GWHPBCKX023638/GWHPBCKX020712/GWHPBCKX013407/GWHPBCKX010682/GWHPBCKX014786/GWHPBCKX012369/GWHPBCKX030874/GWHPBCKX031626/GWHPBCKX019443/GWHPBCKX020827/GWHPBCKX000587/GWHPBCKX009744/GWHPBCKX006242/GWHPBCKX023792/GWHPBCKX027869/GWHPBCKX035124/GWHPBCKX020536/GWHPBCKX002764/GWHPBCKX014728/GWHPBCKX0…	34	MF	unfolded protein binding

## Sheet: N9h_vs_N0h
Table S3 (F) GO enrichment analysis revealed DEGs regulated in N9h vs N0h
ID	Description	GeneRatio	BgRatio	pvalue	p.adjust	qvalue	geneID	Count	Ontology	Term
GO:0009451	GO:0009451	76/5267	107/17534	2.2979009154951913e-18	1.9601094809173982e-15	1.7754308126036532e-15	GWHPBCKX018754/GWHPBCKX024493/GWHPBCKX009674/GWHPBCKX029249/GWHPBCKX008670/GWHPBCKX011432/GWHPBCKX014468/GWHPBCKX025563/GWHPBCKX013359/GWHPBCKX019063/GWHPBCKX009334/GWHPBCKX003303/GWHPBCKX030503/GWHPBCKX006960/GWHPBCKX014034/GWHPBCKX010823/GWHPBCKX020757/GWHPBCKX002625/GWHPBCKX004849/GWHPBCKX031478/GWHPBCKX002281/GWHPBCKX003716/GWHPBCKX004800/GWHPBCKX029354/GWHPBCKX022382/GWHPBCKX034669/GWHPBCKX0…	76	BP	RNA modification
GO:0006412	GO:0006412	132/5267	310/17534	1.5881181023303032e-6	1.6933309266096858e-4	1.533787746197951e-4	GWHPBCKX008124/GWHPBCKX022181/GWHPBCKX025171/GWHPBCKX023151/GWHPBCKX027327/GWHPBCKX033327/GWHPBCKX029556/GWHPBCKX021160/GWHPBCKX032294/GWHPBCKX014628/GWHPBCKX028065/GWHPBCKX005814/GWHPBCKX017755/GWHPBCKX011674/GWHPBCKX010885/GWHPBCKX016331/GWHPBCKX019077/GWHPBCKX025677/GWHPBCKX018602/GWHPBCKX012569/GWHPBCKX019051/GWHPBCKX012028/GWHPBCKX032473/GWHPBCKX018907/GWHPBCKX019157/GWHPBCKX015663/GWHPBCKX0…	132	BP	translation
GO:0009765	GO:0009765	12/5267	13/17534	5.029853283820354e-6	4.290464851098762e-4	3.8862234845517263e-4	GWHPBCKX034339/GWHPBCKX034096/GWHPBCKX030313/GWHPBCKX007749/GWHPBCKX012095/GWHPBCKX030430/GWHPBCKX020914/GWHPBCKX014690/GWHPBCKX030293/GWHPBCKX032844/GWHPBCKX026805/GWHPBCKX003085	12	BP	photosynthesis, light harvesting
GO:0009768	GO:0009768	12/5267	13/17534	5.029853283820354e-6	4.290464851098762e-4	3.8862234845517263e-4	GWHPBCKX034339/GWHPBCKX034096/GWHPBCKX030313/GWHPBCKX007749/GWHPBCKX012095/GWHPBCKX030430/GWHPBCKX020914/GWHPBCKX014690/GWHPBCKX030293/GWHPBCKX032844/GWHPBCKX026805/GWHPBCKX003085	12	BP	photosynthesis, light harvesting in photosystem I
GO:0006457	GO:0006457	61/5267	135/17534	1.3728357620027893e-4	0.00741933	0.00672029	GWHPBCKX025607/GWHPBCKX007508/GWHPBCKX024814/GWHPBCKX004251/GWHPBCKX022986/GWHPBCKX020816/GWHPBCKX018837/GWHPBCKX028335/GWHPBCKX000561/GWHPBCKX011377/GWHPBCKX023638/GWHPBCKX025513/GWHPBCKX028315/GWHPBCKX025210/GWHPBCKX033223/GWHPBCKX025051/GWHPBCKX026748/GWHPBCKX020536/GWHPBCKX026472/GWHPBCKX033003/GWHPBCKX015273/GWHPBCKX013322/GWHPBCKX018592/GWHPBCKX024853/GWHPBCKX029287/GWHPBCKX020754/GWHPBCKX0…	61	BP	protein folding
GO:0042026	GO:0042026	15/5267	22/17534	2.474801774110617e-4	0.012417681843037391	0.011247705895957852	GWHPBCKX025607/GWHPBCKX011976/GWHPBCKX020816/GWHPBCKX018837/GWHPBCKX025051/GWHPBCKX017361/GWHPBCKX009744/GWHPBCKX014929/GWHPBCKX011404/GWHPBCKX021552/GWHPBCKX015495/GWHPBCKX035678/GWHPBCKX025580/GWHPBCKX010163/GWHPBCKX023792	15	BP	protein refolding
GO:0001522	GO:0001522	12/5267	16/17534	2.6771819713643154e-4	0.012686867897632004	0.0114915	GWHPBCKX028320/GWHPBCKX003430/GWHPBCKX008655/GWHPBCKX030975/GWHPBCKX024826/GWHPBCKX021634/GWHPBCKX024825/GWHPBCKX014067/GWHPBCKX024793/GWHPBCKX013758/GWHPBCKX009874/GWHPBCKX033347	12	BP	pseudouridine synthesis
GO:0015979	GO:0015979	30/5267	57/17534	2.9748129535963247e-4	0.0128429	0.011632827743356725	GWHPBCKX001215/GWHPBCKX026833/GWHPBCKX033296/GWHPBCKX031841/GWHPBCKX028430/GWHPBCKX014565/GWHPBCKX035113/GWHPBCKX004578/GWHPBCKX028699/GWHPBCKX016442/GWHPBCKX033637/GWHPBCKX018777/GWHPBCKX028658/GWHPBCKX010891/GWHPBCKX025193/GWHPBCKX010313/GWHPBCKX029616/GWHPBCKX030294/GWHPBCKX013888/GWHPBCKX030207/GWHPBCKX021382/GWHPBCKX016860/GWHPBCKX006772/GWHPBCKX010962/GWHPBCKX003437/GWHPBCKX006773/GWHPBCKX0…	30	BP	photosynthesis
GO:0032543	GO:0032543	12/5267	17/17534	6.60658627495359e-4	0.024501817793632228	0.022193292108997415	GWHPBCKX008124/GWHPBCKX033327/GWHPBCKX029556/GWHPBCKX021178/GWHPBCKX025677/GWHPBCKX015928/GWHPBCKX035214/GWHPBCKX016406/GWHPBCKX033303/GWHPBCKX008494/GWHPBCKX014753/GWHPBCKX024354	12	BP	mitochondrial translation
GO:0034599	GO:0034599	16/5267	27/17534	0.00151945	0.0498495	0.0451527	GWHPBCKX022923/GWHPBCKX006747/GWHPBCKX031218/GWHPBCKX002800/GWHPBCKX027924/GWHPBCKX020746/GWHPBCKX021898/GWHPBCKX027744/GWHPBCKX013344/GWHPBCKX021291/GWHPBCKX013756/GWHPBCKX025983/GWHPBCKX035487/GWHPBCKX009803/GWHPBCKX012056/GWHPBCKX016487	16	BP	cellular response to oxidative stress
GO:0009507	GO:0009507	155/5267	294/17534	2.501040137685993e-16	1.066693618723076e-13	9.661912952955364e-14	GWHPBCKX016481/GWHPBCKX002748/GWHPBCKX015022/GWHPBCKX022923/GWHPBCKX021746/GWHPBCKX000923/GWHPBCKX033614/GWHPBCKX025369/GWHPBCKX022193/GWHPBCKX013647/GWHPBCKX000616/GWHPBCKX020861/GWHPBCKX016646/GWHPBCKX033674/GWHPBCKX000016/GWHPBCKX003101/GWHPBCKX004369/GWHPBCKX025916/GWHPBCKX020804/GWHPBCKX028430/GWHPBCKX000026/GWHPBCKX011788/GWHPBCKX016734/GWHPBCKX021964/GWHPBCKX015390/GWHPBCKX020932/GWHPBCKX0…	155	CC	chloroplast
GO:0043231	GO:0043231	98/5267	183/17534	2.3517182106774737e-11	6.686718779026283e-9	6.056705847850056e-9	GWHPBCKX015867/GWHPBCKX021924/GWHPBCKX024493/GWHPBCKX028096/GWHPBCKX009674/GWHPBCKX029249/GWHPBCKX008670/GWHPBCKX011432/GWHPBCKX014468/GWHPBCKX025563/GWHPBCKX013359/GWHPBCKX019063/GWHPBCKX009334/GWHPBCKX003303/GWHPBCKX030503/GWHPBCKX006960/GWHPBCKX002814/GWHPBCKX010201/GWHPBCKX014034/GWHPBCKX010823/GWHPBCKX002625/GWHPBCKX029564/GWHPBCKX004849/GWHPBCKX031478/GWHPBCKX002281/GWHPBCKX003716/GWHPBCKX0…	98	CC	intracellular membrane-bounded organelle
GO:0009535	GO:0009535	51/5267	93/17534	5.244291606739464e-7	8.946761481097526e-5	8.103810609151088e-5	GWHPBCKX001215/GWHPBCKX034339/GWHPBCKX030313/GWHPBCKX022665/GWHPBCKX019366/GWHPBCKX007749/GWHPBCKX014565/GWHPBCKX012095/GWHPBCKX001366/GWHPBCKX030799/GWHPBCKX034155/GWHPBCKX013702/GWHPBCKX014660/GWHPBCKX030430/GWHPBCKX035113/GWHPBCKX013369/GWHPBCKX029877/GWHPBCKX030360/GWHPBCKX004578/GWHPBCKX017075/GWHPBCKX003349/GWHPBCKX018499/GWHPBCKX018777/GWHPBCKX030293/GWHPBCKX030018/GWHPBCKX026536/GWHPBCKX0…	51	CC	chloroplast thylakoid membrane
GO:0005840	GO:0005840	122/5267	279/17534	7.614313461296525e-7	9.278584832122766e-5	8.404370046002482e-5	GWHPBCKX025171/GWHPBCKX033327/GWHPBCKX029556/GWHPBCKX014628/GWHPBCKX028065/GWHPBCKX017755/GWHPBCKX011674/GWHPBCKX010885/GWHPBCKX016331/GWHPBCKX019077/GWHPBCKX025677/GWHPBCKX018602/GWHPBCKX025241/GWHPBCKX012569/GWHPBCKX019051/GWHPBCKX012028/GWHPBCKX032473/GWHPBCKX018907/GWHPBCKX019157/GWHPBCKX015663/GWHPBCKX007162/GWHPBCKX006112/GWHPBCKX018295/GWHPBCKX016928/GWHPBCKX006212/GWHPBCKX002721/GWHPBCKX0…	122	CC	ribosome
GO:0005739	GO:0005739	127/5267	310/17534	2.3893774244212037e-5	0.00169845	0.00153842	GWHPBCKX030842/GWHPBCKX020545/GWHPBCKX025316/GWHPBCKX031352/GWHPBCKX003222/GWHPBCKX016526/GWHPBCKX025153/GWHPBCKX016474/GWHPBCKX014256/GWHPBCKX031780/GWHPBCKX033430/GWHPBCKX002676/GWHPBCKX016480/GWHPBCKX008124/GWHPBCKX030790/GWHPBCKX028146/GWHPBCKX002582/GWHPBCKX006339/GWHPBCKX028335/GWHPBCKX013592/GWHPBCKX030031/GWHPBCKX022777/GWHPBCKX021160/GWHPBCKX020162/GWHPBCKX002073/GWHPBCKX025051/GWHPBCKX0…	127	CC	mitochondrion
GO:0022625	GO:0022625	60/5267	127/17534	3.1793679873969424e-5	0.00193714	0.00175463	GWHPBCKX017755/GWHPBCKX004966/GWHPBCKX019051/GWHPBCKX018907/GWHPBCKX011411/GWHPBCKX021037/GWHPBCKX026581/GWHPBCKX023512/GWHPBCKX001565/GWHPBCKX033249/GWHPBCKX003284/GWHPBCKX013071/GWHPBCKX017554/GWHPBCKX024676/GWHPBCKX031081/GWHPBCKX002300/GWHPBCKX003264/GWHPBCKX031406/GWHPBCKX026023/GWHPBCKX004464/GWHPBCKX021925/GWHPBCKX025595/GWHPBCKX020360/GWHPBCKX033428/GWHPBCKX029676/GWHPBCKX007131/GWHPBCKX0…	60	CC	cytosolic large ribosomal subunit
GO:0009941	GO:0009941	24/5267	41/17534	1.3916685212120802e-4	0.00741933	0.00672029	GWHPBCKX018160/GWHPBCKX034339/GWHPBCKX030313/GWHPBCKX016328/GWHPBCKX016474/GWHPBCKX007749/GWHPBCKX004361/GWHPBCKX001366/GWHPBCKX013230/GWHPBCKX023928/GWHPBCKX030293/GWHPBCKX013221/GWHPBCKX011674/GWHPBCKX001025/GWHPBCKX003085/GWHPBCKX029492/GWHPBCKX021901/GWHPBCKX033125/GWHPBCKX000277/GWHPBCKX032819/GWHPBCKX012595/GWHPBCKX003454/GWHPBCKX030636/GWHPBCKX010684	24	CC	chloroplast envelope
GO:0009570	GO:0009570	34/5267	67/17534	3.011222440378443e-4	0.0128429	0.011632827743356725	GWHPBCKX009251/GWHPBCKX003079/GWHPBCKX011368/GWHPBCKX019304/GWHPBCKX020816/GWHPBCKX028146/GWHPBCKX004427/GWHPBCKX014726/GWHPBCKX017283/GWHPBCKX028908/GWHPBCKX007414/GWHPBCKX003789/GWHPBCKX021967/GWHPBCKX022235/GWHPBCKX019431/GWHPBCKX015576/GWHPBCKX032017/GWHPBCKX009648/GWHPBCKX026860/GWHPBCKX017489/GWHPBCKX020334/GWHPBCKX010682/GWHPBCKX015422/GWHPBCKX035025/GWHPBCKX027130/GWHPBCKX031840/GWHPBCKX0…	34	CC	chloroplast stroma
GO:0005762	GO:0005762	14/5267	22/17534	0.0011356	0.0387467	0.035096016982564066	GWHPBCKX029556/GWHPBCKX032294/GWHPBCKX005814/GWHPBCKX026711/GWHPBCKX012546/GWHPBCKX025677/GWHPBCKX015928/GWHPBCKX015339/GWHPBCKX003608/GWHPBCKX001026/GWHPBCKX016020/GWHPBCKX002457/GWHPBCKX011214/GWHPBCKX001841	14	CC	mitochondrial large ribosomal subunit
GO:0003824	GO:0003824	147/5267	337/17534	7.071315037827537e-8	1.5079579318167221e-5	1.36588032572774e-5	GWHPBCKX025316/GWHPBCKX009842/GWHPBCKX022193/GWHPBCKX024199/GWHPBCKX009523/GWHPBCKX029990/GWHPBCKX015724/GWHPBCKX020925/GWHPBCKX022181/GWHPBCKX014504/GWHPBCKX013869/GWHPBCKX003582/GWHPBCKX016041/GWHPBCKX030790/GWHPBCKX010631/GWHPBCKX024219/GWHPBCKX018788/GWHPBCKX032777/GWHPBCKX018577/GWHPBCKX001376/GWHPBCKX023075/GWHPBCKX007141/GWHPBCKX011805/GWHPBCKX009562/GWHPBCKX000536/GWHPBCKX007188/GWHPBCKX0…	147	MF	catalytic activity
GO:0003735	GO:0003735	139/5267	325/17534	6.299423073589404e-7	8.955679802952936e-5	8.111888659674776e-5	GWHPBCKX025171/GWHPBCKX027327/GWHPBCKX033327/GWHPBCKX029556/GWHPBCKX032294/GWHPBCKX014628/GWHPBCKX028065/GWHPBCKX005814/GWHPBCKX026711/GWHPBCKX017755/GWHPBCKX011674/GWHPBCKX010885/GWHPBCKX016331/GWHPBCKX019077/GWHPBCKX025677/GWHPBCKX018602/GWHPBCKX012569/GWHPBCKX019051/GWHPBCKX012028/GWHPBCKX032473/GWHPBCKX018907/GWHPBCKX019157/GWHPBCKX015663/GWHPBCKX007162/GWHPBCKX006112/GWHPBCKX018295/GWHPBCKX0…	139	MF	structural constituent of ribosome
GO:0030170	GO:0030170	43/5267	82/17534	1.8085376915367807e-5	0.00140244	0.0012703	GWHPBCKX033009/GWHPBCKX008985/GWHPBCKX018513/GWHPBCKX018331/GWHPBCKX000536/GWHPBCKX004121/GWHPBCKX022619/GWHPBCKX006214/GWHPBCKX000942/GWHPBCKX016252/GWHPBCKX025694/GWHPBCKX012645/GWHPBCKX033440/GWHPBCKX015842/GWHPBCKX025989/GWHPBCKX005339/GWHPBCKX027769/GWHPBCKX016584/GWHPBCKX027076/GWHPBCKX008361/GWHPBCKX012643/GWHPBCKX004498/GWHPBCKX014952/GWHPBCKX003182/GWHPBCKX021997/GWHPBCKX015576/GWHPBCKX0…	43	MF	pyridoxal phosphate binding
GO:0005525	GO:0005525	86/5267	196/17534	2.6311704270764722e-5	0.00172645	0.00156379	GWHPBCKX000864/GWHPBCKX008124/GWHPBCKX003919/GWHPBCKX022306/GWHPBCKX028096/GWHPBCKX024431/GWHPBCKX034258/GWHPBCKX019201/GWHPBCKX013592/GWHPBCKX012559/GWHPBCKX008949/GWHPBCKX018792/GWHPBCKX009808/GWHPBCKX007774/GWHPBCKX015518/GWHPBCKX001045/GWHPBCKX017937/GWHPBCKX034425/GWHPBCKX003219/GWHPBCKX033088/GWHPBCKX032045/GWHPBCKX019088/GWHPBCKX015700/GWHPBCKX031605/GWHPBCKX019251/GWHPBCKX018332/GWHPBCKX0…	86	MF	GTP binding
GO:0004176	GO:0004176	14/5267	21/17534	5.704328418233374e-4	0.022550632937592626	0.020425945056078223	GWHPBCKX028350/GWHPBCKX027988/GWHPBCKX013948/GWHPBCKX026330/GWHPBCKX025739/GWHPBCKX001812/GWHPBCKX002473/GWHPBCKX021399/GWHPBCKX006868/GWHPBCKX017276/GWHPBCKX002284/GWHPBCKX001714/GWHPBCKX016867/GWHPBCKX035452	14	MF	ATP-dependent peptidase activity
GO:0015035	GO:0015035	9/5267	11/17534	5.816106971008649e-4	0.022550632937592626	0.020425945056078223	GWHPBCKX004371/GWHPBCKX022411/GWHPBCKX022355/GWHPBCKX000503/GWHPBCKX021437/GWHPBCKX009839/GWHPBCKX028955/GWHPBCKX021411/GWHPBCKX013899	9	MF	protein-disulfide reductase activity
GO:0140359	GO:0140359	42/5267	91/17534	8.405992294260408e-4	0.0298763	0.0270614	GWHPBCKX022844/GWHPBCKX002930/GWHPBCKX030079/GWHPBCKX004361/GWHPBCKX022567/GWHPBCKX015571/GWHPBCKX001597/GWHPBCKX032633/GWHPBCKX019753/GWHPBCKX005400/GWHPBCKX019379/GWHPBCKX000801/GWHPBCKX003838/GWHPBCKX025675/GWHPBCKX027377/GWHPBCKX001516/GWHPBCKX019796/GWHPBCKX005199/GWHPBCKX015490/GWHPBCKX002450/GWHPBCKX008039/GWHPBCKX001281/GWHPBCKX005993/GWHPBCKX012721/GWHPBCKX022640/GWHPBCKX003105/GWHPBCKX0…	42	MF	ABC-type transporter activity
