# Supplementary material for: Transcriptomic analysis of rice cultivars with distinct resistance mechanisms to Xanthomonas oryzae pv. oryzicola reveals novel components and candidate genes associated with bacterial leaf streak
Source: Front Plant Sci. 2025 Sep 9;16:1613802. doi: 10.3389/fpls.2025.1613802 (PMC12459299; doi:10.3389/fpls.2025.1613802)
Supplement: Supplementary Figure 1 — Morphological tests of 1NY2-2. (A) Colony appearance of 1NY2-2 isolate on Nutrient Agar media (3 g of beef extract, 5 g of peptone and 15 g agar per liter of media) after incubation at 30°C for 3-4 days. (B) Appearance of gram negative 1NY2-2 under microscope. (To gram stain 1NY2-2, fresh culture of 24-48 hour-aged bacteria were spread in 1-2 drops of clean water on glass slide. To make bacterial smear, bacteria cells were then heat fixed and were stained with 1-2 drops of crystal violet for 1 min. Then washed with sterilized distilled water and Gram’s iodine solution was poured into it. Then it was washed with 95% ethanol, water and blotted dry. Finally, they were counter stained with Safranin O for 30 seconds, rinsed with water and left to dry. The bacterial cells were observed under microscope and gram-negative bacteria were seen pink to red). [file DataSheet1.zip › Supplementary/Table S2.xlsx]

## Sheet: D9h_vs_D0h
Table S2 (A) DEGs regulated in DV85 at 9 hpi compared to 0 hpi
gene_id	prot_accession	logFC	PValue	FDR
evm.TU.chr1.3	GWHPBCKX000003	1.58053	0.00334511	0.0132105
evm.TU.chr1.8	GWHPBCKX000008	0.615466	0.00661211	0.0228906
evm.TU.chr1.10	GWHPBCKX000009	2.91223	4.67425e-06	5.64336e-05
evm.TU.chr1.12	GWHPBCKX000011	-1.61396	0.00023829	0.00149186
evm.TU.chr1.16	GWHPBCKX000015	-0.889169	0.00171573	0.00763866
evm.TU.chr1.17	GWHPBCKX000016	-4.19746	3.22871e-10	2.47085e-08
evm.TU.chr1.18	GWHPBCKX000017	-4.24849	0.000187372	0.0012177
evm.TU.chr1.21	GWHPBCKX000020	1.13311	0.000528478	0.00287424
evm.TU.chr1.27	GWHPBCKX000026	4.14895	1.98346e-10	1.66903e-08
evm.TU.chr1.28	GWHPBCKX000027	6.5498	1.75108e-09	9.35098e-08
evm.TU.chr1.30	GWHPBCKX000029	1.16111	0.000316644	0.00187764
evm.TU.chr1.35	GWHPBCKX000034	-0.700954	0.000563253	0.00302947
evm.TU.chr1.37	GWHPBCKX000036	-0.849194	0.00059555	0.0031742
evm.TU.chr1.39	GWHPBCKX000038	-0.958745	4.05129e-05	0.000336534
evm.TU.chr1.44	GWHPBCKX000043	-1.36172	4.71648e-06	5.68605e-05
evm.TU.chr1.49	GWHPBCKX000048	1.58075	0.00872055	0.0287354
evm.TU.chr1.52	GWHPBCKX000051	0.70882	0.00069377	0.0035923
evm.TU.chr1.53	GWHPBCKX000052	-2.73376	9.07757e-11	9.04871e-09
evm.TU.chr1.59	GWHPBCKX000058	0.903095	0.000113226	0.000802657
evm.TU.chr1.63	GWHPBCKX000062	-3.99276	0.0126526	0.0388164
evm.TU.chr1.65	GWHPBCKX000064	-2.25788	0.000991409	0.00481174
evm.TU.chr1.67	GWHPBCKX000066	-1.96453	0.0119574	0.0371309
evm.TU.chr1.69	GWHPBCKX000068	-0.842791	0.00195684	0.00849802
evm.TU.chr1.74	GWHPBCKX000073	0.669439	0.0135266	0.0409548
evm.TU.chr1.76	GWHPBCKX000075	-3.59917	2.18956e-09	1.12309e-07
evm.TU.chr1.79	GWHPBCKX000078	1.18807	0.00571257	0.0204759
evm.TU.chr1.80	GWHPBCKX000079	-1.09759	0.0118539	0.0368783
evm.TU.chr1.81	GWHPBCKX000080	2.89243	1.98294e-05	0.000186205
evm.TU.chr1.89	GWHPBCKX000088	1.87552	0.0136237	0.0411913
evm.TU.chr1.91	GWHPBCKX000090	1.48807	0.0156346	0.0459559
evm.TU.chr1.109	GWHPBCKX000108	2.53085	0.0131092	0.0400089
evm.TU.chr1.124	GWHPBCKX000122	1.50313	2.35519e-05	0.000215031
evm.TU.chr1.138	GWHPBCKX000136	-3.13266	1.14831e-13	6.00349e-11
evm.TU.chr1.147	GWHPBCKX000145	1.78866	1.53106e-07	3.33641e-06
evm.TU.chr1.149	GWHPBCKX000147	-2.43295	0.00166458	0.00745361
evm.TU.chr1.150	GWHPBCKX000148	-1.12764	0.00011251	0.000798745
evm.TU.chr1.151	GWHPBCKX000149	-0.992697	3.33571e-05	0.000285856
evm.TU.chr1.154	GWHPBCKX000152	1.86011	5.30868e-05	0.000419984
evm.TU.chr1.181	GWHPBCKX000174	-2.3248	4.56866e-08	1.25432e-06
evm.TU.chr1.183	GWHPBCKX000176	2.20221	1.71593e-08	5.56833e-07
evm.TU.chr11.2312	GWHPBCKX008760	-4.63886	1.67752e-07	3.59511e-06
evm.TU.chr1.192	GWHPBCKX000185	2.12933	0.000172931	0.00113793
evm.TU.chr1.193	GWHPBCKX000186	1.82655	0.00233249	0.00981152
evm.TU.chr1.196	GWHPBCKX000189	-1.62968	0.00620894	0.0218205
evm.TU.chr1.199	GWHPBCKX000192	2.22526	8.93921e-05	0.000656691
evm.TU.chr1.205	GWHPBCKX000195	-3.458	8.25426e-05	0.000613327
evm.TU.chr1.213	GWHPBCKX000202	1.0136	0.0131907	0.0401568
evm.TU.chr1.219	GWHPBCKX000208	-1.84093	0.00202346	0.00873076
evm.TU.chr1.223	GWHPBCKX000212	0.753287	0.00878921	0.0289077
evm.TU.chr1.229	GWHPBCKX000217	0.857287	0.000476757	0.00264019
evm.TU.chr1.228	GWHPBCKX000216	-1.97278	4.07209e-08	1.134e-06
evm.TU.chr1.239	GWHPBCKX000227	-3.20111	0.0115757	0.0361692
evm.TU.chr1.259	GWHPBCKX000244	-0.942968	0.00988912	0.0317412
evm.TU.chr1.244	GWHPBCKX000232	3.04904	0.00973591	0.0313671
evm.TU.chr1.247	GWHPBCKX000234	1.45218	0.0147575	0.0439336
evm.TU.chr1.265	GWHPBCKX000248	4.77157	1.19919e-05	0.000122748
evm.TU.chr1.266	GWHPBCKX000249	-3.77416	5.51267e-07	9.63626e-06
evm.TU.chr1.268	GWHPBCKX000251	-2.1857	0.00377937	0.0146021
evm.TU.chr1.273	GWHPBCKX000255	1.37991	6.14829e-08	1.58101e-06
evm.TU.chr1.277	GWHPBCKX000257	2.11364	0.0011898	0.00561887
evm.TU.chr1.295	GWHPBCKX000274	0.945175	0.000181833	0.00118957
evm.TU.chr1.298	GWHPBCKX000277	-2.72247	0.0125888	0.0386452
evm.TU.chr1.299	GWHPBCKX000278	-1.36046	0.000291266	0.00175228
evm.TU.chr1.301	GWHPBCKX000280	1.79579	0.000401461	0.00228576
evm.TU.chr1.309	GWHPBCKX000288	2.80361	6.67659e-05	0.0005124
evm.TU.chr1.318	GWHPBCKX000297	1.3841	0.0067079	0.0231719
evm.TU.chr1.339	GWHPBCKX000313	-0.503854	0.0158717	0.046442
evm.TU.chr1.341	GWHPBCKX000315	1.90543	5.4794e-06	6.41231e-05
evm.TU.chr1.348	GWHPBCKX000321	1.08384	0.0173426	0.0498677
evm.TU.chr1.361	GWHPBCKX000330	4.15192	5.1229e-08	1.3735e-06
evm.TU.chr1.365	GWHPBCKX000334	-1.37005	0.0173661	0.0499277
evm.TU.chr1.366	GWHPBCKX000335	-2.81785	3.92145e-07	7.22514e-06
evm.TU.chr1.373	GWHPBCKX000342	-1.01496	0.000802602	0.00404905
evm.TU.chr1.378	GWHPBCKX000347	-5.83035	9.53202e-14	5.29381e-11
evm.TU.chr1.380	GWHPBCKX000349	2.43001	0.000101311	0.000729905
evm.TU.chr1.381	GWHPBCKX000350	5.42028	0.000289753	0.00174643
evm.TU.chr1.360	GWHPBCKX000329	0.862301	0.00585696	0.0208607
evm.TU.chr1.389	GWHPBCKX000357	-1.50886	0.00437591	0.0165047
evm.TU.chr1.395	GWHPBCKX000362	0.858211	0.00461203	0.0172004
evm.TU.chr1.391	GWHPBCKX000359	1.36614	0.000109051	0.000778051
evm.TU.chr1.399	GWHPBCKX000365	2.02899	0.000978524	0.00476705
evm.TU.chr8.721	GWHPBCKX031859	-1.90944	0.0104776	0.0332837
evm.TU.chr1.416	GWHPBCKX000381	-2.86603	0.00483519	0.0178852
evm.TU.chr1.420	GWHPBCKX000385	-2.16909	1.3575e-05	0.000136156
evm.TU.chr1.422	GWHPBCKX000387	7.29513	1.49394e-05	0.000146737
evm.TU.chr1.442	GWHPBCKX000406	-1.87032	7.95749e-07	1.29981e-05
evm.TU.chr1.443	GWHPBCKX000407	-1.23499	0.00988655	0.0317412
evm.TU.chr1.450	GWHPBCKX000413	3.55126	1.52309e-10	1.36433e-08
evm.TU.chr1.454	GWHPBCKX000416	-3.15411	0.000172359	0.00113454
evm.TU.chr1.455	GWHPBCKX000417	3.01352	1.82445e-11	2.74913e-09
evm.TU.chr1.472	GWHPBCKX000434	2.12918	0.00136867	0.00633148
evm.TU.chr1.476	GWHPBCKX000438	-1.38588	0.000432715	0.00242535
evm.TU.chr1.478	GWHPBCKX000440	-1.83131	0.00498702	0.0183559
evm.TU.chr1.496	GWHPBCKX000457	-0.692087	0.00856482	0.0283182
evm.TU.chr1.503	GWHPBCKX000464	-2.14646	0.000618661	0.00327702
evm.TU.chr1.505	GWHPBCKX000466	1.04632	0.000130663	0.000903855
evm.TU.chr1.506	GWHPBCKX000467	5.0945	4.83496e-08	1.30712e-06
evm.TU.chr1.518	GWHPBCKX000479	-2.77219	2.83104e-05	0.000249898
evm.TU.chr1.524	GWHPBCKX000485	1.43612	0.00941916	0.0305455
evm.TU.chr1.526	GWHPBCKX000487	2.94806	0.00140475	0.00647359
evm.TU.chr1.527	GWHPBCKX000488	1.37503	0.00760671	0.02567
evm.TU.chr1.533	GWHPBCKX000493	-3.25119	6.12913e-08	1.58008e-06
evm.TU.chr1.536	GWHPBCKX000496	-0.702385	0.00269547	0.0110607
evm.TU.chr1.540	GWHPBCKX000500	-3.02195	1.39176e-07	3.08121e-06
evm.TU.chr1.543	GWHPBCKX000503	-3.32085	1.27993e-08	4.37313e-07
evm.TU.chr1.549	GWHPBCKX000508	-2.18816	0.0101628	0.0324268
evm.TU.chr1.552	GWHPBCKX000511	0.941613	0.0018039	0.00795829
evm.TU.chr1.558	GWHPBCKX000517	3.02598	0.00267354	0.0109963
evm.TU.chr1.561	GWHPBCKX000520	-7.4221	1.60978e-08	5.32158e-07
evm.TU.chr1.563	GWHPBCKX000521	-10.2954	2.99185e-09	1.41154e-07
evm.TU.chr1.565	GWHPBCKX000523	2.67636	0.000175458	0.00115338
evm.TU.chr1.566	GWHPBCKX000524	2.70277	0.000178437	0.00116941
evm.TU.chr1.568	GWHPBCKX000526	3.49407	1.72398e-07	3.67442e-06
evm.TU.chr1.576	GWHPBCKX000534	-3.67465	0.0100827	0.0322137
evm.TU.chr1.580	GWHPBCKX000536	1.81843	5.0598e-06	6.01176e-05
evm.TU.chr1.581	GWHPBCKX000537	-0.94035	0.000390819	0.00223763
evm.TU.chr1.594	GWHPBCKX000550	-0.915368	0.00226376	0.00959718
evm.TU.chr1.595	GWHPBCKX000551	-5.75419	2.43188e-06	3.28269e-05
evm.TU.chr1.597	GWHPBCKX000553	-5.70815	1.0125e-10	9.93987e-09
evm.TU.chr1.599	GWHPBCKX000555	-3.39329	0.00687519	0.0236489
evm.TU.chr1.600	GWHPBCKX000556	4.30036	3.54851e-07	6.68371e-06
evm.TU.chr1.605	GWHPBCKX000561	-2.34351	3.23219e-09	1.48528e-07
evm.TU.chr1.616	GWHPBCKX000572	1.09581	0.000310573	0.00184785
evm.TU.chr1.627	GWHPBCKX000583	0.959895	0.000886079	0.00439153
evm.TU.chr1.631	GWHPBCKX000587	-4.1758	0.00176577	0.00782916
evm.TU.chr1.632	GWHPBCKX000588	2.49602	1.02568e-05	0.000107843
evm.TU.chr1.652	GWHPBCKX000607	-8.13089	2.10797e-07	4.36831e-06
evm.TU.chr1.654	GWHPBCKX000609	-0.56266	0.0142417	0.042734
evm.TU.chr1.655	GWHPBCKX000610	-1.10013	0.000679165	0.00353268
evm.TU.chr1.659	GWHPBCKX000614	1.47927	6.07502e-07	1.04501e-05
evm.TU.chr1.660	GWHPBCKX000615	-2.397	2.21027e-05	0.000204004
evm.TU.chr1.661	GWHPBCKX000616	-3.33226	1.75025e-11	2.67884e-09
evm.TU.chr1.559	GWHPBCKX000518	2.09208	0.0109912	0.0346268
evm.TU.chr1.669	GWHPBCKX000622	1.5394	0.000116167	0.000819919
evm.TU.chr1.679	GWHPBCKX000630	2.36898	0.000234239	0.00147017
evm.TU.chr1.682	GWHPBCKX000633	-3.02121	3.58917e-08	1.02297e-06
evm.TU.chr1.699	GWHPBCKX000649	-3.7217	0.000256783	0.00158305
evm.TU.chr1.701	GWHPBCKX000651	0.958944	0.0140419	0.0422126
evm.TU.chr1.702	GWHPBCKX000652	-3.46236	8.93135e-05	0.000656361
evm.TU.chr1.705	GWHPBCKX000655	-4.95061	0.000152567	0.00102616
evm.TU.chr1.710	GWHPBCKX000659	-2.35024	0.000617131	0.00327218
evm.TU.chr1.715	GWHPBCKX000664	-0.879589	0.0101687	0.0324402
evm.TU.chr1.724	GWHPBCKX000672	2.10311	3.62728e-06	4.55766e-05
evm.TU.chr1.728	GWHPBCKX000676	-4.04226	5.09229e-09	2.11053e-07
evm.TU.chr1.730	GWHPBCKX000678	-3.42225	5.18231e-11	6.0683e-09
evm.TU.chr1.733	GWHPBCKX000681	-0.675174	0.00262316	0.0108372
evm.TU.chr1.740	GWHPBCKX000688	-1.92266	0.00412098	0.0157009
evm.TU.chr1.744	GWHPBCKX000692	-3.93714	4.37633e-07	7.9482e-06
evm.TU.chr1.754	GWHPBCKX000699	4.63113	3.03397e-10	2.35651e-08
evm.TU.chr1.762	GWHPBCKX000707	-2.85243	2.56241e-06	3.42088e-05
evm.TU.chr1.767	GWHPBCKX000712	0.884755	0.00275766	0.0112707
evm.TU.chr1.777	GWHPBCKX000721	-2.6877	1.08173e-05	0.000112925
evm.TU.chr1.778	GWHPBCKX000722	-1.74259	0.000579083	0.00310162
evm.TU.chr1.790	GWHPBCKX000734	-0.605652	0.0138026	0.0416344
evm.TU.chr1.806	GWHPBCKX000747	-1.85043	4.13009e-05	0.00034162
evm.TU.chr1.813	GWHPBCKX000754	-1.60506	0.0158516	0.0463973
evm.TU.chr1.818	GWHPBCKX000759	2.15748	2.91464e-11	3.90722e-09
evm.TU.chr1.822	GWHPBCKX000763	3.48375	0.000791528	0.00400045
evm.TU.chr1.831	GWHPBCKX000772	1.48465	0.00640425	0.0223554
evm.TU.chr1.833	GWHPBCKX000774	-1.00308	0.00141684	0.00651846
evm.TU.chr1.856	GWHPBCKX000795	0.861637	0.00654784	0.0227405
evm.TU.chr1.863	GWHPBCKX000801	-1.16965	4.97138e-05	0.000398983
evm.TU.chr1.879	GWHPBCKX000816	1.36049	0.00250603	0.0104108
evm.TU.chr1.880	GWHPBCKX000817	0.86294	0.0041211	0.0157009
evm.TU.chr1.885	GWHPBCKX000821	1.70476	0.000293767	0.00176405
evm.TU.chr1.889	GWHPBCKX000825	1.68773	0.000675111	0.00351702
evm.TU.chr1.890	GWHPBCKX000826	2.17823	6.51442e-05	0.000501892
evm.TU.chr1.891	GWHPBCKX000827	4.31813	7.92924e-06	8.698e-05
evm.TU.chr1.894	GWHPBCKX000830	-1.22443	0.000312498	0.00185703
evm.TU.chr1.911	GWHPBCKX000846	-1.03993	0.000294525	0.00176697
evm.TU.chr1.914	GWHPBCKX000849	1.57816	0.00264454	0.0108954
evm.TU.chr1.925	GWHPBCKX000859	-7.57001	2.65966e-12	6.15458e-10
evm.TU.chr1.929	GWHPBCKX000862	2.13326	7.73035e-09	2.9291e-07
evm.TU.chr1.931	GWHPBCKX000864	-1.66323	6.88964e-09	2.66775e-07
evm.TU.chr1.932	GWHPBCKX000865	-2.18433	1.70131e-05	0.000164038
evm.TU.chr1.941	GWHPBCKX000874	-0.826506	0.00267802	0.0110077
evm.TU.chr1.942	GWHPBCKX000875	-3.23246	0.000248232	0.00154337
evm.TU.chr1.948	GWHPBCKX000881	0.613581	0.0157446	0.0461743
evm.TU.chr1.953	GWHPBCKX000885	-1.41972	0.00292152	0.0118081
evm.TU.chr1.963	GWHPBCKX000892	0.747152	0.0152951	0.0451827
evm.TU.chr1.965	GWHPBCKX000894	-1.7825	6.71995e-07	1.13289e-05
evm.TU.chr1.974	GWHPBCKX000903	-0.713464	0.00132646	0.00616395
evm.TU.chr1.977	GWHPBCKX000906	0.86371	0.00160997	0.00724748
evm.TU.chr10.2405	GWHPBCKX006873	1.12672	0.00140052	0.00645997
evm.TU.chr1.978	GWHPBCKX000907	1.4481	5.4345e-07	9.56847e-06
evm.TU.chr1.979	GWHPBCKX000908	2.10892	0.000169048	0.00111654
evm.TU.chr1.995	GWHPBCKX000923	-6.25333	7.25672e-12	1.3054e-09
evm.TU.chr1.997	GWHPBCKX000925	1.01281	0.000101364	0.000730014
evm.TU.chr1.998	GWHPBCKX000926	-3.51882	2.88156e-09	1.37621e-07
evm.TU.chr1.1003	GWHPBCKX000930	-4.28103	2.3316e-06	3.16935e-05
evm.TU.chr1.1004	GWHPBCKX000931	-1.92213	0.000129074	0.000895092
evm.TU.chr1.1008	GWHPBCKX000935	-2.48587	6.49909e-09	2.55211e-07
evm.TU.chr1.1015	GWHPBCKX000942	-3.17737	0.000322462	0.00190112
evm.TU.chr1.1021	GWHPBCKX000948	-1.70111	2.52787e-06	3.38641e-05
evm.TU.chr1.1022	GWHPBCKX000949	-0.780188	0.0102686	0.0327107
evm.TU.chr1.1024	GWHPBCKX000951	0.893316	0.00194259	0.00844934
evm.TU.chr1.1045	GWHPBCKX000969	1.34387	2.16707e-05	0.000200683
evm.TU.chr1.1049	GWHPBCKX000973	1.17338	0.0128145	0.0392451
evm.TU.chr9.1536	GWHPBCKX034914	-2.04025	0.00111493	0.00531306
evm.TU.chr1.1074	GWHPBCKX000994	-8.7272	6.51733e-08	1.64525e-06
evm.TU.chr1.1080	GWHPBCKX000999	-0.862448	0.00696861	0.0239152
evm.TU.chr1.1105	GWHPBCKX001024	1.05688	0.000103431	0.000743249
evm.TU.chr1.1106	GWHPBCKX001025	1.09871	0.000261989	0.001608
evm.TU.chr1.1108	GWHPBCKX001027	-0.94575	8.97144e-06	9.67741e-05
evm.TU.chr1.1111	GWHPBCKX001030	-1.31194	0.000202643	0.00129914
evm.TU.chr1.1115	GWHPBCKX001033	1.49922	0.000695241	0.00359682
evm.TU.chr1.1122	GWHPBCKX001040	-2.68364	0.00538762	0.0195491
evm.TU.chr1.1127	GWHPBCKX001045	-1.81295	2.70358e-07	5.38444e-06
evm.TU.chr1.1133	GWHPBCKX001051	-0.976116	0.000248946	0.00154552
evm.TU.chr1.1151	GWHPBCKX001065	1.05265	0.00452416	0.016941
evm.TU.chr1.1158	GWHPBCKX001071	0.835788	0.00460234	0.0171709
evm.TU.chr1.1167	GWHPBCKX001080	1.16437	9.98273e-05	0.000720198
evm.TU.chr1.1169	GWHPBCKX001082	0.880823	0.00621255	0.0218253
evm.TU.chr1.1172	GWHPBCKX001085	4.00043	3.07875e-06	3.99498e-05
evm.TU.chr1.1179	GWHPBCKX001089	1.09969	0.00204786	0.00882819
evm.TU.chr1.1182	GWHPBCKX001092	-1.44671	0.00755134	0.0255186
evm.TU.chr1.1185	GWHPBCKX001094	-0.668602	0.00119836	0.00564972
evm.TU.chr1.1194	GWHPBCKX001103	-2.5612	9.63675e-10	5.74598e-08
evm.TU.chr1.1196	GWHPBCKX001105	2.5843	9.66521e-09	3.51163e-07
evm.TU.chr1.1200	GWHPBCKX001109	2.03655	0.000126331	0.000879521
evm.TU.chr1.1224	GWHPBCKX001132	1.5678	8.53522e-05	0.000630827
evm.TU.chr1.1225	GWHPBCKX001133	1.06959	0.0124977	0.0384505
evm.TU.chr1.1226	GWHPBCKX001134	2.83755	0.000736348	0.00377453
evm.TU.chr1.1230	GWHPBCKX001138	1.85507	1.16844e-08	4.0849e-07
evm.TU.chr1.1231	GWHPBCKX001139	-3.12675	6.15713e-08	1.58101e-06
evm.TU.chr1.1235	GWHPBCKX001143	3.98757	8.31295e-05	0.000617452
evm.TU.chr1.1236	GWHPBCKX001144	0.682816	0.0166386	0.0482142
evm.TU.chr1.1238	GWHPBCKX001146	4.40781	3.89914e-05	0.000325508
evm.TU.chr1.1245	GWHPBCKX001152	-0.781007	0.00176861	0.0078346
evm.TU.chr1.1246	GWHPBCKX001153	1.53448	0.00335013	0.0132277
evm.TU.chr8.1084	GWHPBCKX032140	-4.78035	0.00356977	0.0139588
evm.TU.chr1.1277	GWHPBCKX001176	7.78688	1.4484e-08	4.87094e-07
evm.TU.chr1.1282	GWHPBCKX001181	0.815964	0.0142712	0.0427961
evm.TU.chr1.1285	GWHPBCKX001184	-7.36076	7.72184e-09	2.9291e-07
evm.TU.chr1.1297	GWHPBCKX001195	2.29127	0.000428112	0.0024044
evm.TU.chr1.1300	GWHPBCKX001198	1.7202	7.53246e-07	1.24292e-05
evm.TU.chr1.1301	GWHPBCKX001199	2.17296	0.00253645	0.0105192
evm.TU.chr1.1304	GWHPBCKX001202	-3.75584	0.000134435	0.000924356
evm.TU.chr1.1307	GWHPBCKX001203	2.76531	6.63974e-08	1.66533e-06
evm.TU.chr1.1308	GWHPBCKX001204	-0.705086	0.00361729	0.0141077
evm.TU.chr1.1309	GWHPBCKX001205	0.778292	0.000810018	0.00407799
evm.TU.chr1.1312	GWHPBCKX001208	-3.51933	1.65023e-05	0.000159986
evm.TU.chr1.1317	GWHPBCKX001212	0.963002	0.00784534	0.0263154
evm.TU.chr1.1318	GWHPBCKX001213	-2.14543	0.00217806	0.00929058
evm.TU.chr1.1320	GWHPBCKX001215	-4.78821	6.66668e-14	4.2428e-11
evm.TU.chr1.1323	GWHPBCKX001218	1.64325	0.000646498	0.00339731
evm.TU.chr1.1326	GWHPBCKX001220	-1.80093	6.59823e-08	1.66135e-06
evm.TU.chr1.1335	GWHPBCKX001228	-2.32484	3.05078e-07	5.90121e-06
evm.TU.chr1.1336	GWHPBCKX001229	-7.89276	1.69048e-17	1.09532e-13
evm.TU.chr1.1353	GWHPBCKX001242	1.36821	5.39887e-06	6.34865e-05
evm.TU.chr1.1355	GWHPBCKX001244	-2.33134	5.45339e-09	2.23164e-07
evm.TU.chr1.1359	GWHPBCKX001247	-3.13468	0.000966454	0.00471534
evm.TU.chr1.1366	GWHPBCKX001254	-3.72597	0.000518316	0.00283086
evm.TU.chr1.1375	GWHPBCKX001260	0.911636	0.00343344	0.0135064
evm.TU.chr1.1396	GWHPBCKX001277	-2.24377	0.00194327	0.0084504
evm.TU.chr1.1397	GWHPBCKX001278	1.84651	1.81422e-06	2.59491e-05
evm.TU.chr1.1406	GWHPBCKX001286	-4.24232	5.83926e-12	1.0708e-09
evm.TU.chr1.1413	GWHPBCKX001291	-0.889773	0.00179547	0.00793011
evm.TU.chr1.1427	GWHPBCKX001304	-1.64639	0.00372304	0.0144304
evm.TU.chr1.1429	GWHPBCKX001306	3.66881	7.77713e-06	8.56012e-05
evm.TU.chr1.1432	GWHPBCKX001309	-3.08342	0.000139836	0.000952729
evm.TU.chr1.1447	GWHPBCKX001321	-5.79	8.4953e-05	0.000628355
evm.TU.chr1.1453	GWHPBCKX001327	3.49864	0.000531153	0.00288637
evm.TU.chr1.1454	GWHPBCKX001328	2.87073	1.44218e-05	0.000143172
evm.TU.chr1.1475	GWHPBCKX001346	2.90914	1.48413e-05	0.000146069
evm.TU.chr1.1479	GWHPBCKX001350	1.25506	0.00254473	0.0105468
evm.TU.chr1.1485	GWHPBCKX001355	2.97034	1.68299e-06	2.43589e-05
evm.TU.chr1.1490	GWHPBCKX001360	-2.03807	0.00169584	0.00756744
evm.TU.chr1.1499	GWHPBCKX001366	2.88758	1.96315e-06	2.77714e-05
evm.TU.chr1.1501	GWHPBCKX001368	-1.75761	0.0125623	0.0385941
evm.TU.chr1.1509	GWHPBCKX001374	2.57235	3.03582e-05	0.000264383
evm.TU.chr1.1510	GWHPBCKX001375	0.684348	0.00102491	0.00495209
evm.TU.chr1.1515	GWHPBCKX001380	0.881106	0.00597919	0.0211778
evm.TU.chr1.1531	GWHPBCKX001393	-0.639715	0.00793383	0.0265801
evm.TU.chr1.1545	GWHPBCKX001406	-1.83338	0.00173785	0.0077265
evm.TU.chr1.1550	GWHPBCKX001411	-0.844047	0.0125492	0.0385742
evm.TU.chr1.1574	GWHPBCKX001432	-3.27356	4.08587e-05	0.000338827
evm.TU.chr1.1592	GWHPBCKX001447	2.8096	7.80901e-05	0.000587201
evm.TU.chr1.1605	GWHPBCKX001458	-1.68085	7.05082e-07	1.17643e-05
evm.TU.chr1.1607	GWHPBCKX001460	-0.822325	0.00294157	0.0118775
evm.TU.chr1.1431	GWHPBCKX001308	-2.82996	0.00141739	0.00651945
evm.TU.chr1.1611	GWHPBCKX001463	-2.82514	3.63403e-08	1.03263e-06
evm.TU.chr1.1630	GWHPBCKX001476	-1.58628	0.000161542	0.00107463
evm.TU.chr1.1645	GWHPBCKX001487	0.977891	0.0108928	0.0344087
evm.TU.chr1.1651	GWHPBCKX001493	-1.12819	0.00013675	0.000938613
evm.TU.chr1.1654	GWHPBCKX001495	0.73515	0.00204836	0.00882838
evm.TU.chr1.1692	GWHPBCKX001526	2.52683	1.00936e-07	2.36957e-06
evm.TU.chr1.1723	GWHPBCKX001550	-3.22552	9.60084e-09	3.50133e-07
evm.TU.chr1.1751	GWHPBCKX001572	-3.07585	0.000112959	0.00080135
evm.TU.chr1.1757	GWHPBCKX001574	-0.998895	0.000859168	0.0042767
evm.TU.chr1.1765	GWHPBCKX001581	-6.27194	1.7704e-05	0.000169439
evm.TU.chr1.1783	GWHPBCKX001597	-1.99764	5.45855e-07	9.58475e-06
evm.TU.chr1.1791	GWHPBCKX001605	-1.89846	0.0102917	0.0327682
evm.TU.chr1.1802	GWHPBCKX001614	-2.56729	0.00234586	0.00986348
evm.TU.chr1.1807	GWHPBCKX001619	1.47813	0.00459462	0.0171454
evm.TU.chr1.1808	GWHPBCKX001620	1.83752	3.06518e-05	0.000266462
evm.TU.chr1.1811	GWHPBCKX001621	1.2847	3.8593e-07	7.13768e-06
evm.TU.chr1.1814	GWHPBCKX001624	-2.11458	2.80196e-07	5.53501e-06
evm.TU.chr1.1822	GWHPBCKX001631	-1.09182	0.00717127	0.0245026
evm.TU.chr1.1823	GWHPBCKX001632	-1.07672	0.00407482	0.0155581
evm.TU.chr1.1844	GWHPBCKX001647	0.776213	0.000392583	0.00224508
evm.TU.chr1.1847	GWHPBCKX001650	1.46465	0.0010588	0.00508673
evm.TU.chr1.1850	GWHPBCKX001653	1.8239	0.00738435	0.0250832
evm.TU.chr1.1855	GWHPBCKX001658	1.57742	0.007315	0.0249192
evm.TU.chr1.1858	GWHPBCKX001661	0.956875	1.48018e-05	0.000145827
evm.TU.chr1.1875	GWHPBCKX001675	-2.06334	2.55987e-06	3.41985e-05
evm.TU.chr1.1882	GWHPBCKX001681	2.31409	0.000403878	0.00229683
evm.TU.chr1.1888	GWHPBCKX001687	0.645839	0.00235574	0.00989005
evm.TU.chr1.1898	GWHPBCKX001694	-1.43605	4.61592e-07	8.31084e-06
evm.TU.chr1.1931	GWHPBCKX001714	1.47267	5.34162e-06	6.29656e-05
evm.TU.chr1.1940	GWHPBCKX001722	0.622768	0.0153175	0.0452221
evm.TU.chr1.1941	GWHPBCKX001723	-1.0297	0.0130016	0.0397368
evm.TU.chr1.1943	GWHPBCKX001725	-2.66105	0.000259379	0.00159609
evm.TU.chr1.1969	GWHPBCKX001741	-0.986736	0.000444959	0.00248466
evm.TU.chr1.1970	GWHPBCKX001742	1.3753	0.000315134	0.00187041
evm.TU.chr1.1971	GWHPBCKX001743	-1.04749	8.9521e-05	0.000657389
evm.TU.chr1.1981	GWHPBCKX001751	1.14237	0.0018266	0.00803834
evm.TU.chr1.1995	GWHPBCKX001762	-3.43257	5.03029e-11	5.96213e-09
evm.TU.chr1.1997	GWHPBCKX001763	-4.72909	0.00197169	0.00854532
evm.TU.chr1.2006	GWHPBCKX001770	2.003	0.00422442	0.0160325
evm.TU.chr1.2015	GWHPBCKX001778	-1.38176	5.70805e-08	1.50343e-06
evm.TU.chr1.2016	GWHPBCKX001779	-1.73459	0.00077734	0.00394104
evm.TU.chr1.2041	GWHPBCKX001800	2.62551	0.000147923	0.00100046
evm.TU.chr1.2053	GWHPBCKX001810	0.571501	0.0130565	0.0398795
evm.TU.chr1.2055	GWHPBCKX001811	-1.38941	0.000248647	0.00154513
evm.TU.chr1.2088	GWHPBCKX001839	-3.38808	0.00133979	0.00621846
evm.TU.chr10.2384	GWHPBCKX006854	-2.57201	0.00132266	0.00614924
evm.TU.chr1.2094	GWHPBCKX001843	1.94059	0.00630704	0.0220815
evm.TU.chr1.2098	GWHPBCKX001847	0.921738	0.000891691	0.00441597
evm.TU.chr1.2107	GWHPBCKX001853	-1.20488	0.00682601	0.0235047
evm.TU.chr1.2113	GWHPBCKX001859	0.963396	0.00309332	0.0123669
evm.TU.chr1.2115	GWHPBCKX001861	3.97215	0.00015328	0.00103024
evm.TU.chr1.2118	GWHPBCKX001863	1.59186	0.00353259	0.013844
evm.TU.chr1.2148	GWHPBCKX001887	-0.952981	0.00416312	0.0158331
evm.TU.chr1.2154	GWHPBCKX001893	-2.15853	2.0914e-08	6.51484e-07
evm.TU.chr1.2174	GWHPBCKX001905	-2.59734	0.00244854	0.0102135
evm.TU.chr1.2178	GWHPBCKX001909	-1.16832	0.00216321	0.00923329
evm.TU.chr1.2193	GWHPBCKX001920	1.5055	5.93333e-05	0.000463367
evm.TU.chr1.2214	GWHPBCKX001936	3.84807	1.33697e-05	0.000134513
evm.TU.chr1.2218	GWHPBCKX001939	3.02632	2.62342e-09	1.29426e-07
evm.TU.chr1.500	GWHPBCKX000461	-1.52895	2.34809e-05	0.000214569
evm.TU.chr1.2229	GWHPBCKX001949	-4.14414	0.00072017	0.00370335
evm.TU.chr1.2239	GWHPBCKX001958	-1.03842	0.0077462	0.0260548
evm.TU.chr1.2245	GWHPBCKX001964	2.31078	7.60555e-07	1.25384e-05
evm.TU.chr1.2246	GWHPBCKX001965	-2.00889	6.45226e-10	4.13769e-08
evm.TU.chr1.2220	GWHPBCKX001941	0.818385	0.0048019	0.0177891
evm.TU.chr1.2272	GWHPBCKX001986	1.23577	0.0127401	0.039048
evm.TU.chr1.2277	GWHPBCKX001990	1.72103	8.85909e-06	9.5828e-05
evm.TU.chr1.2294	GWHPBCKX002002	2.74589	4.69677e-07	8.43769e-06
evm.TU.chr1.2297	GWHPBCKX002004	2.75398	0.0150555	0.0446178
evm.TU.chr1.2310	GWHPBCKX002014	-6.3867	2.3496e-10	1.90298e-08
evm.TU.chr1.2312	GWHPBCKX002016	1.94004	0.000417252	0.00235276
evm.TU.chr10.405	GWHPBCKX005162	0.925997	0.0164516	0.0477749
evm.TU.chr1.2322	GWHPBCKX002026	-7.93081	1.68001e-08	5.48842e-07
evm.TU.chr1.2332	GWHPBCKX002032	3.48033	7.03558e-05	0.000536087
evm.TU.chr1.2344	GWHPBCKX002043	-1.11864	0.00678341	0.0233912
evm.TU.chr1.2352	GWHPBCKX002051	-4.36313	2.12722e-06	2.96591e-05
evm.TU.chr1.2361	GWHPBCKX002060	-1.21744	3.80681e-06	4.74642e-05
evm.TU.chr1.2376	GWHPBCKX002071	2.23612	0.00277502	0.0113226
evm.TU.chr1.2378	GWHPBCKX002073	2.65561	5.33722e-06	6.2952e-05
evm.TU.chr1.2380	GWHPBCKX002075	0.771934	0.000165523	0.00109623
evm.TU.chr1.2383	GWHPBCKX002078	-1.72722	4.32695e-06	5.29642e-05
evm.TU.chr1.2385	GWHPBCKX002080	1.05615	0.00269655	0.0110628
evm.TU.chr1.2386	GWHPBCKX002081	-2.17606	1.78474e-05	0.000170392
evm.TU.chr1.2394	GWHPBCKX002089	-0.889692	0.00579438	0.0206914
evm.TU.chr1.2398	GWHPBCKX002093	0.793052	0.00571773	0.0204789
evm.TU.chr1.2408	GWHPBCKX002103	-1.5053	0.0151839	0.044923
evm.TU.chr1.2442	GWHPBCKX002126	6.26581	2.10091e-11	3.00276e-09
evm.TU.chr1.2477	GWHPBCKX002155	-2.14365	0.0022243	0.00945669
evm.TU.chr1.2481	GWHPBCKX002159	2.1729	0.00193453	0.00841991
evm.TU.chr1.2490	GWHPBCKX002168	1.43109	0.00203013	0.00875759
evm.TU.chr1.2515	GWHPBCKX002192	1.23722	0.00478917	0.0177487
evm.TU.chr1.2534	GWHPBCKX002209	2.64644	7.44207e-06	8.25938e-05
evm.TU.chr1.2543	GWHPBCKX002218	-1.69113	0.0123644	0.0381067
evm.TU.chr1.2551	GWHPBCKX002225	-3.79044	6.3334e-05	0.000489497
evm.TU.chr1.2552	GWHPBCKX002226	-1.36238	0.0105218	0.0333916
evm.TU.chr1.2553	GWHPBCKX002227	1.31182	0.00892668	0.0293004
evm.TU.chr1.2567	GWHPBCKX002240	-3.77378	3.54471e-07	6.68371e-06
evm.TU.chr1.2569	GWHPBCKX002242	-1.69173	0.000480375	0.00265724
evm.TU.chr1.2594	GWHPBCKX002265	1.36524	0.0046177	0.0172183
evm.TU.chr1.2596	GWHPBCKX002267	0.636578	0.00568896	0.0204113
evm.TU.chr1.2601	GWHPBCKX002271	-3.15299	3.64317e-07	6.81578e-06
evm.TU.chr1.2607	GWHPBCKX002277	4.24127	3.2925e-05	0.00028231
evm.TU.chr1.2611	GWHPBCKX002281	2.42119	1.45752e-05	0.000144179
evm.TU.chr1.2616	GWHPBCKX002284	1.34461	0.000817702	0.00410605
evm.TU.chr1.2618	GWHPBCKX002286	-0.744848	0.0114451	0.0358302
evm.TU.chr1.2619	GWHPBCKX002287	-1.41218	0.00206865	0.0088981
evm.TU.chr1.2663	GWHPBCKX002328	-8.74641	0.000164255	0.00108969
evm.TU.chr1.2668	GWHPBCKX002333	-1.53415	0.00351863	0.0137977
evm.TU.chr1.2670	GWHPBCKX002334	-1.75344	0.0166166	0.0481721
evm.TU.chr1.2681	GWHPBCKX002344	-2.75797	0.0154586	0.0455762
evm.TU.chr1.2702	GWHPBCKX002362	2.2017	0.000774199	0.00392716
evm.TU.chr1.2705	GWHPBCKX002364	-2.05657	9.02128e-05	0.000661969
evm.TU.chr1.4661	GWHPBCKX004164	0.853572	0.0020907	0.00896912
evm.TU.chr1.2708	GWHPBCKX002368	-2.99482	1.0209e-05	0.000107557
evm.TU.chr1.2720	GWHPBCKX002377	-3.66787	0.000171587	0.00113138
evm.TU.chr1.2726	GWHPBCKX002383	3.8144	1.77712e-05	0.000169915
evm.TU.chr1.2730	GWHPBCKX002387	1.40243	0.00419946	0.0159498
evm.TU.chr1.2737	GWHPBCKX002394	4.33145	1.09519e-06	1.69899e-05
evm.TU.chr1.2746	GWHPBCKX002403	1.15415	0.00719374	0.0245707
evm.TU.chr10.709	GWHPBCKX005400	-1.2123	0.00852828	0.0282118
evm.TU.chr1.1680	GWHPBCKX001516	1.93735	0.00563514	0.0202657
evm.TU.chr1.2777	GWHPBCKX002431	-2.47322	0.0040787	0.0155638
evm.TU.chr1.2778	GWHPBCKX002432	-0.682411	0.00496123	0.0182853
evm.TU.chr1.2779	GWHPBCKX002433	1.17546	0.00116869	0.00553262
evm.TU.chr1.2781	GWHPBCKX002435	-3.13051	1.76572e-05	0.000169157
evm.TU.chr1.3030	GWHPBCKX002653	-2.43502	0.00511987	0.0187561
evm.TU.chr1.2784	GWHPBCKX002437	0.730064	0.0138903	0.0418408
evm.TU.chr1.2785	GWHPBCKX002438	2.91242	0.00628889	0.0220342
evm.TU.chr1.2786	GWHPBCKX002439	-2.36395	0.0168136	0.0486055
evm.TU.chr1.2797	GWHPBCKX002450	5.75725	3.06658e-06	3.98717e-05
evm.TU.chr1.2804	GWHPBCKX002457	1.21138	0.0155092	0.0456768
evm.TU.chr1.2805	GWHPBCKX002458	2.70857	0.000168226	0.00111186
evm.TU.chr1.2810	GWHPBCKX002463	1.56778	0.00156059	0.00704968
evm.TU.chr1.2812	GWHPBCKX002465	1.26184	1.71883e-05	0.000165318
evm.TU.chr1.2816	GWHPBCKX002469	1.25773	0.0172151	0.0495963
evm.TU.chr1.2820	GWHPBCKX002473	-1.30177	5.034e-05	0.000403192
evm.TU.chr1.2831	GWHPBCKX002481	1.19279	0.0168135	0.0486055
evm.TU.chr1.2833	GWHPBCKX002483	1.1	0.000322289	0.00190068
evm.TU.chr1.2841	GWHPBCKX002489	1.8503	0.00948624	0.0307169
evm.TU.chr1.2842	GWHPBCKX002490	-1.47808	0.00216553	0.00924119
evm.TU.chr1.2848	GWHPBCKX002496	-2.93743	2.63407e-09	1.29499e-07
evm.TU.chr1.2851	GWHPBCKX002499	-1.34707	0.00706966	0.0242112
evm.TU.chr1.2852	GWHPBCKX002500	-1.17836	0.000887421	0.00439594
evm.TU.chr1.2856	GWHPBCKX002504	-3.49446	1.49439e-08	4.99964e-07
evm.TU.chr1.2859	GWHPBCKX002507	0.86747	0.000318083	0.00188388
evm.TU.chr1.2865	GWHPBCKX002511	-1.21941	0.00049421	0.00272369
evm.TU.chr1.2869	GWHPBCKX002515	-3.04451	0.00127902	0.00597635
evm.TU.chr1.2878	GWHPBCKX002522	-3.8633	1.78205e-06	2.55265e-05
evm.TU.chr1.2879	GWHPBCKX002523	-0.962656	0.00538708	0.0195491
evm.TU.chr1.2886	GWHPBCKX002528	-3.42418	5.82869e-06	6.75468e-05
evm.TU.chr1.2891	GWHPBCKX002533	-2.51117	3.08118e-09	1.43626e-07
evm.TU.chr8.1492	GWHPBCKX032450	3.14884	0.000139103	0.000950067
evm.TU.chr1.2900	GWHPBCKX002540	-1.33745	0.0140405	0.0422126
evm.TU.chr1.2914	GWHPBCKX002551	-0.941128	0.00148467	0.00677444
evm.TU.chr1.2922	GWHPBCKX002558	0.847819	0.0128723	0.0393971
evm.TU.chr11.2964	GWHPBCKX009262	3.30993	0.00321034	0.012756
evm.TU.chr1.2948	GWHPBCKX002582	-1.01889	3.21658e-06	4.13245e-05
evm.TU.chr1.2957	GWHPBCKX002588	-2.07738	0.000213126	0.0013534
evm.TU.chr1.2959	GWHPBCKX002590	-2.61258	5.56353e-05	0.000437653
evm.TU.chr1.2970	GWHPBCKX002600	-1.99124	2.11155e-09	1.09744e-07
evm.TU.chr1.2972	GWHPBCKX002602	-6.23537	4.23108e-12	8.56706e-10
evm.TU.chr1.2976	GWHPBCKX002606	2.11221	0.000599499	0.00318913
evm.TU.chr1.2986	GWHPBCKX002614	-3.42962	0.000301098	0.00180195
evm.TU.chr1.2997	GWHPBCKX002623	4.42344	2.5182e-09	1.24869e-07
evm.TU.chr1.2999	GWHPBCKX002625	6.41191	5.8024e-09	2.34906e-07
evm.TU.chr11.166	GWHPBCKX007026	0.998836	0.00173062	0.0076979
evm.TU.chr1.3018	GWHPBCKX002641	0.806453	0.0135861	0.0411094
evm.TU.chr1.3019	GWHPBCKX002642	-1.00988	0.00917023	0.0299169
evm.TU.chr1.3023	GWHPBCKX002646	1.70045	0.00598899	0.0212047
evm.TU.chr1.3027	GWHPBCKX002650	2.53109	2.14092e-05	0.000198925
evm.TU.chr1.3037	GWHPBCKX002659	1.01843	0.00771624	0.025972
evm.TU.chr1.3043	GWHPBCKX002665	0.867573	0.0172684	0.049713
evm.TU.chr1.3048	GWHPBCKX002670	1.19845	8.84411e-06	9.57193e-05
evm.TU.chr1.3053	GWHPBCKX002675	4.55211	3.35976e-05	0.000287443
evm.TU.chr1.3054	GWHPBCKX002676	2.98863	2.74552e-12	6.27851e-10
evm.TU.chr1.3061	GWHPBCKX002683	-1.43356	0.000109463	0.000780253
evm.TU.chr1.3073	GWHPBCKX002694	1.30672	0.000908824	0.00448482
evm.TU.chr1.3078	GWHPBCKX002698	-2.19895	1.91285e-10	1.63797e-08
evm.TU.chr1.3079	GWHPBCKX002699	-0.673515	0.00756188	0.0255453
evm.TU.chr1.3095	GWHPBCKX002714	1.27228	0.00595076	0.0211177
evm.TU.chr1.3104	GWHPBCKX002722	-2.29448	6.47113e-10	4.13769e-08
evm.TU.chr1.3105	GWHPBCKX002723	1.6013	0.000136862	0.00093905
evm.TU.chr1.3110	GWHPBCKX002727	-0.820421	0.00287607	0.0116493
evm.TU.chr1.3111	GWHPBCKX002728	1.16477	0.000272124	0.00166181
evm.TU.chr1.3112	GWHPBCKX002729	-0.605821	0.00723044	0.0246787
evm.TU.chr1.3114	GWHPBCKX002731	-0.728149	0.00830157	0.0275981
evm.TU.chr1.3118	GWHPBCKX002735	-1.57034	6.06663e-05	0.000472259
evm.TU.chr1.3124	GWHPBCKX002740	1.82375	4.52585e-07	8.18357e-06
evm.TU.chr1.3125	GWHPBCKX002741	1.12466	0.00168513	0.00752481
evm.TU.chr1.3126	GWHPBCKX002742	5.04776	2.59903e-06	3.46264e-05
evm.TU.chr1.3132	GWHPBCKX002748	-8.86538	4.29468e-14	3.09185e-11
evm.TU.chr1.3147	GWHPBCKX002763	-2.90407	4.98615e-05	0.000400003
evm.TU.chr1.3148	GWHPBCKX002764	-0.691019	0.00802838	0.0268414
evm.TU.chr1.3158	GWHPBCKX002772	1.34835	0.0157628	0.0462127
evm.TU.chr1.3169	GWHPBCKX002782	-1.34484	0.00844337	0.0279903
evm.TU.chr1.3178	GWHPBCKX002790	0.75013	0.00845847	0.0280202
evm.TU.chr1.3182	GWHPBCKX002794	-1.70801	0.015901	0.0465066
evm.TU.chr1.3184	GWHPBCKX002796	1.27273	3.93948e-05	0.000328369
evm.TU.chr1.3188	GWHPBCKX002800	-1.5038	6.32304e-07	1.08011e-05
evm.TU.chr1.3191	GWHPBCKX002803	-1.15346	2.79325e-05	0.000247802
evm.TU.chr1.3192	GWHPBCKX002804	-10.4708	0.00073566	0.00377203
evm.TU.chr1.3194	GWHPBCKX002805	3.40225	5.38464e-07	9.49788e-06
evm.TU.chr1.3211	GWHPBCKX002821	1.17043	0.000801971	0.00404691
evm.TU.chr1.3212	GWHPBCKX002822	1.45444	0.000303838	0.001815
evm.TU.chr1.3215	GWHPBCKX002825	1.50381	0.000635187	0.00335055
evm.TU.chr1.3219	GWHPBCKX002829	-1.46928	9.00879e-06	9.70154e-05
evm.TU.chr1.3226	GWHPBCKX002836	0.827212	0.0075093	0.0253986
evm.TU.chr1.3227	GWHPBCKX002837	4.48003	8.35385e-10	5.12247e-08
evm.TU.chr1.3231	GWHPBCKX002841	2.01116	8.57558e-07	1.38219e-05
evm.TU.chr1.3232	GWHPBCKX002842	5.28493	8.16451e-09	3.06374e-07
evm.TU.chr1.3233	GWHPBCKX002843	2.10777	0.000283091	0.00171531
evm.TU.chr1.3238	GWHPBCKX002847	-1.13776	0.00282075	0.0114682
evm.TU.chr1.3239	GWHPBCKX002848	0.791944	0.00360778	0.0140763
evm.TU.chr1.3250	GWHPBCKX002858	0.886633	0.000588902	0.00314394
evm.TU.chr1.3254	GWHPBCKX002862	0.537328	0.0162759	0.0473784
evm.TU.chr1.3256	GWHPBCKX002864	-4.96557	7.48699e-06	8.28771e-05
evm.TU.chr1.3263	GWHPBCKX002870	-5.48962	0.00082096	0.00412027
evm.TU.chr1.3265	GWHPBCKX002872	1.22683	0.00199668	0.00863438
evm.TU.chr1.3267	GWHPBCKX002874	1.4745	4.69433e-05	0.00038036
evm.TU.chr1.3269	GWHPBCKX002876	0.762872	0.0027814	0.0113401
evm.TU.chr1.3272	GWHPBCKX002879	1.79829	0.000151406	0.00101976
evm.TU.chr1.3282	GWHPBCKX002889	-2.42498	2.83735e-05	0.000250238
evm.TU.chr1.3287	GWHPBCKX002893	-2.19486	0.000121471	0.000850699
evm.TU.chr1.3285	GWHPBCKX002891	-1.52164	0.00500241	0.0184091
evm.TU.chr1.3286	GWHPBCKX002892	-1.13727	0.0092255	0.030068
evm.TU.chr1.3289	GWHPBCKX002894	-3.25579	8.7743e-05	0.000646041
evm.TU.chr1.3290	GWHPBCKX002895	-2.54935	0.000964362	0.0047075
evm.TU.chr1.3296	GWHPBCKX002901	-0.960507	0.000177813	0.0011665
evm.TU.chr1.3313	GWHPBCKX002917	-0.70971	0.0094014	0.0305179
evm.TU.chr1.3314	GWHPBCKX002918	-0.873239	0.00224821	0.00954162
evm.TU.chr1.3322	GWHPBCKX002925	-1.15741	0.00908584	0.0297224
evm.TU.chr1.3324	GWHPBCKX002927	-2.76928	1.19094e-07	2.73635e-06
evm.TU.chr1.3325	GWHPBCKX002928	-2.82919	5.49727e-10	3.61e-08
evm.TU.chr1.3326	GWHPBCKX002929	-1.63436	1.18203e-05	0.000121375
evm.TU.chr1.3327	GWHPBCKX002930	-4.36285	1.09947e-07	2.55641e-06
evm.TU.chr1.1401	GWHPBCKX001281	2.68935	4.5373e-05	0.000369175
evm.TU.chr1.3337	GWHPBCKX002939	-2.68453	0.00099265	0.00481656
evm.TU.chr1.3352	GWHPBCKX002951	-5.10714	2.25796e-05	0.000207323
evm.TU.chr1.3353	GWHPBCKX002952	-4.29873	0.00817094	0.027257
evm.TU.chr1.3354	GWHPBCKX002953	-6.31706	0.00163702	0.00735221
evm.TU.chr1.3356	GWHPBCKX002954	-8.34362	0.000132362	0.000913003
evm.TU.chr1.3359	GWHPBCKX002957	-2.14949	3.05788e-11	4.03549e-09
evm.TU.chr1.3360	GWHPBCKX002958	-9.15984	1.89369e-13	8.00206e-11
evm.TU.chr1.3366	GWHPBCKX002964	9.61081	2.57316e-07	5.18849e-06
evm.TU.chr1.3372	GWHPBCKX002969	2.11513	0.0130809	0.0399413
evm.TU.chr1.3375	GWHPBCKX002972	-5.1667	5.55697e-13	1.77076e-10
evm.TU.chr1.3378	GWHPBCKX002975	-1.23926	0.0155217	0.045698
evm.TU.chr1.3382	GWHPBCKX002979	-1.61143	1.2878e-06	1.94803e-05
evm.TU.chr1.3386	GWHPBCKX002983	-5.21277	0.00196183	0.00851398
evm.TU.chr1.3390	GWHPBCKX002987	-5.66445	0.00157751	0.00711924
evm.TU.chr1.3399	GWHPBCKX002996	-3.04215	0.00957658	0.0309527
evm.TU.chr1.3401	GWHPBCKX002998	-3.29439	2.13112e-06	2.96739e-05
evm.TU.chr1.3404	GWHPBCKX003001	-2.81609	0.000258344	0.00159116
evm.TU.chr1.3406	GWHPBCKX003002	-0.6278	0.0116274	0.0362899
evm.TU.chr1.3410	GWHPBCKX003006	1.64876	6.20362e-05	0.000481381
evm.TU.chr1.3412	GWHPBCKX003008	1.61606	2.896e-06	3.79585e-05
evm.TU.chr1.3416	GWHPBCKX003011	1.40472	0.00232122	0.00977466
evm.TU.chr1.3424	GWHPBCKX003018	-2.13221	0.00172666	0.00768205
evm.TU.chr1.3428	GWHPBCKX003022	-0.7641	0.0155988	0.0458805
evm.TU.chr1.3430	GWHPBCKX003024	-7.76067	6.68587e-05	0.000512696
evm.TU.chr1.3438	GWHPBCKX003030	-0.898069	0.00601656	0.0212869
evm.TU.chr1.3440	GWHPBCKX003031	-4.53365	0.000186231	0.00121191
evm.TU.chr1.3443	GWHPBCKX003034	2.86025	0.000608612	0.00323141
evm.TU.chr1.3448	GWHPBCKX003039	-2.51813	0.0152194	0.0450006
evm.TU.chr1.3451	GWHPBCKX003042	0.800056	0.00111365	0.00530827
evm.TU.chr1.3459	GWHPBCKX003048	-2.98228	0.000348331	0.00203202
evm.TU.chr1.3461	GWHPBCKX003050	6.22255	1.07381e-10	1.03658e-08
evm.TU.chr1.3465	GWHPBCKX003053	2.66958	0.000483198	0.00267057
evm.TU.chr8.975	GWHPBCKX032053	3.12617	0.000187525	0.00121828
evm.TU.chr1.3467	GWHPBCKX003055	3.22784	4.24526e-07	7.72654e-06
evm.TU.chr1.3469	GWHPBCKX003057	2.10088	0.000255778	0.00157785
evm.TU.chr1.3470	GWHPBCKX003058	-2.97556	2.18664e-10	1.80101e-08
evm.TU.chr9.2456	GWHPBCKX035758	-2.05382	0.000287724	0.00173879
evm.TU.chr1.3484	GWHPBCKX003071	0.845257	0.00440536	0.0166017
evm.TU.chr1.3492	GWHPBCKX003079	-2.05977	9.45766e-09	3.4556e-07
evm.TU.chr1.3497	GWHPBCKX003084	-6.22707	1.22272e-05	0.000124697
evm.TU.chr1.3499	GWHPBCKX003086	-0.927892	0.00190791	0.00833769
evm.TU.chr1.3515	GWHPBCKX003101	1.50771	6.80069e-06	7.66774e-05
evm.TU.chr1.3519	GWHPBCKX003105	2.09767	6.1993e-08	1.58555e-06
evm.TU.chr1.3527	GWHPBCKX003111	0.788422	0.0109726	0.0345848
evm.TU.chr1.3528	GWHPBCKX003112	-1.93815	6.5926e-07	1.11821e-05
evm.TU.chr1.3548	GWHPBCKX003131	-1.34493	0.0146156	0.0436133
evm.TU.chr1.3558	GWHPBCKX003141	1.01549	0.00135587	0.00628259
evm.TU.chr1.3564	GWHPBCKX003147	-2.12014	6.97454e-07	1.16972e-05
evm.TU.chr1.3566	GWHPBCKX003149	2.82827	0.00393969	0.0151164
evm.TU.chr1.3570	GWHPBCKX003152	-1.42333	3.9533e-05	0.000329162
evm.TU.chr1.3574	GWHPBCKX003156	1.3915	0.00516786	0.0188892
evm.TU.chr1.3579	GWHPBCKX003161	1.06757	0.000103977	0.000746624
evm.TU.chr1.3584	GWHPBCKX003165	7.67437	1.07938e-07	2.51571e-06
evm.TU.chr1.3591	GWHPBCKX003172	-1.38357	0.00493441	0.0181967
evm.TU.chr1.3610	GWHPBCKX003188	-3.21061	0.00232424	0.00978316
evm.TU.chr1.3613	GWHPBCKX003191	0.801406	0.00101863	0.00493029
evm.TU.chr1.3615	GWHPBCKX003193	2.49866	0.0014533	0.00666098
evm.TU.chr1.3627	GWHPBCKX003203	-3.6034	1.35236e-06	2.02365e-05
evm.TU.chr1.3636	GWHPBCKX003210	0.931141	0.00648936	0.0225815
evm.TU.chr1.3640	GWHPBCKX003213	1.94026	0.00509727	0.0186839
evm.TU.chr1.3646	GWHPBCKX003218	2.54042	0.000209573	0.00133432
evm.TU.chr1.3650	GWHPBCKX003222	-1.4448	1.10539e-07	2.56709e-06
evm.TU.chr1.3510	GWHPBCKX003096	1.37574	0.00209868	0.00899937
evm.TU.chr1.3655	GWHPBCKX003226	2.1933	5.31991e-10	3.5293e-08
evm.TU.chr1.3674	GWHPBCKX003245	-4.27954	0.000548491	0.00296237
evm.TU.chr1.3675	GWHPBCKX003246	1.7893	0.00935321	0.0303874
evm.TU.chr1.3680	GWHPBCKX003250	3.51125	7.44973e-11	7.82745e-09
evm.TU.chr1.3681	GWHPBCKX003251	2.80979	2.55812e-07	5.16353e-06
evm.TU.chr1.3683	GWHPBCKX003253	-2.04875	3.22942e-05	0.000277636
evm.TU.chr1.3695	GWHPBCKX003265	-0.847446	0.00194927	0.0084708
evm.TU.chr1.3696	GWHPBCKX003266	-1.67864	0.00580103	0.0207014
evm.TU.chr1.3562	GWHPBCKX003145	0.813592	0.00052247	0.00284874
evm.TU.chr1.3711	GWHPBCKX003279	-0.948723	0.000176361	0.00115775
evm.TU.chr1.3719	GWHPBCKX003286	-1.56604	0.0159336	0.046588
evm.TU.chr1.3723	GWHPBCKX003290	0.809815	0.00116797	0.00553079
evm.TU.chr1.3724	GWHPBCKX003291	-1.06874	0.00011317	0.000802552
evm.TU.chr1.3726	GWHPBCKX003293	1.57282	0.000133502	0.000918846
evm.TU.chr1.3732	GWHPBCKX003299	1.52512	0.0122844	0.0379505
evm.TU.chr1.2232	GWHPBCKX001952	3.09231	1.9362e-07	4.05558e-06
evm.TU.chr1.3736	GWHPBCKX003303	2.7819	1.13545e-05	0.000117712
evm.TU.chr1.3739	GWHPBCKX003306	3.99449	0.000130929	0.000905372
evm.TU.chr1.3740	GWHPBCKX003307	1.77257	0.00369724	0.0143639
evm.TU.chr1.3745	GWHPBCKX003312	1.90975	0.00836556	0.0277823
evm.TU.chr1.3748	GWHPBCKX003315	5.18391	7.33878e-07	1.21405e-05
evm.TU.chr1.3750	GWHPBCKX003317	-1.63162	0.0125493	0.0385742
evm.TU.chr1.3751	GWHPBCKX003318	-3.53597	4.97438e-07	8.85459e-06
evm.TU.chr1.3755	GWHPBCKX003322	2.46588	1.10132e-06	1.70577e-05
evm.TU.chr1.3756	GWHPBCKX003323	4.80857	2.48094e-09	1.23653e-07
evm.TU.chr1.3761	GWHPBCKX003327	3.29157	0.000894581	0.00442916
evm.TU.chr1.3763	GWHPBCKX003329	-1.11349	1.13864e-05	0.000117934
evm.TU.chr1.3765	GWHPBCKX003331	-3.22808	0.00383484	0.0147724
evm.TU.chr9.703	GWHPBCKX034220	0.931696	0.00658212	0.0228225
evm.TU.chr1.3785	GWHPBCKX003349	-1.61028	0.000672572	0.00350589
evm.TU.chr1.3792	GWHPBCKX003355	1.85097	1.55566e-10	1.3871e-08
evm.TU.chr1.3797	GWHPBCKX003360	1.75613	3.53461e-05	0.000300156
evm.TU.chr1.3801	GWHPBCKX003364	1.86664	0.00013906	0.000950067
evm.TU.chr1.3805	GWHPBCKX003368	-2.23353	8.76674e-08	2.10121e-06
evm.TU.chr1.3808	GWHPBCKX003371	-2.62945	5.26866e-06	6.22567e-05
evm.TU.chr1.3814	GWHPBCKX003377	3.20467	2.69106e-06	3.56813e-05
evm.TU.chr1.3815	GWHPBCKX003378	3.62202	2.82139e-06	3.71307e-05
evm.TU.chr1.3823	GWHPBCKX003385	-1.91667	6.98174e-05	0.000532618
evm.TU.chr1.3825	GWHPBCKX003387	2.51923	0.00242331	0.0101321
evm.TU.chr1.3827	GWHPBCKX003389	1.10734	0.000647145	0.00339887
evm.TU.chr1.3831	GWHPBCKX003392	1.80279	1.00553e-08	3.62626e-07
evm.TU.chr1.3834	GWHPBCKX003395	-3.0613	1.15175e-07	2.65257e-06
evm.TU.chr1.3844	GWHPBCKX003405	2.99559	1.11809e-07	2.5904e-06
evm.TU.chr1.3846	GWHPBCKX003407	2.09429	0.000213628	0.00135614
evm.TU.chr1.3848	GWHPBCKX003409	-0.670558	0.0157563	0.0462018
evm.TU.chr1.3850	GWHPBCKX003411	-2.4308	0.00391956	0.0150451
evm.TU.chr1.3852	GWHPBCKX003413	-3.44725	0.0118867	0.0369685
evm.TU.chr1.3854	GWHPBCKX003415	-1.19479	0.000266101	0.00163066
evm.TU.chr1.3855	GWHPBCKX003416	1.89765	0.000385053	0.00220786
evm.TU.chr1.3859	GWHPBCKX003420	0.922449	0.000261982	0.001608
evm.TU.chr1.3866	GWHPBCKX003426	-0.603504	0.00168011	0.00750759
evm.TU.chr1.3870	GWHPBCKX003430	1.9973	0.0033953	0.0133762
evm.TU.chr1.3878	GWHPBCKX003438	-7.14167	0.00652009	0.0226681
evm.TU.chr1.3883	GWHPBCKX003443	-3.22265	3.84582e-14	3.07044e-11
evm.TU.chr1.3893	GWHPBCKX003451	2.08941	5.43958e-06	6.38383e-05
evm.TU.chr1.3901	GWHPBCKX003458	2.01648	0.00481554	0.0178226
evm.TU.chr1.3902	GWHPBCKX003459	-2.17712	0.000413579	0.002339
evm.TU.chr1.3907	GWHPBCKX003464	3.37655	9.77496e-05	0.000707656
evm.TU.chr1.3912	GWHPBCKX003469	-0.840418	0.000237652	0.00148919
evm.TU.chr1.3913	GWHPBCKX003470	2.16786	0.0106517	0.0337542
evm.TU.chr1.3916	GWHPBCKX003473	-0.586878	0.0173255	0.0498407
evm.TU.chr1.3924	GWHPBCKX003481	-2.72246	0.00256857	0.0106359
evm.TU.chr11.1014	GWHPBCKX007765	1.58456	3.15499e-05	0.000273048
evm.TU.chr7.2264	GWHPBCKX030316	1.12178	1.58916e-06	2.32957e-05
evm.TU.chr1.3933	GWHPBCKX003490	1.58192	0.00530515	0.0193111
evm.TU.chr1.3965	GWHPBCKX003518	-2.61305	1.88975e-10	1.62535e-08
evm.TU.chr1.3970	GWHPBCKX003523	-1.42952	0.00285239	0.0115756
evm.TU.chr1.3972	GWHPBCKX003525	-2.38356	0.000277762	0.00168881
evm.TU.chr1.3974	GWHPBCKX003527	1.23083	8.24149e-05	0.000612846
evm.TU.chr1.3987	GWHPBCKX003540	-6.772	0.00322606	0.0128133
evm.TU.chr1.3990	GWHPBCKX003543	-5.33001	6.16473e-06	7.06545e-05
evm.TU.chr1.3991	GWHPBCKX003544	-5.99945	0.000249885	0.00155085
evm.TU.chr1.3995	GWHPBCKX003546	-2.5995	5.88875e-07	1.01928e-05
evm.TU.chr1.4008	GWHPBCKX003556	-2.23355	0.000405317	0.00230165
evm.TU.chr1.4017	GWHPBCKX003565	1.5853	0.0100544	0.0321617
evm.TU.chr1.4102	GWHPBCKX003638	1.22187	0.0107744	0.0340874
evm.TU.chr1.4029	GWHPBCKX003576	-3.33292	1.5218e-05	0.000149247
evm.TU.chr1.4042	GWHPBCKX003588	-1.70612	0.0153811	0.0453822
evm.TU.chr1.4044	GWHPBCKX003590	0.807672	0.000138777	0.000949173
evm.TU.chr1.4062	GWHPBCKX003606	-5.28418	6.64417e-09	2.59858e-07
evm.TU.chr1.4067	GWHPBCKX003608	1.45079	0.000187824	0.00121942
evm.TU.chr1.4071	GWHPBCKX003612	2.94308	5.85937e-06	6.78347e-05
evm.TU.chr1.4076	GWHPBCKX003617	2.40901	0.000541476	0.00292937
evm.TU.chr1.4079	GWHPBCKX003620	2.38903	0.000615051	0.00326204
evm.TU.chr1.4081	GWHPBCKX003621	1.82237	0.000382015	0.00219238
evm.TU.chr1.4093	GWHPBCKX003629	1.29228	2.19035e-06	3.02816e-05
evm.TU.chr1.4094	GWHPBCKX003631	2.90894	1.45264e-05	0.000143769
evm.TU.chr1.4108	GWHPBCKX003644	0.933666	0.0141676	0.0425312
evm.TU.chr1.4137	GWHPBCKX003670	-0.968926	0.00691573	0.0237715
evm.TU.chr1.4148	GWHPBCKX003679	-1.01473	0.01371	0.0413986
evm.TU.chr1.4151	GWHPBCKX003682	2.291	1.56876e-05	0.000153081
evm.TU.chr1.4154	GWHPBCKX003684	1.23227	0.00324111	0.0128599
evm.TU.chr1.4158	GWHPBCKX003688	3.49268	4.80088e-08	1.30153e-06
evm.TU.chr1.4159	GWHPBCKX003689	-1.19117	0.00797318	0.0266889
evm.TU.chr1.4161	GWHPBCKX003691	2.89117	0.000320516	0.0018931
evm.TU.chr1.4165	GWHPBCKX003695	-2.11707	5.67952e-05	0.000445514
evm.TU.chr1.4166	GWHPBCKX003696	-0.71135	0.0171117	0.049335
evm.TU.chr1.4170	GWHPBCKX003700	3.8667	1.25954e-06	1.91273e-05
evm.TU.chr1.4171	GWHPBCKX003701	-2.34752	0.0104512	0.0332215
evm.TU.chr1.4173	GWHPBCKX003702	-0.881221	0.000714277	0.00367694
evm.TU.chr1.4177	GWHPBCKX003706	-2.29974	1.26058e-06	1.91281e-05
evm.TU.chr1.4178	GWHPBCKX003707	-1.57229	3.51002e-06	4.43325e-05
evm.TU.chr1.4185	GWHPBCKX003713	2.06676	4.74886e-05	0.000384298
evm.TU.chr1.4186	GWHPBCKX003714	0.881771	0.00076443	0.00388369
evm.TU.chr1.4187	GWHPBCKX003715	-1.51483	6.30933e-05	0.000488025
evm.TU.chr1.4189	GWHPBCKX003716	3.382	5.49314e-07	9.63626e-06
evm.TU.chr1.4190	GWHPBCKX003718	1.87937	0.00242196	0.0101303
evm.TU.chr1.4201	GWHPBCKX003727	3.36344	6.72453e-06	7.60835e-05
evm.TU.chr1.4212	GWHPBCKX003738	-5.07999	0.0154888	0.0456446
evm.TU.chr1.4213	GWHPBCKX003739	-5.6862	0.00010506	0.00075376
evm.TU.chr1.4214	GWHPBCKX003740	-0.912277	0.00256938	0.0106359
evm.TU.chr1.4218	GWHPBCKX003744	-1.33054	1.88423e-05	0.000177952
evm.TU.chr1.4219	GWHPBCKX003745	2.3731	1.57114e-05	0.000153235
evm.TU.chr1.4226	GWHPBCKX003752	-11.0038	2.53953e-12	6.01992e-10
evm.TU.chr1.4227	GWHPBCKX003753	1.74284	0.00484576	0.017914
evm.TU.chr1.4244	GWHPBCKX003768	-2.1583	1.0932e-05	0.000113817
evm.TU.chr1.4247	GWHPBCKX003771	-4.05969	4.20694e-05	0.000346649
evm.TU.chr7.2208	GWHPBCKX030263	-1.16862	0.000573321	0.00307596
evm.TU.chr1.4250	GWHPBCKX003774	-2.77382	0.0171069	0.049335
evm.TU.chr1.4256	GWHPBCKX003778	-5.85965	2.49544e-14	2.55297e-11
evm.TU.chr1.4257	GWHPBCKX003779	-1.88612	1.96899e-06	2.78149e-05
evm.TU.chr1.4261	GWHPBCKX003783	-1.3693	0.000720002	0.00370335
evm.TU.chr1.4267	GWHPBCKX003789	2.26904	0.000954038	0.00466541
evm.TU.chr8.1978	GWHPBCKX032838	-1.7433	0.00992263	0.0318377
evm.TU.chr1.4274	GWHPBCKX003796	-2.45803	2.6048e-10	2.10092e-08
evm.TU.chr1.4275	GWHPBCKX003797	-1.75248	7.70403e-06	8.4941e-05
evm.TU.chr1.4276	GWHPBCKX003798	-0.466204	0.0167179	0.0484008
evm.TU.chr1.4278	GWHPBCKX003800	-2.74286	0.000407807	0.00231309
evm.TU.chr1.4280	GWHPBCKX003802	-5.48533	0.00152795	0.00692153
evm.TU.chr1.4287	GWHPBCKX003809	4.83335	3.89627e-05	0.000325508
evm.TU.chr1.4290	GWHPBCKX003811	-0.623808	0.0136381	0.0412217
evm.TU.chr1.4291	GWHPBCKX003812	-3.14961	5.02818e-10	3.4055e-08
evm.TU.chr1.4294	GWHPBCKX003815	-4.92503	2.8834e-08	8.53083e-07
evm.TU.chr1.4297	GWHPBCKX003817	-1.22797	7.9588e-05	0.000596388
evm.TU.chr1.4304	GWHPBCKX003824	-1.37071	1.64625e-06	2.40159e-05
evm.TU.chr1.4307	GWHPBCKX003827	1.66992	4.88638e-06	5.84141e-05
evm.TU.chr1.4308	GWHPBCKX003828	-2.56006	9.06809e-06	9.73843e-05
evm.TU.chr1.4309	GWHPBCKX003829	0.602496	0.00995784	0.0319217
evm.TU.chr1.4318	GWHPBCKX003838	-6.47843	2.08074e-05	0.000194521
evm.TU.chr1.4329	GWHPBCKX003847	0.787688	0.0104366	0.0331916
evm.TU.chr1.4332	GWHPBCKX003850	-2.80898	1.97305e-09	1.03097e-07
evm.TU.chr1.4333	GWHPBCKX003851	-0.939116	0.000811336	0.00408252
evm.TU.chr1.4344	GWHPBCKX003861	0.91946	0.00571633	0.0204789
evm.TU.chr1.4345	GWHPBCKX003862	-0.686416	0.00171285	0.00762757
evm.TU.chr1.4347	GWHPBCKX003864	-6.75112	6.54066e-10	4.14128e-08
evm.TU.chr1.4357	GWHPBCKX003874	2.35943	0.00379837	0.0146668
evm.TU.chr1.4362	GWHPBCKX003879	-1.08517	0.00744733	0.0252461
evm.TU.chr1.4363	GWHPBCKX003880	-2.81356	0.00300295	0.0120752
evm.TU.chr1.4366	GWHPBCKX003883	-3.21281	3.36199e-09	1.53045e-07
evm.TU.chr1.4381	GWHPBCKX003898	-2.94964	0.00595894	0.0211253
evm.TU.chr1.4383	GWHPBCKX003900	1.91017	1.76937e-07	3.75879e-06
evm.TU.chr1.4402	GWHPBCKX003918	3.94349	2.29576e-06	3.13597e-05
evm.TU.chr1.4403	GWHPBCKX003919	-1.53628	6.40934e-05	0.000494777
evm.TU.chr1.4404	GWHPBCKX003920	-1.63798	0.0102484	0.0326516
evm.TU.chr1.4405	GWHPBCKX003921	-1.45155	0.00767015	0.0258437			AKR1
evm.TU.chr1.4406	GWHPBCKX003922	-3.50315	1.5199e-08	5.06754e-07
evm.TU.chr1.4407	GWHPBCKX003923	0.963223	0.0069514	0.0238646
evm.TU.chr1.4408	GWHPBCKX003924	-2.06786	7.01533e-07	1.17252e-05
evm.TU.chr1.4409	GWHPBCKX003925	-1.38792	0.00118013	0.00557729
evm.TU.chr1.4410	GWHPBCKX003926	-0.797728	0.0108168	0.0341994
evm.TU.chr1.4419	GWHPBCKX003934	-1.31244	0.00540393	0.019601
evm.TU.chr1.4424	GWHPBCKX003938	1.12773	0.00231112	0.00974269
evm.TU.chr1.4425	GWHPBCKX003939	1.89548	0.00829447	0.0275913
evm.TU.chr1.4429	GWHPBCKX003943	-5.5068	1.14522e-05	0.000118535
evm.TU.chr1.4430	GWHPBCKX003944	0.942136	0.00869928	0.0286754
evm.TU.chr1.4435	GWHPBCKX003947	1.37325	0.000241394	0.00150827
evm.TU.chr1.4437	GWHPBCKX003949	-0.858406	0.00652518	0.0226777
evm.TU.chr1.4440	GWHPBCKX003952	2.18267	1.50289e-08	5.01943e-07
evm.TU.chr1.4445	GWHPBCKX003957	2.11356	2.51571e-09	1.24869e-07
evm.TU.chr1.4446	GWHPBCKX003958	1.97484	6.21643e-07	1.06369e-05
evm.TU.chr1.4452	GWHPBCKX003964	-1.02468	0.00704752	0.0241604
evm.TU.chr1.4461	GWHPBCKX003973	-1.72545	0.000901487	0.00445644
evm.TU.chr1.4463	GWHPBCKX003975	-2.27922	0.0170164	0.0491331
evm.TU.chr1.4471	GWHPBCKX003983	-2.87183	1.44709e-08	4.87094e-07
evm.TU.chr1.4472	GWHPBCKX003984	-0.803893	0.00793888	0.0265879
evm.TU.chr1.4475	GWHPBCKX003987	-0.809325	0.00382075	0.0147327
evm.TU.chr1.4478	GWHPBCKX003990	0.650873	0.00503895	0.0185085
evm.TU.chr1.4486	GWHPBCKX003998	1.83542	1.33421e-06	2.00421e-05
evm.TU.chr1.4497	GWHPBCKX004009	-2.6793	0.000226508	0.00142857
evm.TU.chr1.4499	GWHPBCKX004011	-3.58663	0.000266857	0.00163376
evm.TU.chr1.4501	GWHPBCKX004013	1.65076	0.000556334	0.00299807
evm.TU.chr1.4505	GWHPBCKX004017	3.43882	0.000536694	0.00291079
evm.TU.chr1.4516	GWHPBCKX004027	-6.19596	0.000320697	0.00189359
evm.TU.chr1.4517	GWHPBCKX004028	-1.14909	0.00023261	0.00146176
evm.TU.chr1.4525	GWHPBCKX004036	-3.37504	0.000958242	0.00468233
evm.TU.chr1.4530	GWHPBCKX004041	2.46313	4.68015e-10	3.2678e-08
evm.TU.chr1.4548	GWHPBCKX004057	1.80411	0.000147782	0.0010002
evm.TU.chr1.4570	GWHPBCKX004077	-2.16835	0.000185587	0.00120893
evm.TU.chr1.4575	GWHPBCKX004082	-3.51868	1.56143e-05	0.000152595
evm.TU.chr1.4582	GWHPBCKX004089	-1.50138	0.0126886	0.0389085
evm.TU.chr1.4586	GWHPBCKX004092	-1.4306	0.000628323	0.00331884
evm.TU.chr1.4587	GWHPBCKX004093	-1.10039	0.00405308	0.0154995
evm.TU.chr1.4590	GWHPBCKX004096	1.32786	0.01255	0.0385742
evm.TU.chr1.4595	GWHPBCKX004101	3.63629	0.00407839	0.0155638
evm.TU.chr1.4596	GWHPBCKX004102	6.88239	3.354e-06	4.27788e-05
evm.TU.chr1.4594	GWHPBCKX004100	8.60966	7.51244e-08	1.8461e-06
evm.TU.chr1.4597	GWHPBCKX004103	10.4752	6.01545e-08	1.56113e-06
evm.TU.chr1.4599	GWHPBCKX004105	4.49185	1.21599e-10	1.15865e-08
evm.TU.chr1.4600	GWHPBCKX004106	4.61218	1.69867e-08	5.54007e-07
evm.TU.chr1.4603	GWHPBCKX004109	1.439	2.39873e-05	0.000218187
evm.TU.chr1.4609	GWHPBCKX004114	-1.14154	0.000949808	0.0046493
evm.TU.chr1.4613	GWHPBCKX004118	-2.76407	0.000777931	0.00394301
evm.TU.chr1.4615	GWHPBCKX004120	1.22935	0.000190205	0.00123117
evm.TU.chr1.4616	GWHPBCKX004121	-1.93678	4.3345e-07	7.88157e-06
evm.TU.chr1.4625	GWHPBCKX004128	2.04897	0.00896954	0.0294093
evm.TU.chr1.4638	GWHPBCKX004141	-1.53191	0.00893687	0.0293239
evm.TU.chr1.4639	GWHPBCKX004142	-1.89014	0.00253719	0.01052
evm.TU.chr1.4640	GWHPBCKX004143	-3.60338	0.000308586	0.00183828
evm.TU.chr1.4643	GWHPBCKX004146	0.968224	0.00469795	0.0174672
evm.TU.chr11.1572	GWHPBCKX008172	1.73767	0.00207332	0.00891369
evm.TU.chr11.1573	GWHPBCKX008173	1.89593	0.00265978	0.0109489
evm.TU.chr1.4654	GWHPBCKX004157	5.17934	5.90057e-07	1.02042e-05
evm.TU.chr1.4657	GWHPBCKX004160	1.75889	0.000348426	0.00203202
evm.TU.chr1.4660	GWHPBCKX004163	1.6057	1.347e-05	0.000135313
evm.TU.chr11.710	GWHPBCKX007497	-1.52474	1.03246e-05	0.000108364
evm.TU.chr1.4665	GWHPBCKX004168	1.4785	0.00440803	0.0166085
evm.TU.chr1.4667	GWHPBCKX004170	1.47361	0.000255249	0.00157622
evm.TU.chr11.637	GWHPBCKX007440	-2.16755	0.000577411	0.0030962
evm.TU.chr1.4676	GWHPBCKX004177	-1.64381	0.00939524	0.0305064
evm.TU.chr1.4677	GWHPBCKX004178	1.45662	0.0129314	0.0395469
evm.TU.chr1.4679	GWHPBCKX004180	-2.90113	7.75447e-06	8.54002e-05
evm.TU.chr1.4680	GWHPBCKX004181	-2.02484	1.00237e-05	0.000105892
evm.TU.chr1.4681	GWHPBCKX004182	2.01054	0.00962079	0.0310624
evm.TU.chr1.4685	GWHPBCKX004186	-3.75451	5.42239e-09	2.22364e-07
evm.TU.chr1.4688	GWHPBCKX004189	-7.24924	0.00129039	0.0060208
evm.TU.chr1.4691	GWHPBCKX004192	-1.31816	0.000208476	0.00132908
evm.TU.chr1.4694	GWHPBCKX004194	0.744028	0.00365738	0.0142384
evm.TU.chr1.4696	GWHPBCKX004196	-5.31565	2.3684e-12	5.68357e-10
evm.TU.chr1.4698	GWHPBCKX004198	-0.985018	0.016277	0.0473784
evm.TU.chr1.4699	GWHPBCKX004199	0.966042	0.00134193	0.00622688
evm.TU.chr8.104	GWHPBCKX031322	-1.5767	1.43883e-06	2.13822e-05
evm.TU.chr1.4722	GWHPBCKX004220	1.42536	9.15236e-07	1.46182e-05
evm.TU.chr1.4723	GWHPBCKX004221	1.69279	0.0172424	0.049653
evm.TU.chr1.4732	GWHPBCKX004229	-1.91779	0.0110113	0.0346845
evm.TU.chr1.4737	GWHPBCKX004233	-1.66089	0.00521117	0.0190225
evm.TU.chr1.4745	GWHPBCKX004237	-1.05649	0.00140133	0.00646086
evm.TU.chr1.4748	GWHPBCKX004240	-1.85948	8.43289e-06	9.19857e-05
evm.TU.chr1.4749	GWHPBCKX004241	-0.845941	0.00719193	0.0245689
evm.TU.chr1.4765	GWHPBCKX004256	-1.93101	8.7959e-05	0.000647386
evm.TU.chr1.4773	GWHPBCKX004264	-1.42832	1.75309e-05	0.000168197
evm.TU.chr1.4783	GWHPBCKX004274	-3.84093	3.45048e-08	9.90701e-07
evm.TU.chr1.4792	GWHPBCKX004283	-1.23915	0.00281102	0.0114346
evm.TU.chr1.4796	GWHPBCKX004287	1.37231	0.000925221	0.00455187
evm.TU.chr1.4799	GWHPBCKX004290	1.61195	0.00278602	0.0113556
evm.TU.chr1.4801	GWHPBCKX004292	-1.67567	2.16768e-06	3.00324e-05
evm.TU.chr1.4805	GWHPBCKX004296	2.26791	0.00144159	0.00661667
evm.TU.chr1.4806	GWHPBCKX004297	-1.19079	0.000359067	0.00208656
evm.TU.chr1.4810	GWHPBCKX004301	-2.07417	0.00545213	0.0197353
evm.TU.chr1.4820	GWHPBCKX004310	-1.82134	5.41436e-05	0.000427475
evm.TU.chr1.4823	GWHPBCKX004313	0.937684	0.00745492	0.0252586
evm.TU.chr1.4824	GWHPBCKX004314	0.71774	0.00713609	0.0244081
evm.TU.chr1.4828	GWHPBCKX004317	-5.08979	0.00155903	0.00704426
evm.TU.chr1.4826	GWHPBCKX004315	-4.35828	0.00119338	0.00563306
evm.TU.chr1.4827	GWHPBCKX004316	-4.25041	0.00402665	0.0154196
evm.TU.chr1.4832	GWHPBCKX004321	-0.968337	0.00414119	0.0157589
evm.TU.chr1.4833	GWHPBCKX004322	-1.67916	0.0104685	0.0332695
evm.TU.chr1.4846	GWHPBCKX004332	0.862062	0.00394332	0.0151273
evm.TU.chr1.4860	GWHPBCKX004347	3.00236	0.00274601	0.0112349
evm.TU.chr1.4861	GWHPBCKX004348	2.41514	2.19525e-06	3.02848e-05
evm.TU.chr1.4869	GWHPBCKX004356	5.12742	0.00121831	0.00573404
evm.TU.chr1.4871	GWHPBCKX004358	1.11992	0.00192777	0.00839804
evm.TU.chr1.4874	GWHPBCKX004361	-2.72563	1.20046e-07	2.75495e-06
evm.TU.chr1.4877	GWHPBCKX004364	1.49198	0.00354173	0.0138743
evm.TU.chr1.4883	GWHPBCKX004369	-1.98703	5.43757e-08	1.43803e-06
evm.TU.chr1.4887	GWHPBCKX004372	4.9748	2.4737e-06	3.3276e-05
evm.TU.chr1.4886	GWHPBCKX004371	-4.4518	5.65434e-10	3.70064e-08
evm.TU.chr1.4894	GWHPBCKX004379	1.80396	7.76138e-08	1.90195e-06
evm.TU.chr1.4895	GWHPBCKX004380	2.20825	0.00919408	0.0299756
evm.TU.chr1.4896	GWHPBCKX004381	5.6512	3.11726e-06	4.02881e-05
evm.TU.chr1.4899	GWHPBCKX004383	2.11476	0.000155001	0.00103894
evm.TU.chr1.4901	GWHPBCKX004385	2.75393	0.000210263	0.00133784
evm.TU.chr1.4917	GWHPBCKX004401	5.44173	8.1163e-08	1.97206e-06
evm.TU.chr1.4918	GWHPBCKX004402	2.28093	8.40414e-05	0.00062256
evm.TU.chr1.4922	GWHPBCKX004406	3.13952	3.0346e-06	3.95618e-05
evm.TU.chr1.4923	GWHPBCKX004407	-1.35682	0.0159601	0.0466586
evm.TU.chr11.518	GWHPBCKX007344	1.64437	0.00165591	0.00742678
evm.TU.chr1.4930	GWHPBCKX004413	1.84908	6.6587e-09	2.59903e-07
evm.TU.chr1.4936	GWHPBCKX004419	-4.58968	6.27147e-05	0.000485677
evm.TU.chr1.4940	GWHPBCKX004423	-0.698119	0.0102019	0.032525
evm.TU.chr1.4943	GWHPBCKX004426	-3.18417	8.3929e-08	2.02912e-06
evm.TU.chr1.4948	GWHPBCKX004431	0.889185	0.0172413	0.049653
evm.TU.chr1.4954	GWHPBCKX004437	-1.07066	0.000696786	0.00360025
evm.TU.chr1.4957	GWHPBCKX004440	1.42807	0.000587909	0.00314036
evm.TU.chr1.4967	GWHPBCKX004448	8.20054	6.28041e-08	1.60419e-06
evm.TU.chr1.4969	GWHPBCKX004450	3.97664	5.1261e-09	2.12003e-07
evm.TU.chr1.4998	GWHPBCKX004478	1.70062	7.92914e-07	1.29627e-05
evm.TU.chr1.5002	GWHPBCKX004482	-0.998622	0.00477791	0.0177103
evm.TU.chr1.5003	GWHPBCKX004483	1.02965	0.00819424	0.0273113
evm.TU.chr1.5012	GWHPBCKX004491	0.892406	0.000306652	0.00182963
evm.TU.chr1.5013	GWHPBCKX004492	-2.3326	2.79199e-09	1.34667e-07
evm.TU.chr1.5014	GWHPBCKX004493	0.90601	0.000252985	0.0015651
evm.TU.chr1.5019	GWHPBCKX004498	1.14751	4.94221e-05	0.000397298
evm.TU.chr1.5021	GWHPBCKX004500	1.84314	8.44028e-06	9.20146e-05
evm.TU.chr1.5027	GWHPBCKX004506	1.25711	0.000795135	0.00401554
evm.TU.chr1.5029	GWHPBCKX004508	-1.1707	0.0148082	0.044048
evm.TU.chr1.5034	GWHPBCKX004513	-2.395	0.00775419	0.0260681
evm.TU.chr1.5063	GWHPBCKX004539	3.16722	7.95046e-11	8.17677e-09
evm.TU.chr1.5068	GWHPBCKX004544	-4.4224	4.94273e-06	5.8979e-05
evm.TU.chr1.5078	GWHPBCKX004554	2.13151	2.90176e-05	0.000254993
evm.TU.chr1.5079	GWHPBCKX004555	-1.05978	0.0149113	0.044274
evm.TU.chr1.5080	GWHPBCKX004556	0.899007	0.00481467	0.0178226
evm.TU.chr1.5081	GWHPBCKX004557	-0.972234	0.00191123	0.00834655
evm.TU.chr1.5089	GWHPBCKX004565	-0.850057	0.00112422	0.00534292
evm.TU.chr1.5100	GWHPBCKX004575	1.97582	0.0144701	0.0432791
evm.TU.chr1.5103	GWHPBCKX004578	-2.18244	0.0005763	0.00309109
evm.TU.chr1.5108	GWHPBCKX004583	1.69588	0.000730692	0.00375051
evm.TU.chr1.5114	GWHPBCKX004589	3.38415	1.59466e-05	0.000155374
evm.TU.chr1.5116	GWHPBCKX004591	-3.48735	3.59798e-05	0.000305005
evm.TU.chr8.2140	GWHPBCKX032985	-2.7524	2.46339e-05	0.000222714
evm.TU.chr1.5117	GWHPBCKX004592	-1.28753	0.00475327	0.0176392
evm.TU.chr1.5124	GWHPBCKX004597	4.84741	0.000807663	0.0040693
evm.TU.chr12.125	GWHPBCKX009384	1.03114	0.00344064	0.0135301
evm.TU.chr1.5131	GWHPBCKX004603	-0.581084	0.00363162	0.0141551
evm.TU.chr10.1115	GWHPBCKX005716	2.6821	2.43823e-06	3.28899e-05
evm.TU.chr1.5143	GWHPBCKX004615	0.608349	0.00190269	0.00831674
evm.TU.chr1.5150	GWHPBCKX004622	-4.619	1.2752e-07	2.88473e-06
evm.TU.chr1.5152	GWHPBCKX004624	-2.41078	0.0035271	0.0138253
evm.TU.chr1.5153	GWHPBCKX004625	-2.79664	0.000875024	0.00434339
evm.TU.chr1.5164	GWHPBCKX004636	2.01329	0.000306663	0.00182963
evm.TU.chr1.5166	GWHPBCKX004638	-2.17632	4.33104e-05	0.000355693
evm.TU.chr1.5174	GWHPBCKX004646	1.80144	2.14565e-05	0.000199174
evm.TU.chr1.5175	GWHPBCKX004647	2.41045	8.33459e-09	3.11577e-07
evm.TU.chr1.5176	GWHPBCKX004648	-5.8971	0.00322832	0.0128196
evm.TU.chr1.5182	GWHPBCKX004652	1.21223	6.95108e-05	0.000530487
evm.TU.chr1.5188	GWHPBCKX004658	-6.34958	6.50168e-10	4.14025e-08
evm.TU.chr1.5190	GWHPBCKX004660	-1.19226	0.00168281	0.00751793
evm.TU.chr1.5195	GWHPBCKX004665	-4.96532	3.15406e-06	4.06556e-05
evm.TU.chr1.5200	GWHPBCKX004669	-2.34153	8.5601e-06	9.31121e-05
evm.TU.chr1.5222	GWHPBCKX004689	-5.39745	0.00532377	0.019368
evm.TU.chr1.5224	GWHPBCKX004691	-0.766625	0.0092159	0.0300417
evm.TU.chr1.5228	GWHPBCKX004695	1.20894	0.00816728	0.0272542
evm.TU.chr1.5232	GWHPBCKX004699	1.81687	0.000898504	0.00444518
evm.TU.chr1.5235	GWHPBCKX004702	1.36597	0.00369712	0.0143639
evm.TU.chr1.5240	GWHPBCKX004707	1.04705	0.000358666	0.00208485
evm.TU.chr1.5251	GWHPBCKX004716	-1.22716	0.00098815	0.00479952
evm.TU.chr1.5258	GWHPBCKX004723	3.72034	1.85234e-05	0.000175381
evm.TU.chr1.5259	GWHPBCKX004724	0.913915	0.00552984	0.0199613
evm.TU.chr1.5264	GWHPBCKX004729	1.90974	0.000305126	0.00182157
evm.TU.chr1.5270	GWHPBCKX004735	3.03643	3.74534e-05	0.000315295
evm.TU.chr1.5278	GWHPBCKX004743	-0.86801	0.00303632	0.0121769
evm.TU.chr1.5279	GWHPBCKX004744	-1.67432	0.000452219	0.0025223
evm.TU.chr1.5283	GWHPBCKX004746	0.882111	0.0149057	0.0442684
evm.TU.chr1.5291	GWHPBCKX004754	-2.6911	7.15815e-05	0.000543516
evm.TU.chr1.5296	GWHPBCKX004759	2.24078	3.56265e-05	0.000302142
evm.TU.chr1.5298	GWHPBCKX004761	0.720915	0.00357969	0.0139863
evm.TU.chr1.5322	GWHPBCKX004784	2.33658	6.8438e-07	1.15177e-05
evm.TU.chr1.5332	GWHPBCKX004792	-3.18353	3.28518e-07	6.26666e-06
evm.TU.chr1.5335	GWHPBCKX004795	-1.3765	0.00014098	0.000959852
evm.TU.chr1.5339	GWHPBCKX004799	2.08251	0.000621353	0.00328828
evm.TU.chr1.5341	GWHPBCKX004801	0.929158	0.00028881	0.00174207
evm.TU.chr1.5342	GWHPBCKX004802	10.5059	1.18987e-09	6.72472e-08
evm.TU.chr1.5343	GWHPBCKX004803	2.6786	6.34532e-07	1.08202e-05
evm.TU.chr1.5344	GWHPBCKX004804	-2.18769	0.00502929	0.0184835
evm.TU.chr1.5353	GWHPBCKX004813	0.967158	0.000450324	0.00251318
evm.TU.chr1.5354	GWHPBCKX004814	-1.15907	0.0109029	0.0344266
evm.TU.chr1.5357	GWHPBCKX004817	-0.82864	0.00153945	0.00696875
evm.TU.chr1.5359	GWHPBCKX004819	-1.89441	0.00690924	0.0237534
evm.TU.chr1.5369	GWHPBCKX004828	-3.605	0.0076635	0.0258327
evm.TU.chr1.5374	GWHPBCKX004833	-6.39744	1.61081e-13	7.3724e-11
evm.TU.chr1.5375	GWHPBCKX004834	-0.567758	0.0165606	0.0480382
evm.TU.chr1.5390	GWHPBCKX004849	4.56347	5.96677e-07	1.03004e-05
evm.TU.chr10.1666	GWHPBCKX006183	-0.8829	0.0120645	0.0373841
evm.TU.chr1.1206	GWHPBCKX001115	3.41871	5.11277e-06	6.06728e-05
evm.TU.chr7.2282	GWHPBCKX030334	2.43029	1.3412e-05	0.000134869
evm.TU.chr1.5388	GWHPBCKX004847	-1.63079	0.000128105	0.000889327
evm.TU.chr1.3778	GWHPBCKX003342	-4.56065	0.00314878	0.0125525
evm.TU.chr11.724	GWHPBCKX007510	-0.532997	0.0146481	0.0436942
evm.TU.chr8.2650	GWHPBCKX033451	0.831517	0.00825077	0.0274621
evm.TU.chr8.1183	GWHPBCKX032218	3.24417	8.47936e-06	9.22855e-05
evm.TU.chr11.1941	GWHPBCKX008447	1.61546	0.000832495	0.00416633
evm.TU.chr1.4576	GWHPBCKX004083	-1.36131	1.33446e-08	4.52692e-07
evm.TU.chr10.1697	GWHPBCKX006210	-2.37424	0.00525957	0.0191811
evm.TU.chr8.2556	GWHPBCKX033359	-1.66235	2.97717e-05	0.000260677
evm.TU.chr9.1031	GWHPBCKX034473	2.0673	4.53005e-05	0.000369023
evm.TU.chr12.807	GWHPBCKX009969	0.976436	0.000248785	0.00154513
evm.TU.chr2.2793	GWHPBCKX013814	-4.21573	0.00253959	0.0105277
evm.TU.chr8.863	GWHPBCKX031956	1.39347	0.000772145	0.00391879
evm.TU.chr11.1928	GWHPBCKX008436	1.56605	0.000921353	0.00453744
evm.TU.chr12.348	GWHPBCKX009587	2.69371	2.48617e-05	0.000224459
evm.TU.chr1.3421	GWHPBCKX003015	-2.80754	2.39057e-09	1.20072e-07
evm.TU.chr1.2381	GWHPBCKX002076	-2.36291	2.21507e-06	3.04933e-05
evm.TU.chr11.1375	GWHPBCKX008032	-3.21834	0.0050629	0.0185895
evm.TU.chr8.631	GWHPBCKX031780	2.47688	1.5033e-11	2.41497e-09
evm.TU.chr10.2284	GWHPBCKX006761	5.59178	4.02949e-10	2.90093e-08
evm.TU.chr8.38	GWHPBCKX031260	-2.36807	2.43583e-08	7.40966e-07
evm.TU.chr10.1246	GWHPBCKX005830	0.643997	0.00733966	0.0249682
evm.TU.chr10.1220	GWHPBCKX005808	1.13864	0.000503264	0.00276575
evm.TU.chr8.2312	GWHPBCKX033135	0.701956	0.00404513	0.0154782
evm.TU.chr10.1019	GWHPBCKX005644	-2.51977	3.48896e-11	4.49128e-09
evm.TU.chr10.1005	GWHPBCKX005630	1.3476	0.000250701	0.00155343
evm.TU.chr8.1782	GWHPBCKX032674	-1.41453	0.000155962	0.00104465
evm.TU.chr1.3429	GWHPBCKX003023	1.012	0.000566387	0.00304296
evm.TU.chr10.49	GWHPBCKX004885	0.685414	0.00968938	0.0312451
evm.TU.chr10.156	GWHPBCKX004961	-4.00884	4.1613e-05	0.000343617
evm.TU.chr10.773	GWHPBCKX005451	2.01579	0.000852649	0.00424969
evm.TU.chr7.3185	GWHPBCKX031177	1.3359	0.00219344	0.00934797
evm.TU.chr7.3057	GWHPBCKX031062	-0.678575	0.00462846	0.0172518
evm.TU.chr1.4480	GWHPBCKX003992	-0.893031	0.0132913	0.0403809
evm.TU.chr1.4120	GWHPBCKX003656	0.876269	0.00660009	0.0228686
evm.TU.chr9.674	GWHPBCKX034195	-3.82615	6.10077e-10	3.93976e-08
evm.TU.chr9.1243	GWHPBCKX034651	1.05379	0.0145381	0.0434489
evm.TU.chr1.4974	GWHPBCKX004454	0.986305	0.000508404	0.0027869
evm.TU.chr11.1090	GWHPBCKX007825	2.52707	0.000930372	0.00457027
evm.TU.chr9.1078	GWHPBCKX034512	3.59354	2.591e-12	6.06793e-10
evm.TU.chr11.146	GWHPBCKX007006	-1.4668	0.00569532	0.0204254
evm.TU.chr12.150	GWHPBCKX009406	1.8702	0.00177741	0.00786464
evm.TU.chr9.1175	GWHPBCKX034596	5.48008	0.0132316	0.040237
evm.TU.chr10.2262	GWHPBCKX006741	-3.74706	0.00779015	0.0261709
evm.TU.chr9.528	GWHPBCKX034083	1.70753	0.00119111	0.00562371
evm.TU.chr10.1973	GWHPBCKX006464	1.36563	0.00275694	0.0112701
evm.TU.chr10.2404	GWHPBCKX006872	2.57154	0.00222699	0.00946557
evm.TU.chr10.2339	GWHPBCKX006814	1.97399	0.000210345	0.00133792
evm.TU.chr8.730	GWHPBCKX031866	1.72941	0.000200179	0.00128546
evm.TU.chr8.555	GWHPBCKX031723	-4.25168	2.36862e-05	0.000215953
evm.TU.chr8.928	GWHPBCKX032010	-0.851752	0.016361	0.0475586
evm.TU.chr11.2953	GWHPBCKX009251	-4.2996	3.10668e-09	1.44468e-07
evm.TU.chr10.1799	GWHPBCKX006302	-2.44314	4.09523e-06	5.07027e-05
evm.TU.chr1.4711	GWHPBCKX004210	2.45373	3.54294e-07	6.68371e-06
evm.TU.chr1.5295	GWHPBCKX004758	-0.70113	0.00419955	0.0159498
evm.TU.chr10.1212	GWHPBCKX005800	1.08136	0.000664725	0.00347605
evm.TU.chr1.3637	GWHPBCKX003211	4.29814	0.000209797	0.00133531
evm.TU.chr1.1474	GWHPBCKX001345	-1.69125	0.00016802	0.00111119
evm.TU.chr8.401	GWHPBCKX031583	-0.803861	0.0151416	0.0448321
evm.TU.chr1.569	GWHPBCKX000527	-3.01031	0.00673862	0.0232532
evm.TU.chr1.584	GWHPBCKX000540	-1.64877	0.000275679	0.00167983
evm.TU.chr8.1640	GWHPBCKX032553	0.913334	0.00862785	0.0284851
evm.TU.chr1.872	GWHPBCKX000810	-1.50214	0.000501747	0.00276053
evm.TU.chr1.877	GWHPBCKX000815	-5.70375	6.90226e-08	1.7113e-06
evm.TU.chr1.882	GWHPBCKX000819	1.01057	1.56754e-05	0.000153038
evm.TU.chr1.947	GWHPBCKX000880	0.942858	0.00260361	0.010761
evm.TU.chr1.5082	GWHPBCKX004558	-0.610988	0.00456352	0.0170436
evm.TU.chr1.4203	GWHPBCKX003729	-5.38596	0.00455122	0.0170136
evm.TU.chr1.1541	GWHPBCKX001402	-5.21004	6.2762e-13	1.94497e-10
evm.TU.chr1.5038	GWHPBCKX004517	1.53162	0.000127273	0.000884492
evm.TU.chr11.1943	GWHPBCKX008448	-1.54703	0.001472	0.00673557
evm.TU.chr1.1938	GWHPBCKX001720	-1.50874	0.000126215	0.000879027
evm.TU.chr1.4604	GWHPBCKX004110	-1.51645	0.0151252	0.0448038
evm.TU.chr11.2520	GWHPBCKX008931	1.43202	0.00942654	0.030549
evm.TU.chr1.4528	GWHPBCKX004039	-1.65948	4.34338e-06	5.30985e-05
evm.TU.chr1.4399	GWHPBCKX003915	-6.05174	7.71372e-11	8.01814e-09
evm.TU.chr1.4259	GWHPBCKX003781	0.89568	0.0110232	0.0347055
evm.TU.chr1.4196	GWHPBCKX003723	-1.61966	0.00549582	0.0198638
evm.TU.chr1.4193	GWHPBCKX003720	2.0921	1.13153e-09	6.52664e-08
evm.TU.chr1.3888	GWHPBCKX003447	-2.70901	8.12946e-09	3.05649e-07
evm.TU.chr10.91	GWHPBCKX004916	2.82216	0.000506721	0.00277925
evm.TU.chr10.2050	GWHPBCKX006534	-1.66074	0.00445178	0.0167377
evm.TU.chr1.3323	GWHPBCKX002926	-2.54681	8.66544e-05	0.000639236
evm.TU.chr1.3307	GWHPBCKX002911	1.04762	0.0115955	0.0362134
evm.TU.chr10.2164	GWHPBCKX006644	-1.23446	0.0021352	0.0091298
evm.TU.chr1.3028	GWHPBCKX002651	2.39339	9.83459e-07	1.5504e-05
evm.TU.chr1.2821	GWHPBCKX002474	1.7456	0.000989119	0.00480182
evm.TU.chr1.2815	GWHPBCKX002468	1.36315	0.00502083	0.0184559
evm.TU.chr10.1864	GWHPBCKX006365	3.18949	2.34407e-05	0.000214319
evm.TU.chr10.2380	GWHPBCKX006850	2.61964	0.00692859	0.0238031
evm.TU.chr1.3598	GWHPBCKX003178	2.37723	4.48052e-05	0.000365627
evm.TU.chr8.2096	GWHPBCKX032945	-2.34966	0.00229659	0.00969917
evm.TU.chr7.2873	GWHPBCKX030893	-6.52478	3.53544e-06	4.45668e-05
evm.TU.chr7.2338	GWHPBCKX030384	4.65824	6.40101e-09	2.52379e-07
evm.TU.chr10.1158	GWHPBCKX005754	5.83717	1.13054e-06	1.74345e-05
evm.TU.chr8.1652	GWHPBCKX032565	-2.11117	1.45707e-06	2.15873e-05
evm.TU.chr9.1546	GWHPBCKX034922	1.12813	0.00509186	0.0186782
evm.TU.chr10.130	GWHPBCKX004944	4.14722	5.46599e-05	0.000431026
evm.TU.chr1.3432	GWHPBCKX003025	-5.98727	5.83932e-12	1.0708e-09
evm.TU.chr8.584	GWHPBCKX031747	-1.8618	1.36119e-05	0.000136456
evm.TU.chr1.56	GWHPBCKX000055	3.4008	3.06963e-08	8.94565e-07
evm.TU.chr8.649	GWHPBCKX031797	-1.99939	0.00102749	0.00496286
evm.TU.chr7.1984	GWHPBCKX030080	1.18051	0.000493237	0.0027193
evm.TU.chr7.2687	GWHPBCKX030713	1.33835	3.89684e-05	0.000325508
evm.TU.chr9.374	GWHPBCKX033970	0.960782	0.00548841	0.0198408
evm.TU.chr11.1344	GWHPBCKX008012	6.66421	2.26556e-05	0.000207824
evm.TU.chr11.1519	GWHPBCKX008128	3.7414	3.46024e-06	4.39035e-05
evm.TU.chr1.5340	GWHPBCKX004800	5.70805	2.36249e-07	4.82376e-06
evm.TU.chr11.2717	GWHPBCKX009083	3.76998	2.34195e-07	4.79187e-06
evm.TU.chr1.2027	GWHPBCKX001788	1.40701	0.0032622	0.0129187
evm.TU.chr8.1512	GWHPBCKX032464	-2.17911	0.00968956	0.0312451
evm.TU.chr8.930	GWHPBCKX032012	2.3809	0.00104148	0.00501719
evm.TU.chr7.1902	GWHPBCKX030008	2.99736	0.000521931	0.0028474
evm.TU.chr7.1923	GWHPBCKX030026	1.11059	5.1053e-05	0.000407845
evm.TU.chr7.1928	GWHPBCKX030031	1.26603	5.21881e-06	6.18163e-05
evm.TU.chr7.1929	GWHPBCKX030032	-2.68895	0.000228158	0.00143665
evm.TU.chr7.1932	GWHPBCKX030035	2.77849	0.00036949	0.00213403
evm.TU.chr7.1953	GWHPBCKX030054	3.0988	0.000593886	0.00316793
evm.TU.chr7.1963	GWHPBCKX030062	1.17825	0.010726	0.0339565
evm.TU.chr7.1964	GWHPBCKX030063	-0.776915	0.0144053	0.0431583
evm.TU.chr7.1970	GWHPBCKX030069	-2.03767	0.0120213	0.0372917
evm.TU.chr10.710	GWHPBCKX005401	3.61335	0.00196485	0.00852516
evm.TU.chr7.1989	GWHPBCKX030084	1.74794	0.015205	0.0449651
evm.TU.chr7.2024	GWHPBCKX030106	8.67618	3.93306e-07	7.23934e-06
evm.TU.chr7.2027	GWHPBCKX030109	2.00459	5.80507e-05	0.000454446
evm.TU.chr7.2030	GWHPBCKX030112	-0.879674	0.00239099	0.0100185
evm.TU.chr7.2031	GWHPBCKX030113	2.38524	9.39027e-08	2.22324e-06
evm.TU.chr7.2039	GWHPBCKX030120	2.63062	2.82881e-08	8.42059e-07
evm.TU.chr7.2047	GWHPBCKX030128	2.56467	0.000110586	0.0007871
evm.TU.chr7.2056	GWHPBCKX030136	1.21634	0.00780972	0.0262095
evm.TU.chr7.2060	GWHPBCKX030140	5.34213	5.81282e-09	2.34906e-07
evm.TU.chr7.2062	GWHPBCKX030142	3.69222	1.26863e-07	2.88473e-06
evm.TU.chr7.2065	GWHPBCKX030144	2.12585	0.000145194	0.000985087
evm.TU.chr7.2067	GWHPBCKX030146	3.119	2.53485e-05	0.000227796
evm.TU.chr7.2078	GWHPBCKX030154	1.39521	0.00199283	0.00861964
evm.TU.chr7.2082	GWHPBCKX030158	5.41142	2.36694e-07	4.82776e-06
evm.TU.chr7.2095	GWHPBCKX030169	1.71137	0.00386943	0.014885
evm.TU.chr7.2088	GWHPBCKX030163	2.16295	0.000123824	0.000865479
evm.TU.chr7.2090	GWHPBCKX030165	2.89015	4.15909e-07	7.6053e-06
evm.TU.chr7.2105	GWHPBCKX030176	0.980182	0.006301	0.0220643
evm.TU.chr7.2107	GWHPBCKX030177	2.90651	0.00333212	0.0131619
evm.TU.chr7.2116	GWHPBCKX030185	2.05735	0.000314392	0.00186714
evm.TU.chr7.2117	GWHPBCKX030186	2.83695	4.37308e-09	1.86412e-07
evm.TU.chr7.2119	GWHPBCKX030187	2.02936	0.00148428	0.00677421
evm.TU.chr7.2126	GWHPBCKX030193	2.52869	0.000525774	0.00286114
evm.TU.chr7.2131	GWHPBCKX030198	-0.741198	0.00738317	0.0250832
evm.TU.chr7.2132	GWHPBCKX030199	-4.26699	5.84385e-05	0.000457114
evm.TU.chr7.2137	GWHPBCKX030204	-4.6748	0.000330213	0.00194094
evm.TU.chr7.2138	GWHPBCKX030205	-4.12454	6.33128e-05	0.000489497
evm.TU.chr7.2139	GWHPBCKX030206	-3.95704	0.000226973	0.00143058
evm.TU.chr7.2148	GWHPBCKX030213	-1.37108	9.75549e-05	0.000706773
evm.TU.chr7.2149	GWHPBCKX030214	-5.23029	3.72131e-15	9.04185e-12
evm.TU.chr7.2171	GWHPBCKX030230	1.70392	0.00932166	0.0303254
evm.TU.chr7.2174	GWHPBCKX030233	-0.604128	0.0131172	0.0400207
evm.TU.chr7.2183	GWHPBCKX030241	3.84214	4.75211e-06	5.71252e-05
evm.TU.chr7.2222	GWHPBCKX030275	2.24318	0.000430104	0.0024135
evm.TU.chr7.2224	GWHPBCKX030277	2.02124	0.00171081	0.00762374
evm.TU.chr7.2239	GWHPBCKX030291	-1.70012	2.2201e-05	0.000204619
evm.TU.chr7.2241	GWHPBCKX030293	-2.70322	0.00108353	0.00518418
evm.TU.chr7.2243	GWHPBCKX030295	0.675927	0.00642748	0.0224063
evm.TU.chr7.2245	GWHPBCKX030297	1.77855	0.0151947	0.0449415
evm.TU.chr7.2247	GWHPBCKX030299	-2.23457	0.00112132	0.00533436
evm.TU.chr7.2256	GWHPBCKX030308	-3.93079	0.000417337	0.00235276
evm.TU.chr7.2261	GWHPBCKX030313	-5.40044	4.31317e-11	5.37432e-09
evm.TU.chr7.2262	GWHPBCKX030314	-2.70412	4.76501e-10	3.29617e-08
evm.TU.chr7.2269	GWHPBCKX030321	0.553654	0.01102	0.0347055
evm.TU.chr7.2271	GWHPBCKX030323	1.98118	0.00369434	0.0143621
evm.TU.chr7.2277	GWHPBCKX030329	-1.59932	0.000105114	0.00075376
evm.TU.chr7.2281	GWHPBCKX030333	1.07966	0.0146941	0.0437871
evm.TU.chr7.2288	GWHPBCKX030340	-5.25055	9.62116e-05	0.000699649
evm.TU.chr7.2303	GWHPBCKX030352	0.994812	0.00649932	0.022608
evm.TU.chr7.2305	GWHPBCKX030354	-0.741809	0.00390322	0.0149913
evm.TU.chr7.2306	GWHPBCKX030355	-1.37604	0.000239136	0.00149656
evm.TU.chr7.2308	GWHPBCKX030357	-2.12839	0.000690122	0.00357913
evm.TU.chr7.2311	GWHPBCKX030360	1.43017	0.000268302	0.00164156
evm.TU.chr7.2316	GWHPBCKX030363	2.00882	0.000136048	0.000934782
evm.TU.chr7.2324	GWHPBCKX030370	0.929894	0.00427614	0.0161946
evm.TU.chr7.2325	GWHPBCKX030371	-1.662	0.00462675	0.0172487
evm.TU.chr7.2336	GWHPBCKX030382	0.709952	0.0111718	0.0351116
evm.TU.chr7.2337	GWHPBCKX030383	1.98522	3.05109e-07	5.90121e-06
evm.TU.chr7.2341	GWHPBCKX030386	2.90918	2.02853e-08	6.33933e-07
evm.TU.chr7.2346	GWHPBCKX030389	-1.78003	1.13645e-06	1.7495e-05
evm.TU.chr7.2355	GWHPBCKX030398	1.11853	0.00133927	0.0062175
evm.TU.chr7.2375	GWHPBCKX030417	-2.08789	1.13103e-06	1.74345e-05
evm.TU.chr7.2378	GWHPBCKX030420	-1.40765	0.00068422	0.00355516
evm.TU.chr7.2389	GWHPBCKX030430	-2.52166	6.15498e-06	7.0626e-05
evm.TU.chr7.2391	GWHPBCKX030432	-2.48031	3.9316e-12	8.13167e-10
evm.TU.chr7.2394	GWHPBCKX030435	0.96703	6.29214e-05	0.000486889
evm.TU.chr7.2407	GWHPBCKX030447	-1.62794	0.0148498	0.0441317
evm.TU.chr7.2411	GWHPBCKX030450	1.09494	0.00735174	0.0250005
evm.TU.chr7.2412	GWHPBCKX030451	-2.15438	0.00518057	0.0189286
evm.TU.chr7.2416	GWHPBCKX030455	1.45142	0.00486005	0.0179498
evm.TU.chr7.2446	GWHPBCKX030482	1.06145	0.00271466	0.0111183
evm.TU.chr7.2463	GWHPBCKX030498	2.22725	0.00259451	0.0107302
evm.TU.chr7.2468	GWHPBCKX030502	-1.22908	0.0003111	0.00184985
evm.TU.chr7.2469	GWHPBCKX030503	4.09581	8.01737e-08	1.9529e-06
evm.TU.chr7.2470	GWHPBCKX030504	-1.78606	3.09968e-05	0.00026886
evm.TU.chr7.2477	GWHPBCKX030511	1.32164	0.000139369	0.000950879
evm.TU.chr7.2479	GWHPBCKX030513	-2.8726	0.000507948	0.00278519
evm.TU.chr7.2483	GWHPBCKX030517	-4.80463	3.52585e-05	0.000299674
evm.TU.chr7.2486	GWHPBCKX030520	1.80974	0.000495761	0.00273146
evm.TU.chr7.2501	GWHPBCKX030533	1.85589	0.00931235	0.0303034
evm.TU.chr7.2518	GWHPBCKX030549	-1.82466	0.000131937	0.000910401
evm.TU.chr7.2522	GWHPBCKX030553	2.32759	7.23609e-09	2.78525e-07
evm.TU.chr7.2523	GWHPBCKX030554	0.999485	8.42486e-05	0.000623382
evm.TU.chr7.2525	GWHPBCKX030556	1.96693	1.00837e-07	2.36957e-06
evm.TU.chr7.2526	GWHPBCKX030557	-0.869484	0.0123804	0.0381439
evm.TU.chr7.2533	GWHPBCKX030564	1.19944	2.52871e-05	0.00022756
evm.TU.chr7.2536	GWHPBCKX030567	3.05017	3.04344e-05	0.000264928
evm.TU.chr7.2541	GWHPBCKX030572	4.84554	2.85924e-08	8.48517e-07
evm.TU.chr7.2542	GWHPBCKX030573	3.81742	1.87558e-05	0.000177237
evm.TU.chr7.2550	GWHPBCKX030581	1.5206	0.000151087	0.00101797
evm.TU.chr7.2551	GWHPBCKX030582	1.47897	0.0167997	0.0485798
evm.TU.chr7.2559	GWHPBCKX030589	-1.52883	0.000181146	0.00118556
evm.TU.chr7.2561	GWHPBCKX030590	-0.604924	0.00619335	0.0217776
evm.TU.chr7.2562	GWHPBCKX030591	2.37482	0.0028067	0.0114231
evm.TU.chr7.2565	GWHPBCKX030594	-1.41424	0.00146825	0.00672156
evm.TU.chr7.2566	GWHPBCKX030595	2.03797	0.00108668	0.00519755
evm.TU.chr7.2571	GWHPBCKX030600	1.9064	0.000932745	0.00458077
evm.TU.chr7.2574	GWHPBCKX030603	-2.65956	1.95748e-08	6.20073e-07
evm.TU.chr7.2575	GWHPBCKX030604	1.53542	0.000607834	0.00322816
evm.TU.chr7.2576	GWHPBCKX030605	3.18677	1.65938e-07	3.56408e-06
evm.TU.chr7.2579	GWHPBCKX030607	-2.3142	0.0126022	0.0386802
evm.TU.chr7.2587	GWHPBCKX030615	-1.05385	0.014312	0.042905
evm.TU.chr7.2590	GWHPBCKX030618	-2.4675	0.0102085	0.0325406
evm.TU.chr7.2593	GWHPBCKX030621	-2.56265	0.000694434	0.00359478
evm.TU.chr7.2603	GWHPBCKX030631	-5.82042	0.00427067	0.0161851
evm.TU.chr7.2608	GWHPBCKX030636	1.70674	2.43421e-09	1.21949e-07
evm.TU.chr7.2614	GWHPBCKX030642	-0.610096	0.0118829	0.0369628
evm.TU.chr7.2627	GWHPBCKX030655	0.787678	0.00771042	0.0259569
evm.TU.chr7.2635	GWHPBCKX030663	-1.69375	0.000944658	0.00463058
evm.TU.chr7.2638	GWHPBCKX030666	-3.82799	1.06726e-06	1.66096e-05
evm.TU.chr7.2645	GWHPBCKX030672	-1.17798	0.0128849	0.0394234
evm.TU.chr7.2650	GWHPBCKX030677	2.24154	0.00650288	0.0226164
evm.TU.chr7.2657	GWHPBCKX030684	0.788741	0.00385086	0.0148224
evm.TU.chr7.2660	GWHPBCKX030687	0.60019	0.0131138	0.0400166
evm.TU.chr7.2671	GWHPBCKX030697	-5.44966	3.98428e-07	7.31316e-06
evm.TU.chr7.2679	GWHPBCKX030705	1.99672	1.20631e-07	2.76512e-06
evm.TU.chr7.2680	GWHPBCKX030706	6.12045	5.91447e-09	2.38024e-07
evm.TU.chr7.2682	GWHPBCKX030708	1.23622	0.00610717	0.0215576
evm.TU.chr7.2685	GWHPBCKX030711	2.29461	0.000504026	0.00276915
evm.TU.chr7.2698	GWHPBCKX030724	3.59487	1.47698e-05	0.000145585
evm.TU.chr7.2712	GWHPBCKX030738	0.871989	0.00988115	0.0317313
evm.TU.chr7.2719	GWHPBCKX030745	-1.64358	0.00526841	0.0192098
evm.TU.chr7.2729	GWHPBCKX030754	1.28033	6.67718e-05	0.0005124
evm.TU.chr7.2733	GWHPBCKX030758	-2.75078	1.80492e-12	4.55238e-10
evm.TU.chr7.2748	GWHPBCKX030773	-1.5029	1.77816e-07	3.77335e-06
evm.TU.chr7.2754	GWHPBCKX030779	3.41117	0.000758858	0.00386144
evm.TU.chr7.2765	GWHPBCKX030790	-5.85901	4.76659e-07	8.54482e-06
evm.TU.chr7.2770	GWHPBCKX030795	-5.11279	3.00805e-05	0.00026246
evm.TU.chr7.2771	GWHPBCKX030796	-1.21491	0.00228301	0.009664
evm.TU.chr7.2774	GWHPBCKX030799	2.93356	2.96497e-07	5.79227e-06
evm.TU.chr7.2781	GWHPBCKX030804	-0.619942	0.0123906	0.0381672
evm.TU.chr7.2783	GWHPBCKX030806	-0.568965	0.0060854	0.0214913
evm.TU.chr7.2785	GWHPBCKX030808	-1.79223	3.28388e-05	0.000281695
evm.TU.chr7.2786	GWHPBCKX030809	-5.48989	1.61904e-09	8.76629e-08
evm.TU.chr7.2798	GWHPBCKX030821	-4.61957	9.80483e-07	1.54697e-05
evm.TU.chr7.2806	GWHPBCKX030829	3.68632	9.96415e-08	2.34483e-06
evm.TU.chr7.2808	GWHPBCKX030831	1.60868	0.00833076	0.0276809
evm.TU.chr7.2815	GWHPBCKX030837	2.27259	1.76256e-05	0.000168938
evm.TU.chr7.2814	GWHPBCKX030838	-3.37765	4.95692e-06	5.91121e-05
evm.TU.chr7.2818	GWHPBCKX030841	-0.838269	0.00736801	0.0250471
evm.TU.chr7.2819	GWHPBCKX030842	-6.8423	9.03086e-15	1.25387e-11
evm.TU.chr7.2826	GWHPBCKX030849	2.96809	0.000150421	0.00101453
evm.TU.chr7.2841	GWHPBCKX030864	1.68339	0.0167678	0.0485019
evm.TU.chr7.2851	GWHPBCKX030874	-2.39175	0.000123398	0.000862811
evm.TU.chr7.2858	GWHPBCKX030881	-2.27848	2.16657e-08	6.68474e-07
evm.TU.chr7.2880	GWHPBCKX030898	-2.61029	3.2446e-05	0.000278695
evm.TU.chr7.2882	GWHPBCKX030900	0.803351	0.00357347	0.0139685
evm.TU.chr7.2883	GWHPBCKX030901	-0.917856	0.00240388	0.0100661
evm.TU.chr7.2897	GWHPBCKX030914	-3.20319	5.01322e-09	2.0822e-07
evm.TU.chr7.2904	GWHPBCKX030918	1.02453	0.0137321	0.0414508
evm.TU.chr7.2906	GWHPBCKX030920	1.87203	0.00360971	0.014081
evm.TU.chr7.2934	GWHPBCKX030943	-1.41494	0.00102146	0.00493908
evm.TU.chr7.2938	GWHPBCKX030947	-3.02407	0.00051444	0.00281523
evm.TU.chr7.2939	GWHPBCKX030948	-4.04778	0.000926411	0.00455658
evm.TU.chr7.2940	GWHPBCKX030949	-5.59829	6.30378e-13	1.94497e-10
evm.TU.chr7.2942	GWHPBCKX030951	-1.05372	0.000390716	0.00223763
evm.TU.chr7.2944	GWHPBCKX030953	-3.71899	0.00447357	0.0168066
evm.TU.chr7.2946	GWHPBCKX030955	-1.7667	0.00198886	0.0086082
evm.TU.chr7.2948	GWHPBCKX030957	0.741992	0.00834513	0.0277239
evm.TU.chr7.2950	GWHPBCKX030959	-4.21327	4.40456e-10	3.11245e-08
evm.TU.chr7.2951	GWHPBCKX030960	-1.46795	0.00504076	0.0185117
evm.TU.chr7.2953	GWHPBCKX030962	-1.07327	0.00150922	0.00685584
evm.TU.chr7.2959	GWHPBCKX030967	-6.32119	5.89379e-09	2.37684e-07
evm.TU.chr7.2960	GWHPBCKX030968	-1.90852	0.0149302	0.0443007
evm.TU.chr7.2962	GWHPBCKX030970	0.944435	0.000224752	0.00141934
evm.TU.chr7.2964	GWHPBCKX030972	-3.01401	5.39007e-05	0.000426076
evm.TU.chr7.2975	GWHPBCKX030983	-1.17201	2.09927e-05	0.000195522
evm.TU.chr7.2977	GWHPBCKX030985	-0.998243	0.00191793	0.0083683
evm.TU.chr7.2992	GWHPBCKX031000	2.32163	0.00223619	0.00949894
evm.TU.chr7.3000	GWHPBCKX031007	-8.56313	0.000417343	0.00235276
evm.TU.chr7.3001	GWHPBCKX031008	-4.85709	0.0114049	0.0357389
evm.TU.chr7.3006	GWHPBCKX031013	3.44001	8.6343e-07	1.38705e-05
evm.TU.chr7.3007	GWHPBCKX031014	1.24758	0.000116624	0.000822844
evm.TU.chr7.3013	GWHPBCKX031020	-0.939681	0.0110615	0.0348088
evm.TU.chr7.3014	GWHPBCKX031021	-1.00248	0.0073888	0.0250871
evm.TU.chr7.3015	GWHPBCKX031022	-1.60449	1.02302e-05	0.000107722
evm.TU.chr7.3018	GWHPBCKX031024	1.64228	0.00743518	0.0252093
evm.TU.chr7.3019	GWHPBCKX031025	-1.13883	0.0153024	0.0451911
evm.TU.chr7.3029	GWHPBCKX031034	-3.75535	2.40909e-07	4.88821e-06
evm.TU.chr7.3030	GWHPBCKX031035	0.799125	0.0116706	0.0363895
evm.TU.chr7.3034	GWHPBCKX031039	1.69313	2.93859e-05	0.00025788
evm.TU.chr7.3038	GWHPBCKX031043	1.37758	9.14338e-07	1.46159e-05
evm.TU.chr7.3040	GWHPBCKX031045	-0.715364	0.00674266	0.0232589
evm.TU.chr7.3041	GWHPBCKX031046	2.09497	0.00123852	0.00581646
evm.TU.chr7.3042	GWHPBCKX031047	2.32138	0.000557886	0.0030056
evm.TU.chr7.3043	GWHPBCKX031048	4.73721	6.85496e-05	0.000524387
evm.TU.chr7.3051	GWHPBCKX031056	1.04037	0.00674018	0.0232544
evm.TU.chr7.3056	GWHPBCKX031061	-1.38652	9.10298e-06	9.76143e-05
evm.TU.chr7.3067	GWHPBCKX031072	-0.665711	0.00878841	0.0289077
evm.TU.chr7.3072	GWHPBCKX031077	2.76046	3.59566e-08	1.02332e-06
evm.TU.chr7.3073	GWHPBCKX031078	5.57747	3.843e-05	0.000321707
evm.TU.chr7.3078	GWHPBCKX031083	1.50245	1.71661e-07	3.66273e-06
evm.TU.chr7.3097	GWHPBCKX031095	2.08087	0.00441501	0.0166284
evm.TU.chr7.3098	GWHPBCKX031096	1.92535	0.0144275	0.0432049
evm.TU.chr7.3099	GWHPBCKX031097	2.60847	0.00104633	0.00503802
evm.TU.chr7.3101	GWHPBCKX031099	6.38821	0.0120549	0.0373781
evm.TU.chr7.3102	GWHPBCKX031100	5.18465	3.11561e-06	4.02881e-05
evm.TU.chr7.3105	GWHPBCKX031102	-4.25752	4.54043e-06	5.49887e-05
evm.TU.chr7.3109	GWHPBCKX031105	-1.14307	0.0108218	0.0342094
evm.TU.chr7.3118	GWHPBCKX031114	-1.40315	9.34261e-05	0.000682713
evm.TU.chr7.3121	GWHPBCKX031117	1.43708	0.00656241	0.0227786
evm.TU.chr7.3128	GWHPBCKX031124	-3.16003	1.1031e-06	1.70609e-05
evm.TU.chr7.3129	GWHPBCKX031125	-1.42351	1.722e-06	2.48126e-05
evm.TU.chr7.3131	GWHPBCKX031127	3.26907	6.68631e-05	0.000512696
evm.TU.chr7.3134	GWHPBCKX031130	1.90622	1.0755e-05	0.000112396
evm.TU.chr7.3141	GWHPBCKX031135	-2.59208	6.87273e-05	0.000525333
evm.TU.chr7.3142	GWHPBCKX031136	-2.07666	0.000468251	0.0025983
evm.TU.chr7.3143	GWHPBCKX031137	7.78559	4.00897e-07	7.35154e-06
evm.TU.chr7.3144	GWHPBCKX031138	3.04303	7.80083e-06	8.57651e-05
evm.TU.chr7.3148	GWHPBCKX031141	-0.917729	5.18224e-05	0.000411825
evm.TU.chr7.3149	GWHPBCKX031142	-0.963463	0.00546203	0.0197601
evm.TU.chr7.3151	GWHPBCKX031144	-2.69864	0.00300987	0.012093
evm.TU.chr7.3153	GWHPBCKX031146	-6.68017	0.0057976	0.0206929
evm.TU.chr7.3154	GWHPBCKX031147	-2.4268	0.00192051	0.00837577
evm.TU.chr7.3155	GWHPBCKX031148	1.30237	0.010239	0.032627
evm.TU.chr7.3159	GWHPBCKX031152	2.05604	0.00551237	0.01992
evm.TU.chr7.3165	GWHPBCKX031157	2.98521	0.000106273	0.000760577
evm.TU.chr7.3174	GWHPBCKX031166	-1.29556	3.69566e-05	0.000311925
evm.TU.chr7.3177	GWHPBCKX031169	2.76894	4.91781e-07	8.76994e-06
evm.TU.chr7.3180	GWHPBCKX031172	-0.956848	0.0068737	0.023648
evm.TU.chr7.3184	GWHPBCKX031176	1.3267	0.00244092	0.010186
evm.TU.chr7.3202	GWHPBCKX031192	-4.50823	0.00449447	0.0168558
evm.TU.chr7.3204	GWHPBCKX031194	2.60745	0.00900869	0.0295048
evm.TU.chr7.3212	GWHPBCKX031202	-1.82092	0.00146997	0.0067279
evm.TU.chr7.3214	GWHPBCKX031204	-0.883292	0.00606641	0.0214346
evm.TU.chr7.3221	GWHPBCKX031211	0.5892	0.0113924	0.0357056
evm.TU.chr7.3230	GWHPBCKX031218	-3.0822	1.02029e-10	9.96602e-09
evm.TU.chr7.3231	GWHPBCKX031219	-0.862967	0.000337247	0.00197337
evm.TU.chr7.3232	GWHPBCKX031220	-2.08246	7.37258e-06	8.19841e-05
evm.TU.chr7.3237	GWHPBCKX031225	1.52514	5.38515e-06	6.33635e-05
evm.TU.chr10.623	GWHPBCKX005335	-0.690174	0.00589003	0.0209595
evm.TU.chr8.14	GWHPBCKX031238	-2.34711	2.08624e-07	4.33252e-06
evm.TU.chr8.18	GWHPBCKX031242	1.69095	0.0077484	0.0260577
evm.TU.chr8.24	GWHPBCKX031248	2.87732	0.000183119	0.00119485
evm.TU.chr8.35	GWHPBCKX031257	1.14857	6.5401e-05	0.000503471
evm.TU.chr8.36	GWHPBCKX031258	-1.95014	0.00716147	0.0244777
evm.TU.chr8.44	GWHPBCKX031266	-2.05466	0.000955994	0.00467252
evm.TU.chr8.45	GWHPBCKX031267	2.00271	1.27475e-07	2.88473e-06
evm.TU.chr8.49	GWHPBCKX031271	3.46919	6.43528e-09	2.53217e-07
evm.TU.chr8.59	GWHPBCKX031279	-0.819072	0.0106267	0.0336806
evm.TU.chr8.72	GWHPBCKX031292	1.20471	0.000145722	0.000987985
evm.TU.chr8.73	GWHPBCKX031293	-3.79708	1.3466e-12	3.58564e-10
evm.TU.chr8.78	GWHPBCKX031298	-0.987325	0.00128455	0.00599929
evm.TU.chr8.80	GWHPBCKX031300	-1.91828	5.10471e-05	0.000407845
evm.TU.chr1.4629	GWHPBCKX004132	2.05478	2.59051e-05	0.000231834
evm.TU.chr8.81	GWHPBCKX031301	-1.57194	1.57418e-05	0.000153454
evm.TU.chr8.84	GWHPBCKX031304	-0.762158	0.00589119	0.0209595
evm.TU.chr8.101	GWHPBCKX031319	0.842804	0.0170871	0.0492934
evm.TU.chr8.105	GWHPBCKX031323	3.9735	0.000458908	0.00255375
evm.TU.chr8.108	GWHPBCKX031326	-7.1723	8.31004e-13	2.4109e-10
evm.TU.chr8.121	GWHPBCKX031339	4.51592	2.37147e-06	3.21231e-05
evm.TU.chr8.122	GWHPBCKX031340	1.07189	0.0108624	0.0343265
evm.TU.chr8.124	GWHPBCKX031342	1.04966	0.000900756	0.00445406
evm.TU.chr8.128	GWHPBCKX031346	-1.70888	6.70916e-06	7.59538e-05
evm.TU.chr8.129	GWHPBCKX031347	1.08871	0.01183	0.0368158
evm.TU.chr8.134	GWHPBCKX031352	-4.01272	1.28818e-13	6.25991e-11
evm.TU.chr8.142	GWHPBCKX031359	1.69034	0.00335979	0.0132551
evm.TU.chr8.145	GWHPBCKX031362	1.46651	0.000157881	0.00105584
evm.TU.chr8.148	GWHPBCKX031365	1.38937	2.19319e-06	3.02848e-05
evm.TU.chr9.86	GWHPBCKX033744	4.28158	0.000139652	0.000952479
evm.TU.chr8.182	GWHPBCKX031392	-1.36637	0.000193608	0.00125111
evm.TU.chr8.184	GWHPBCKX031393	2.15786	0.00541868	0.0196393
evm.TU.chr8.188	GWHPBCKX031396	2.23453	0.000111837	0.000795133
evm.TU.chr8.190	GWHPBCKX031398	-1.23032	0.00453929	0.016978
evm.TU.chr8.193	GWHPBCKX031401	-2.33167	0.00606714	0.0214346
evm.TU.chr8.196	GWHPBCKX031404	-1.5558	8.62865e-07	1.38705e-05
evm.TU.chr8.211	GWHPBCKX031419	-1.02354	0.000623924	0.00330009
evm.TU.chr8.217	GWHPBCKX031425	2.58587	0.00110853	0.00528904
evm.TU.chr8.222	GWHPBCKX031430	3.91557	2.5694e-06	3.42786e-05
evm.TU.chr8.223	GWHPBCKX031431	3.39937	3.22344e-06	4.13579e-05
evm.TU.chr8.238	GWHPBCKX031444	1.40891	0.000436459	0.00244281
evm.TU.chr8.247	GWHPBCKX031452	1.24842	0.000109114	0.000778051
evm.TU.chr8.257	GWHPBCKX031460	-0.87941	0.000205804	0.00131593
evm.TU.chr8.258	GWHPBCKX031461	-1.46579	0.000126779	0.000881638
evm.TU.chr8.268	GWHPBCKX031470	4.17984	3.62105e-07	6.78745e-06
evm.TU.chr8.275	GWHPBCKX031477	-1.41649	0.000164145	0.00108933
evm.TU.chr8.276	GWHPBCKX031478	1.62111	0.000946482	0.00463535
evm.TU.chr8.279	GWHPBCKX031481	-2.83311	1.63697e-05	0.000158932
evm.TU.chr8.280	GWHPBCKX031482	2.95279	6.67439e-07	1.12815e-05
evm.TU.chr8.281	GWHPBCKX031483	5.01002	6.15101e-07	1.05621e-05
evm.TU.chr8.289	GWHPBCKX031489	-8.58316	7.38003e-12	1.3054e-09
evm.TU.chr8.316	GWHPBCKX031507	0.659023	0.014451	0.0432617
evm.TU.chr8.317	GWHPBCKX031508	0.775044	0.00359866	0.014047
evm.TU.chr8.319	GWHPBCKX031510	-0.77153	0.0168998	0.0488255
evm.TU.chr8.320	GWHPBCKX031511	-1.8029	1.14739e-06	1.76213e-05
evm.TU.chr8.345	GWHPBCKX031530	-2.27813	7.11909e-06	7.96207e-05
evm.TU.chr8.337	GWHPBCKX031523	-1.50589	0.00177916	0.00786946
evm.TU.chr8.361	GWHPBCKX031544	1.36162	2.86742e-05	0.000252546
evm.TU.chr10.1907	GWHPBCKX006404	-2.21203	5.55728e-05	0.000437337
evm.TU.chr8.393	GWHPBCKX031575	2.57442	2.10111e-06	2.93823e-05
evm.TU.chr8.396	GWHPBCKX031578	-1.68277	0.00107715	0.00515958
evm.TU.chr10.2197	GWHPBCKX006677	-1.52078	0.0121925	0.0376956
evm.TU.chr8.397	GWHPBCKX031579	1.17246	0.00904814	0.029619
evm.TU.chr8.405	GWHPBCKX031587	-1.82921	0.000535434	0.00290515
evm.TU.chr8.409	GWHPBCKX031591	1.17583	0.00872472	0.0287394
evm.TU.chr8.410	GWHPBCKX031592	-0.936818	0.00573914	0.0205371
evm.TU.chr8.415	GWHPBCKX031596	-10.0869	6.20105e-18	6.0268e-14
evm.TU.chr8.418	GWHPBCKX031599	-1.11867	0.00874712	0.0287888
evm.TU.chr8.419	GWHPBCKX031600	-4.95285	3.10785e-05	0.000269448
evm.TU.chr8.424	GWHPBCKX031605	0.986504	0.00198481	0.0085964
evm.TU.chr8.432	GWHPBCKX031613	-0.883799	0.00509458	0.0186817
evm.TU.chr8.445	GWHPBCKX031626	-1.12791	0.000153348	0.00103034
evm.TU.chr8.448	GWHPBCKX031629	-1.07175	3.36776e-05	0.000288
evm.TU.chr8.449	GWHPBCKX031630	1.85217	0.000381597	0.00219063
evm.TU.chr8.456	GWHPBCKX031637	-1.90093	0.00765841	0.0258221
evm.TU.chr8.461	GWHPBCKX031642	-1.69726	6.93386e-06	7.79528e-05
evm.TU.chr8.484	GWHPBCKX031663	1.082	0.000185274	0.00120729
evm.TU.chr8.486	GWHPBCKX031664	-7.73928	0.00183235	0.00805819
evm.TU.chr8.487	GWHPBCKX031665	-6.90205	4.33385e-06	5.30154e-05
evm.TU.chr8.493	GWHPBCKX031669	-2.43645	0.0022116	0.00941299
evm.TU.chr8.506	GWHPBCKX031679	0.916702	0.000669995	0.00349808
evm.TU.chr8.528	GWHPBCKX031698	-4.82601	1.4746e-05	0.000145462
evm.TU.chr8.530	GWHPBCKX031699	-4.4884	0.000162779	0.00108138
evm.TU.chr8.531	GWHPBCKX031700	1.6673	0.000569511	0.00305805
evm.TU.chr8.532	GWHPBCKX031701	-1.27055	0.000336103	0.00196782
evm.TU.chr8.533	GWHPBCKX031702	1.24462	0.00430431	0.0162884
evm.TU.chr8.538	GWHPBCKX031706	-0.883499	0.00407656	0.0155617
evm.TU.chr8.542	GWHPBCKX031710	-0.65366	0.0169305	0.0489069
evm.TU.chr8.551	GWHPBCKX031719	-3.35223	0.00690112	0.0237297
evm.TU.chr8.552	GWHPBCKX031720	-1.26623	1.49249e-05	0.000146668
evm.TU.chr8.553	GWHPBCKX031721	-5.5364	5.47231e-13	1.77076e-10
evm.TU.chr8.558	GWHPBCKX031726	-4.49121	1.24071e-08	4.27606e-07
evm.TU.chr8.560	GWHPBCKX031728	-2.07952	0.000318726	0.00188654
evm.TU.chr8.564	GWHPBCKX031731	-0.622624	0.0170234	0.0491387
evm.TU.chr8.601	GWHPBCKX031755	-1.3031	1.83758e-05	0.000174323
evm.TU.chr8.602	GWHPBCKX031756	-10.0895	1.18783e-11	1.94026e-09
evm.TU.chr8.623	GWHPBCKX031772	-1.01043	0.00861236	0.0284416
evm.TU.chr8.630	GWHPBCKX031779	1.74095	9.98525e-05	0.000720198
evm.TU.chr8.632	GWHPBCKX031781	1.15727	0.00311604	0.012445
evm.TU.chr8.640	GWHPBCKX031789	3.0843	3.39511e-07	6.43218e-06
evm.TU.chr8.641	GWHPBCKX031790	-2.65601	0.00647348	0.0225424
evm.TU.chr8.647	GWHPBCKX031795	1.51685	0.0110979	0.0349062
evm.TU.chr8.672	GWHPBCKX031814	1.90487	0.00773486	0.0260239
evm.TU.chr8.675	GWHPBCKX031817	-2.25288	2.01566e-08	6.31943e-07
evm.TU.chr8.678	GWHPBCKX031820	3.73736	0.00669804	0.0231419
evm.TU.chr8.677	GWHPBCKX031819	1.80822	0.00292034	0.0118065
evm.TU.chr8.683	GWHPBCKX031825	4.20065	1.98403e-06	2.8007e-05
evm.TU.chr8.695	GWHPBCKX031836	1.34935	1.60642e-06	2.3531e-05
evm.TU.chr8.700	GWHPBCKX031840	-3.70333	0.00166349	0.00745172
evm.TU.chr8.701	GWHPBCKX031841	-2.22793	6.30798e-08	1.60687e-06
evm.TU.chr8.717	GWHPBCKX031855	1.47023	0.0013175	0.00612679
evm.TU.chr8.718	GWHPBCKX031856	2.71262	6.60739e-07	1.11877e-05
evm.TU.chr8.719	GWHPBCKX031857	1.44143	0.00104776	0.00504368
evm.TU.chr8.726	GWHPBCKX031863	-3.94907	1.09028e-05	0.000113634
evm.TU.chr8.732	GWHPBCKX031868	1.07547	8.07086e-05	0.000603158
evm.TU.chr8.744	GWHPBCKX031876	1.86222	0.00041319	0.00233748
evm.TU.chr8.822	GWHPBCKX031926	-0.961402	1.03721e-05	0.000108803
evm.TU.chr8.823	GWHPBCKX031927	2.03927	0.000145267	0.000985239
evm.TU.chr8.824	GWHPBCKX031928	-2.57609	6.80045e-07	1.14547e-05
evm.TU.chr8.826	GWHPBCKX031930	-1.89903	1.94554e-05	0.000182958
evm.TU.chr8.828	GWHPBCKX031932	1.44424	0.00983748	0.031612
evm.TU.chr8.850	GWHPBCKX031947	1.04769	0.0033533	0.0132348
evm.TU.chr8.868	GWHPBCKX031960	-0.743636	0.0147078	0.0438086
evm.TU.chr8.872	GWHPBCKX031965	-3.48722	0.00251659	0.010448
evm.TU.chr8.884	GWHPBCKX031975	-1.91077	0.00566348	0.020337
evm.TU.chr8.913	GWHPBCKX031999	2.20038	0.00442116	0.0166418
evm.TU.chr8.927	GWHPBCKX032009	-0.820422	0.00986117	0.0316724
evm.TU.chr8.939	GWHPBCKX032020	-1.28912	0.000295876	0.00177453
evm.TU.chr8.941	GWHPBCKX032021	-5.9744	2.41096e-11	3.34744e-09
evm.TU.chr8.945	GWHPBCKX032025	0.65336	0.00929469	0.0302529
evm.TU.chr8.966	GWHPBCKX032044	3.19071	1.25227e-06	1.90317e-05
evm.TU.chr8.968	GWHPBCKX032046	-2.97721	7.21368e-05	0.000547091
evm.TU.chr8.994	GWHPBCKX032068	0.773518	0.0151559	0.0448607
evm.TU.chr8.996	GWHPBCKX032070	-0.793745	0.00477555	0.0177055
evm.TU.chr8.1026	GWHPBCKX032090	3.32612	6.09771e-06	7.00931e-05
evm.TU.chr8.1027	GWHPBCKX032091	3.57546	0.000243729	0.00152188
evm.TU.chr8.1028	GWHPBCKX032092	5.59955	1.13557e-09	6.53054e-08
evm.TU.chr8.1045	GWHPBCKX032105	-0.745015	0.003371	0.0132966
evm.TU.chr8.1053	GWHPBCKX032111	4.36048	1.51103e-06	2.22884e-05
evm.TU.chr8.1060	GWHPBCKX032118	-2.37057	0.000666291	0.00348155
evm.TU.chr8.1067	GWHPBCKX032125	-2.75725	0.000597433	0.00318162
evm.TU.chr8.1069	GWHPBCKX032127	-3.59377	8.33521e-09	3.11577e-07
evm.TU.chr8.1070	GWHPBCKX032128	-0.661113	0.0106268	0.0336806
evm.TU.chr8.1088	GWHPBCKX032142	2.32098	0.00728599	0.0248378
evm.TU.chr8.1089	GWHPBCKX032143	0.831749	0.000198484	0.00127668
evm.TU.chr8.1092	GWHPBCKX032146	1.99992	0.00079119	0.00399978
evm.TU.chr8.1098	GWHPBCKX032150	3.63421	9.53127e-05	0.00069389
evm.TU.chr8.1099	GWHPBCKX032151	-0.706889	0.00698727	0.0239708
evm.TU.chr8.1103	GWHPBCKX032154	-3.77712	0.016023	0.0468072
evm.TU.chr8.1109	GWHPBCKX032158	1.34749	0.00455119	0.0170136
evm.TU.chr8.1126	GWHPBCKX032169	1.80357	0.0035542	0.0139119
evm.TU.chr8.1151	GWHPBCKX032191	1.71457	7.30395e-05	0.000552859
evm.TU.chr8.1165	GWHPBCKX032202	-0.775405	0.00612152	0.0215953
evm.TU.chr8.1184	GWHPBCKX032219	0.967816	0.00306195	0.0122566
evm.TU.chr8.1206	GWHPBCKX032238	1.10353	0.0058478	0.0208453
evm.TU.chr8.1210	GWHPBCKX032241	0.73346	0.0115889	0.0362044
evm.TU.chr8.1213	GWHPBCKX032244	-1.04629	0.00158807	0.00716217
evm.TU.chr8.1223	GWHPBCKX032251	-0.908273	0.00951869	0.0307912
evm.TU.chr8.1224	GWHPBCKX032252	-4.61251	1.70309e-06	2.45878e-05
evm.TU.chr8.1225	GWHPBCKX032253	-4.82642	0.0139259	0.0419223
evm.TU.chr8.1236	GWHPBCKX032262	1.55335	0.00145231	0.00665959
evm.TU.chr8.1239	GWHPBCKX032265	-1.29701	0.000360039	0.00209034
evm.TU.chr1.4939	GWHPBCKX004422	-2.56605	7.17355e-06	8.01376e-05
evm.TU.chr8.1280	GWHPBCKX032294	1.11206	0.00262409	0.0108387
evm.TU.chr8.1285	GWHPBCKX032296	-1.72977	3.54563e-08	1.01353e-06
evm.TU.chr8.1304	GWHPBCKX032306	-1.13235	0.000252416	0.00156306
evm.TU.chr8.1306	GWHPBCKX032308	1.63733	0.0121934	0.0376956
evm.TU.chr8.1323	GWHPBCKX032322	1.62995	7.25813e-05	0.000550033
evm.TU.chr8.1329	GWHPBCKX032327	1.58728	0.00380322	0.0146768
evm.TU.chr8.1339	GWHPBCKX032335	2.12976	1.15975e-06	1.77785e-05
evm.TU.chr8.1344	GWHPBCKX032339	2.37299	0.00628987	0.0220342
evm.TU.chr8.1345	GWHPBCKX032340	2.03688	0.000136939	0.000939242
evm.TU.chr8.1349	GWHPBCKX032343	1.35156	0.000424123	0.00238407
evm.TU.chr8.1356	GWHPBCKX032350	0.779474	0.00122138	0.00574708
evm.TU.chr8.1365	GWHPBCKX032357	2.91832	0.00816952	0.027257
evm.TU.chr8.1393	GWHPBCKX032375	-3.85448	0.00010816	0.000772095
evm.TU.chr8.1406	GWHPBCKX032384	0.889824	0.000600584	0.00319402
evm.TU.chr8.1427	GWHPBCKX032402	1.01443	0.00816514	0.0272517
evm.TU.chr8.1432	GWHPBCKX032407	2.60585	2.17424e-09	1.12309e-07
evm.TU.chr8.1438	GWHPBCKX032412	0.691994	0.00456384	0.0170436
evm.TU.chr8.1446	GWHPBCKX032417	1.00853	0.0145286	0.043427
evm.TU.chr8.1456	GWHPBCKX032425	1.37397	2.63817e-06	3.50998e-05
evm.TU.chr8.1457	GWHPBCKX032426	-1.2005	0.00439941	0.0165825
evm.TU.chr8.1500	GWHPBCKX032453	1.5536	0.000214519	0.00136091
evm.TU.chr8.1504	GWHPBCKX032457	3.80891	2.31707e-10	1.88449e-08
evm.TU.chr8.1515	GWHPBCKX032466	-1.76097	1.20903e-06	1.84467e-05
evm.TU.chr8.1517	GWHPBCKX032468	1.60376	2.0101e-06	2.83132e-05
evm.TU.chr8.1524	GWHPBCKX032473	1.73444	0.000171048	0.00112859
evm.TU.chr8.1526	GWHPBCKX032475	3.99686	8.15004e-07	1.3257e-05
evm.TU.chr8.1527	GWHPBCKX032476	-1.33136	0.00038915	0.00222939
evm.TU.chr8.1529	GWHPBCKX032478	2.999	0.00067748	0.00352674
evm.TU.chr8.1571	GWHPBCKX032499	2.04085	0.000520157	0.00283852
evm.TU.chr8.1575	GWHPBCKX032503	1.00115	0.0139234	0.0419211
evm.TU.chr8.1602	GWHPBCKX032521	1.87764	2.23186e-05	0.000205411
evm.TU.chr8.1629	GWHPBCKX032544	-2.88614	0.00323557	0.0128414
evm.TU.chr8.1634	GWHPBCKX032548	-9.94369	0.00520254	0.0189981
evm.TU.chr8.1635	GWHPBCKX032549	-3.15708	5.58482e-07	9.73045e-06
evm.TU.chr8.1637	GWHPBCKX032551	0.868361	0.00837795	0.0278087
evm.TU.chr8.1641	GWHPBCKX032554	4.08887	6.29962e-08	1.60687e-06
evm.TU.chr8.1650	GWHPBCKX032563	1.94266	1.14903e-05	0.000118704
evm.TU.chr8.1654	GWHPBCKX032567	-1.68137	0.000223392	0.00141259
evm.TU.chr8.1656	GWHPBCKX032568	3.01102	0.0039807	0.0152531
evm.TU.chr8.1671	GWHPBCKX032580	-1.65237	4.3934e-07	7.96632e-06
evm.TU.chr8.1676	GWHPBCKX032585	-3.53701	1.39487e-05	0.000139365
evm.TU.chr8.1680	GWHPBCKX032589	-2.78896	0.0046379	0.0172737
evm.TU.chr8.1685	GWHPBCKX032593	-1.41133	0.00027857	0.00169267
evm.TU.chr8.1686	GWHPBCKX032594	-1.478	0.000201457	0.00129324
evm.TU.chr1.906	GWHPBCKX000842	-1.22928	0.00275489	0.0112665
evm.TU.chr8.1690	GWHPBCKX032598	-1.65042	0.000597806	0.00318227
evm.TU.chr8.1691	GWHPBCKX032599	-1.87909	0.00739266	0.0250958
evm.TU.chr8.1692	GWHPBCKX032600	-1.32431	0.000109986	0.00078369
evm.TU.chr8.1706	GWHPBCKX032613	-6.08113	1.26662e-09	7.09524e-08
evm.TU.chr8.1704	GWHPBCKX032611	-2.10503	0.00964278	0.0311253
evm.TU.chr8.1734	GWHPBCKX032633	3.32046	0.000308244	0.00183699
evm.TU.chr8.1738	GWHPBCKX032637	0.591186	0.00916042	0.029901
evm.TU.chr8.1743	GWHPBCKX032642	2.24905	0.000420274	0.00236722
evm.TU.chr8.1745	GWHPBCKX032644	-2.27608	0.000379395	0.00218121
evm.TU.chr8.1747	GWHPBCKX032646	1.11255	8.3864e-05	0.00062172
evm.TU.chr8.1755	GWHPBCKX032653	-4.3869	0.010491	0.03331
evm.TU.chr8.1756	GWHPBCKX032654	1.16768	0.00617456	0.0217351
evm.TU.chr9.975	GWHPBCKX034426	-2.623	0.015639	0.0459619
evm.TU.chr8.1788	GWHPBCKX032680	1.03071	0.00450013	0.0168697
evm.TU.chr8.1789	GWHPBCKX032681	-0.570127	0.00593737	0.0210873
evm.TU.chr8.1798	GWHPBCKX032687	-1.68792	2.53168e-05	0.000227723
evm.TU.chr9.1008	GWHPBCKX034453	-1.37248	0.000984319	0.00478929
evm.TU.chr8.1802	GWHPBCKX032688	-4.71084	1.66143e-11	2.6256e-09
evm.TU.chr8.1807	GWHPBCKX032691	3.67186	3.76222e-08	1.05986e-06
evm.TU.chr8.1808	GWHPBCKX032692	1.57703	0.00738209	0.0250832
evm.TU.chr8.1812	GWHPBCKX032696	-1.83018	6.68725e-07	1.12836e-05
evm.TU.chr8.1820	GWHPBCKX032701	1.4399	0.000406896	0.00230927
evm.TU.chr8.1836	GWHPBCKX032715	-1.47075	0.00460433	0.017175
evm.TU.chr8.1840	GWHPBCKX032719	1.42848	1.04648e-05	0.000109658
evm.TU.chr9.1050	GWHPBCKX034492	1.59357	9.37224e-06	9.99877e-05
evm.TU.chr8.1841	GWHPBCKX032720	2.59103	0.0012377	0.00581456
evm.TU.chr8.1848	GWHPBCKX032725	-8.8445	3.16416e-05	0.000273598
evm.TU.chr8.1851	GWHPBCKX032728	1.09818	0.00302534	0.0121451
evm.TU.chr8.1881	GWHPBCKX032753	2.67936	3.18023e-05	0.000274378
evm.TU.chr8.1883	GWHPBCKX032755	2.30985	0.000690816	0.00358178
evm.TU.chr8.1889	GWHPBCKX032761	1.45132	0.00750235	0.0253837
evm.TU.chr8.1901	GWHPBCKX032773	-3.67938	5.61381e-06	6.55776e-05
evm.TU.chr8.1903	GWHPBCKX032775	4.36647	7.32091e-11	7.7339e-09
evm.TU.chr8.1905	GWHPBCKX032777	-7.49812	3.33022e-09	1.51955e-07
evm.TU.chr8.1920	GWHPBCKX032786	-1.6503	9.95226e-07	1.56641e-05
evm.TU.chr8.1922	GWHPBCKX032788	2.03655	3.3916e-05	0.000289657
evm.TU.chr8.1935	GWHPBCKX032800	1.37181	0.000559913	0.00301484
evm.TU.chr9.1216	GWHPBCKX034630	-2.5488	3.23699e-08	9.40518e-07
evm.TU.chr8.1936	GWHPBCKX032801	-2.03622	1.3785e-07	3.06583e-06
evm.TU.chr8.1948	GWHPBCKX032810	1.14249	3.63788e-07	6.81244e-06
evm.TU.chr8.1950	GWHPBCKX032812	-1.14314	0.000367386	0.002126
evm.TU.chr8.1951	GWHPBCKX032813	-1.20518	3.35832e-05	0.000287443
evm.TU.chr8.1952	GWHPBCKX032814	0.538996	0.0161048	0.0469898
evm.TU.chr8.1968	GWHPBCKX032829	-0.856613	0.00025489	0.00157487
evm.TU.chr8.1976	GWHPBCKX032836	-2.52953	0.0171871	0.0495232
evm.TU.chr8.1980	GWHPBCKX032840	-2.16948	3.77315e-05	0.000316765
evm.TU.chr8.1983	GWHPBCKX032843	1.8791	9.89935e-07	1.55935e-05
evm.TU.chr8.1984	GWHPBCKX032844	-1.57967	0.0132628	0.0403067
evm.TU.chr8.1989	GWHPBCKX032849	2.5654	0.000582168	0.00311569
evm.TU.chr8.1996	GWHPBCKX032855	1.91025	2.98507e-05	0.000261142
evm.TU.chr9.1287	GWHPBCKX034688	-2.16394	0.0128818	0.0394201
evm.TU.chr8.2008	GWHPBCKX032866	-0.79045	0.0138494	0.0417502
evm.TU.chr8.2010	GWHPBCKX032867	-2.26589	1.1493e-05	0.000118704
evm.TU.chr8.2013	GWHPBCKX032870	0.977349	0.000357308	0.0020782
evm.TU.chr10.1321	GWHPBCKX005894	2.16246	0.00658112	0.0228225
evm.TU.chr8.2015	GWHPBCKX032872	-1.14624	0.0105316	0.0334173
evm.TU.chr8.2018	GWHPBCKX032874	-2.56075	7.43054e-09	2.84321e-07
evm.TU.chr8.2019	GWHPBCKX032875	-1.94721	9.53664e-06	0.000101463
evm.TU.chr8.2021	GWHPBCKX032877	-5.17245	0.000157904	0.00105584
evm.TU.chr8.2047	GWHPBCKX032902	-4.53707	3.2216e-07	6.17568e-06
evm.TU.chr8.2085	GWHPBCKX032937	2.97994	6.57022e-07	1.11539e-05
evm.TU.chr8.2113	GWHPBCKX032960	-1.64102	0.000182514	0.0011921
evm.TU.chr8.2121	GWHPBCKX032968	-3.01139	0.0135951	0.0411237
evm.TU.chr8.2122	GWHPBCKX032969	-2.58983	2.09792e-08	6.5247e-07
evm.TU.chr8.2131	GWHPBCKX032977	1.30012	0.00182641	0.00803834
evm.TU.chr8.2151	GWHPBCKX032996	1.17028	0.0156223	0.0459336
evm.TU.chr8.2159	GWHPBCKX033002	0.835779	0.00358515	0.014002
evm.TU.chr8.2160	GWHPBCKX033003	-1.21529	0.000102211	0.00073503
evm.TU.chr8.2167	GWHPBCKX033008	-2.42337	5.97564e-07	1.03065e-05
evm.TU.chr8.2168	GWHPBCKX033009	-1.18697	0.000647497	0.0033998
evm.TU.chr8.2182	GWHPBCKX033022	-4.13573	3.87951e-09	1.69842e-07
evm.TU.chr10.805	GWHPBCKX005476	2.52229	0.00177649	0.00786233
evm.TU.chr8.2205	GWHPBCKX033042	-1.01349	0.000113704	0.000805165
evm.TU.chr8.2212	GWHPBCKX033048	1.40968	4.44795e-05	0.000363274
evm.TU.chr8.2213	GWHPBCKX033049	-2.55347	5.56863e-05	0.000437699
evm.TU.chr8.2216	GWHPBCKX033050	-10.366	0.000202965	0.00130077
evm.TU.chr11.1457	GWHPBCKX008087	-0.92813	0.0116773	0.0364048
evm.TU.chr8.2223	GWHPBCKX033057	-4.51474	1.21664e-05	0.000124272
evm.TU.chr8.2225	GWHPBCKX033058	-2.35285	0.0043428	0.0164136
evm.TU.chr8.2250	GWHPBCKX033080	-0.930555	0.000285961	0.00172947
evm.TU.chr8.2256	GWHPBCKX033084	-2.22001	0.000397125	0.00226572
evm.TU.chr8.2261	GWHPBCKX033087	-2.76444	2.43235e-05	0.000220442
evm.TU.chr8.2262	GWHPBCKX033088	-1.75564	5.40241e-05	0.000426878
evm.TU.chr8.2263	GWHPBCKX033089	3.48537	5.8722e-07	1.01732e-05
evm.TU.chr8.2268	GWHPBCKX033093	1.17139	8.35061e-05	0.000619539
evm.TU.chr8.2271	GWHPBCKX033094	2.27136	4.89939e-06	5.84978e-05
evm.TU.chr8.2274	GWHPBCKX033098	2.08928	0.000248283	0.00154337
evm.TU.chr8.2277	GWHPBCKX033101	-1.95252	0.00343392	0.0135064
evm.TU.chr8.2280	GWHPBCKX033103	1.63258	1.45557e-06	2.15816e-05
evm.TU.chr8.2281	GWHPBCKX033104	-1.20754	2.10497e-05	0.00019596
evm.TU.chr8.2285	GWHPBCKX033108	-5.04536	0.00213599	0.00913116
evm.TU.chr8.2296	GWHPBCKX033119	1.09531	0.00715612	0.0244637
evm.TU.chr8.2309	GWHPBCKX033132	0.693817	0.0165246	0.0479481
evm.TU.chr8.2313	GWHPBCKX033136	1.64996	5.51222e-07	9.63626e-06
evm.TU.chr9.1722	GWHPBCKX035073	-0.707499	0.0133337	0.0404844
evm.TU.chr8.2325	GWHPBCKX033148	-1.66797	3.338e-06	4.26482e-05
evm.TU.chr8.2327	GWHPBCKX033150	-1.98399	2.26078e-06	3.09472e-05
evm.TU.chr8.2328	GWHPBCKX033151	-1.57118	1.35006e-05	0.00013555
evm.TU.chr8.2335	GWHPBCKX033157	-2.95515	1.17848e-06	1.8023e-05
evm.TU.chr9.1733	GWHPBCKX035082	1.62736	0.000231719	0.00145813
evm.TU.chr8.2340	GWHPBCKX033162	1.37734	0.000870633	0.00432491
evm.TU.chr8.2345	GWHPBCKX033167	1.39098	0.00205755	0.00886408
evm.TU.chr8.2363	GWHPBCKX033183	3.75702	4.16103e-11	5.2182e-09
evm.TU.chr8.2364	GWHPBCKX033184	2.3408	0.00862848	0.0284851
evm.TU.chr8.2368	GWHPBCKX033188	5.46962	8.78504e-08	2.103e-06
evm.TU.chr8.2382	GWHPBCKX033199	5.2285	8.17083e-07	1.32797e-05
evm.TU.chr8.2383	GWHPBCKX033200	1.15647	2.18773e-05	0.000202211
evm.TU.chr9.1768	GWHPBCKX035116	-2.16189	0.00246904	0.0102879
evm.TU.chr8.2391	GWHPBCKX033208	3.78335	5.57077e-09	2.27489e-07
evm.TU.chr8.2403	GWHPBCKX033219	0.801017	0.00379088	0.0146408
evm.TU.chr8.2406	GWHPBCKX033222	4.07019	2.74904e-05	0.000244446
evm.TU.chr8.2408	GWHPBCKX033224	-3.10252	6.85867e-11	7.44798e-09
evm.TU.chr8.2416	GWHPBCKX033232	1.90134	3.36089e-06	4.28386e-05
evm.TU.chr8.2420	GWHPBCKX033236	2.65017	7.88033e-09	2.97433e-07
evm.TU.chr8.2421	GWHPBCKX033237	-4.31182	4.6645e-11	5.66678e-09
evm.TU.chr8.2427	GWHPBCKX033242	0.824241	0.00501398	0.0184412
evm.TU.chr8.2430	GWHPBCKX033245	-1.9455	0.00429464	0.0162569
evm.TU.chr8.2441	GWHPBCKX033252	-2.64878	4.49253e-08	1.23866e-06
evm.TU.chr8.2449	GWHPBCKX033258	-2.01158	0.00692315	0.0237901
evm.TU.chr8.2450	GWHPBCKX033259	-2.4657	0.00925917	0.0301575
evm.TU.chr8.2453	GWHPBCKX033262	-3.80066	0.00725916	0.0247593
evm.TU.chr8.2454	GWHPBCKX033263	-1.50019	0.00155706	0.00703701
evm.TU.chr8.2455	GWHPBCKX033264	7.60887	1.95097e-10	1.65602e-08
evm.TU.chr8.2457	GWHPBCKX033266	1.21973	0.00183278	0.00805825
evm.TU.chr8.2459	GWHPBCKX033268	3.26178	0.000738308	0.00377963
evm.TU.chr8.2470	GWHPBCKX033279	-1.07438	0.000481195	0.0026603
evm.TU.chr8.2471	GWHPBCKX033280	-1.8266	0.000158796	0.0010607
evm.TU.chr8.2474	GWHPBCKX033283	3.33702	5.01816e-06	5.96958e-05
evm.TU.chr8.2482	GWHPBCKX033291	-1.16627	3.62677e-05	0.000307043
evm.TU.chr8.2487	GWHPBCKX033296	-2.48164	7.2127e-10	4.52582e-08
evm.TU.chr8.2504	GWHPBCKX033312	1.49637	0.000547776	0.00295933
evm.TU.chr9.1847	GWHPBCKX035190	-1.49049	0.00149799	0.00681919
evm.TU.chr8.2517	GWHPBCKX033323	0.928295	0.000340386	0.0019899
evm.TU.chr8.2518	GWHPBCKX033324	1.80872	8.91443e-08	2.12756e-06
evm.TU.chr8.2519	GWHPBCKX033325	-1.35624	0.00962169	0.0310624
evm.TU.chr8.2521	GWHPBCKX033327	1.99077	4.13548e-06	5.11033e-05
evm.TU.chr8.2523	GWHPBCKX033328	-1.03848	0.00263795	0.0108776
evm.TU.chr8.2540	GWHPBCKX033343	1.44883	0.00243487	0.0101652
evm.TU.chr8.2544	GWHPBCKX033347	1.40382	0.00225222	0.00955448
evm.TU.chr8.2549	GWHPBCKX033352	-7.76185	1.19812e-05	0.000122748
evm.TU.chr8.2553	GWHPBCKX033356	7.25891	6.07872e-10	3.93861e-08
evm.TU.chr8.2563	GWHPBCKX033366	3.74997	1.0769e-07	2.51294e-06
evm.TU.chr8.2564	GWHPBCKX033367	3.19059	1.83116e-05	0.000173969
evm.TU.chr8.2578	GWHPBCKX033381	-0.727953	0.0170216	0.0491387
evm.TU.chr8.2579	GWHPBCKX033382	-2.2734	0.000178552	0.00116976
evm.TU.chr8.2582	GWHPBCKX033385	2.93298	5.10698e-05	0.000407845
evm.TU.chr8.2586	GWHPBCKX033389	-2.77194	7.73947e-10	4.82179e-08
evm.TU.chr8.2587	GWHPBCKX033390	2.25088	3.84836e-08	1.07851e-06
evm.TU.chr8.2605	GWHPBCKX033408	3.00152	0.000203396	0.0013031
evm.TU.chr8.2598	GWHPBCKX033401	3.25128	1.16362e-05	0.000119928
evm.TU.chr8.2609	GWHPBCKX033411	-3.70832	0.000261148	0.00160385
evm.TU.chr8.2616	GWHPBCKX033418	1.03114	0.0154651	0.0455817
evm.TU.chr8.2617	GWHPBCKX033419	0.860884	0.000686087	0.00356391
evm.TU.chr8.2624	GWHPBCKX033425	2.31583	0.00262642	0.010846
evm.TU.chr8.2629	GWHPBCKX033430	-1.75548	1.41986e-07	3.13085e-06
evm.TU.chr8.2630	GWHPBCKX033431	1.84647	0.000157525	0.00105459
evm.TU.chr8.2637	GWHPBCKX033438	-2.17233	0.00612538	0.021605
evm.TU.chr8.2639	GWHPBCKX033440	1.34882	4.93933e-05	0.000397231
evm.TU.chr8.2640	GWHPBCKX033441	-0.570003	0.010271	0.032713
evm.TU.chr8.2641	GWHPBCKX033442	-1.73395	2.30524e-06	3.14451e-05
evm.TU.chr8.2648	GWHPBCKX033449	2.31443	3.71213e-08	1.04971e-06
evm.TU.chr9.1941	GWHPBCKX035281	3.02944	4.33683e-05	0.000355844
evm.TU.chr8.2657	GWHPBCKX033458	0.854006	1.86147e-05	0.000175988
evm.TU.chr8.2660	GWHPBCKX033461	-1.24472	0.000810552	0.00407962
evm.TU.chr8.2665	GWHPBCKX033466	5.12209	8.45934e-12	1.46815e-09
evm.TU.chr8.2669	GWHPBCKX033470	1.08341	0.00359818	0.014047
evm.TU.chr8.2671	GWHPBCKX033472	1.77155	0.000174496	0.00114745
evm.TU.chr8.2673	GWHPBCKX033474	2.56007	2.13613e-07	4.41382e-06
evm.TU.chr8.2679	GWHPBCKX033480	-0.965769	0.00306136	0.0122566
evm.TU.chr8.2682	GWHPBCKX033483	0.667891	0.00624439	0.0219229
evm.TU.chr8.2686	GWHPBCKX033486	2.10906	1.55712e-06	2.28778e-05
evm.TU.chr8.2690	GWHPBCKX033490	1.74591	0.00014116	0.000960735
evm.TU.chr9.2012	GWHPBCKX035347	-0.987767	0.0164019	0.0476633
evm.TU.chr8.2700	GWHPBCKX033498	1.72113	0.00134408	0.0062354
evm.TU.chr8.2706	GWHPBCKX033503	1.39671	0.00275608	0.011269
evm.TU.chr8.2707	GWHPBCKX033504	1.41689	0.00256245	0.0106135
evm.TU.chr8.2714	GWHPBCKX033511	0.60984	0.00985323	0.0316521
evm.TU.chr8.2721	GWHPBCKX033518	2.05152	3.32594e-06	4.25326e-05
evm.TU.chr8.2735	GWHPBCKX033532	-2.0518	0.00143266	0.00658344
evm.TU.chr8.2736	GWHPBCKX033533	-1.16121	0.000154426	0.00103579
evm.TU.chr8.2739	GWHPBCKX033535	0.921801	0.00835795	0.0277617
evm.TU.chr8.2759	GWHPBCKX033553	-1.80177	0.00257625	0.0106615
evm.TU.chr8.2758	GWHPBCKX033554	-2.58787	0.00368979	0.0143502
evm.TU.chr8.2772	GWHPBCKX033567	2.40093	0.000927452	0.00456054
evm.TU.chr8.2776	GWHPBCKX033571	-2.80279	0.00051468	0.00281575
evm.TU.chr8.2775	GWHPBCKX033570	-1.60317	0.00449582	0.0168576
evm.TU.chr8.2781	GWHPBCKX033574	-1.20816	0.013122	0.0400228
evm.TU.chr8.2792	GWHPBCKX033584	-1.06034	0.00589168	0.0209595
evm.TU.chr8.2793	GWHPBCKX033585	0.944627	0.00381337	0.0147101
evm.TU.chr9.2306	GWHPBCKX035621	-1.94709	7.27467e-09	2.79456e-07
evm.TU.chr8.2795	GWHPBCKX033587	-0.824748	0.00170257	0.00759223
evm.TU.chr8.2804	GWHPBCKX033596	-1.33432	0.00324797	0.0128819
evm.TU.chr8.2805	GWHPBCKX033597	3.14229	0.00581902	0.0207541
evm.TU.chr8.2813	GWHPBCKX033605	-6.27994	3.0315e-09	1.42532e-07
evm.TU.chr8.2814	GWHPBCKX033606	-0.914604	0.0139038	0.0418688
evm.TU.chr8.2819	GWHPBCKX033611	-1.69199	8.17428e-05	0.000609481
evm.TU.chr8.2821	GWHPBCKX033613	-1.24229	0.00151807	0.00688588
evm.TU.chr8.2822	GWHPBCKX033614	-4.05744	1.12119e-11	1.87877e-09
evm.TU.chr8.2835	GWHPBCKX033626	2.1003	4.47525e-05	0.00036535
evm.TU.chr9.2434	GWHPBCKX035737	1.14201	0.00705226	0.0241682
evm.TU.chr8.2846	GWHPBCKX033637	-1.46167	0.00119634	0.00564291
evm.TU.chr8.2847	GWHPBCKX033638	4.41602	8.72311e-05	0.000642759
evm.TU.chr8.2858	GWHPBCKX033648	0.977626	3.45185e-05	0.000294027
evm.TU.chr8.2870	GWHPBCKX033658	2.13002	0.00238957	0.010016
evm.TU.chr8.2873	GWHPBCKX033661	1.4036	0.015194	0.0449415
evm.TU.chr8.2887	GWHPBCKX033674	-3.06525	1.81027e-07	3.83311e-06
evm.TU.chr9.10	GWHPBCKX033686	3.24995	0.000853157	0.00425113
evm.TU.chr9.19	GWHPBCKX033693	0.607296	0.00992408	0.0318377
evm.TU.chr9.21	GWHPBCKX033695	1.32368	0.0110422	0.0347593
evm.TU.chr9.43	GWHPBCKX033712	-2.57464	2.51554e-05	0.00022669
evm.TU.chr9.101	GWHPBCKX033754	-1.97182	0.0091691	0.0299169
evm.TU.chr9.105	GWHPBCKX033758	2.407	3.59202e-06	4.5192e-05
evm.TU.chr9.147	GWHPBCKX033784	1.52485	9.27767e-06	9.90875e-05
evm.TU.chr9.165	GWHPBCKX033799	1.85872	0.000119944	0.000842599
evm.TU.chr9.170	GWHPBCKX033803	2.64737	7.1694e-05	0.000544158
evm.TU.chr9.176	GWHPBCKX033809	2.96017	2.83075e-05	0.000249898
evm.TU.chr9.189	GWHPBCKX033820	-1.55428	3.62983e-05	0.000307169
evm.TU.chr9.205	GWHPBCKX033831	-3.91196	3.44615e-10	2.59637e-08
evm.TU.chr9.222	GWHPBCKX033845	-4.48026	9.24111e-08	2.19059e-06
evm.TU.chr9.223	GWHPBCKX033846	-1.24891	0.000509944	0.00279377
evm.TU.chr9.239	GWHPBCKX033860	6.40415	1.94928e-08	6.20073e-07
evm.TU.chr9.247	GWHPBCKX033867	0.815186	0.00356121	0.0139309
evm.TU.chr9.249	GWHPBCKX033868	1.30208	0.00341766	0.0134506
evm.TU.chr9.262	GWHPBCKX033880	0.851866	0.00278165	0.0113401
evm.TU.chr9.271	GWHPBCKX033889	-0.745616	0.0105181	0.0333853
evm.TU.chr9.273	GWHPBCKX033891	0.859435	0.0167548	0.0484788
evm.TU.chr9.279	GWHPBCKX033896	-5.16097	3.29356e-14	2.91001e-11
evm.TU.chr9.295	GWHPBCKX033910	-0.891481	0.0147529	0.0439289
evm.TU.chr9.303	GWHPBCKX033915	0.964142	0.000805937	0.00406376
evm.TU.chr9.306	GWHPBCKX033918	2.26238	0.00214626	0.00917102
evm.TU.chr9.322	GWHPBCKX033930	-3.98161	2.85884e-09	1.37116e-07
evm.TU.chr9.348	GWHPBCKX033951	-5.20578	0.00170472	0.00759832
evm.TU.chr9.370	GWHPBCKX033966	-0.71222	0.00352197	0.013808
evm.TU.chr9.391	GWHPBCKX033982	-4.39124	3.2076e-06	4.12364e-05
evm.TU.chr9.393	GWHPBCKX033983	0.96866	0.0159705	0.0466678
evm.TU.chr9.395	GWHPBCKX033985	4.49336	0.00075849	0.00386109
evm.TU.chr8.476	GWHPBCKX031656	1.32187	0.0161968	0.0471873
evm.TU.chr9.424	GWHPBCKX034007	2.94012	4.15041e-06	5.12551e-05
evm.TU.chr9.439	GWHPBCKX034019	-2.20203	3.04617e-07	5.90121e-06
evm.TU.chr9.440	GWHPBCKX034020	2.89478	3.29646e-07	6.28202e-06
evm.TU.chr9.445	GWHPBCKX034025	1.07586	0.000463837	0.00257823
evm.TU.chr9.451	GWHPBCKX034030	-0.893261	0.00104898	0.00504828
evm.TU.chr9.472	GWHPBCKX034042	-2.42223	0.0161329	0.0470601
evm.TU.chr9.482	GWHPBCKX034050	1.61126	0.00453007	0.0169561
evm.TU.chr9.483	GWHPBCKX034051	-1.0266	0.0157672	0.0462127
evm.TU.chr9.496	GWHPBCKX034062	-0.802692	0.000132515	0.00091374
evm.TU.chr9.498	GWHPBCKX034064	-1.28221	0.00636949	0.02226
evm.TU.chr9.499	GWHPBCKX034065	4.73569	8.23638e-11	8.40099e-09
evm.TU.chr9.501	GWHPBCKX034067	0.853531	0.00383961	0.0147849
evm.TU.chr9.524	GWHPBCKX034079	1.42201	0.00248164	0.0103316
evm.TU.chr9.527	GWHPBCKX034082	-6.29786	5.94341e-14	3.98372e-11
evm.TU.chr9.543	GWHPBCKX034096	-3.01563	6.99028e-11	7.50702e-09
evm.TU.chr9.546	GWHPBCKX034099	-0.934878	3.99002e-05	0.00033187
evm.TU.chr9.549	GWHPBCKX034101	1.12488	0.00202337	0.00873076
evm.TU.chr9.560	GWHPBCKX034111	-0.796446	0.00275866	0.0112724
evm.TU.chr9.564	GWHPBCKX034114	-0.872243	0.00387678	0.0149103
evm.TU.chr9.590	GWHPBCKX034127	1.75527	3.60423e-05	0.000305401
evm.TU.chr9.600	GWHPBCKX034133	3.15244	4.09517e-05	0.000339454
evm.TU.chr9.615	GWHPBCKX034146	3.6017	0.000310061	0.00184536
evm.TU.chr9.618	GWHPBCKX034148	2.31119	0.000689521	0.00357888
evm.TU.chr9.625	GWHPBCKX034155	6.36355	1.68956e-09	9.09744e-08
evm.TU.chr9.643	GWHPBCKX034170	1.46101	2.99979e-07	5.83254e-06
evm.TU.chr1.212	GWHPBCKX000201	1.28333	1.68387e-05	0.00016276
evm.TU.chr9.666	GWHPBCKX034188	-1.58267	3.13913e-06	4.05169e-05
evm.TU.chr9.1962	GWHPBCKX035301	1.47506	0.00362585	0.0141383
evm.TU.chr9.746	GWHPBCKX034252	1.43123	0.00595894	0.0211253
evm.TU.chr9.754	GWHPBCKX034258	2.38218	2.8685e-06	3.76743e-05
evm.TU.chr9.755	GWHPBCKX034259	2.96989	3.70892e-06	4.64568e-05
evm.TU.chr9.757	GWHPBCKX034261	-2.02642	0.0001209	0.000847168
evm.TU.chr9.791	GWHPBCKX034283	1.18218	0.0167249	0.0484138
evm.TU.chr9.906	GWHPBCKX034371	-1.19984	0.00959925	0.0310105
evm.TU.chr9.803	GWHPBCKX034291	3.33143	5.20343e-08	1.38934e-06
evm.TU.chr9.823	GWHPBCKX034307	1.4175	0.00667558	0.0230807
evm.TU.chr9.828	GWHPBCKX034310	1.55294	0.00838957	0.0278287
evm.TU.chr9.837	GWHPBCKX034316	-3.78409	0.012534	0.038544
evm.TU.chr9.839	GWHPBCKX034318	-4.72491	0.00576585	0.0206061
evm.TU.chr9.852	GWHPBCKX034330	-1.48016	0.000281555	0.00170826
evm.TU.chr9.853	GWHPBCKX034331	1.03901	0.00143855	0.00660429
evm.TU.chr9.859	GWHPBCKX034337	1.48905	0.000101946	0.000733663
evm.TU.chr9.862	GWHPBCKX034339	-5.52685	1.00949e-12	2.84384e-10
evm.TU.chr9.864	GWHPBCKX034341	1.39573	2.39512e-07	4.8699e-06
evm.TU.chr9.917	GWHPBCKX034380	2.91829	0.00143656	0.00659828
evm.TU.chr9.928	GWHPBCKX034387	-5.4511	0.00012052	0.000845424
evm.TU.chr9.932	GWHPBCKX034390	-3.154	0.0011424	0.00542071
evm.TU.chr9.936	GWHPBCKX034394	1.1175	0.0122581	0.0378752
evm.TU.chr9.944	GWHPBCKX034400	2.00364	3.56012e-12	7.60457e-10
evm.TU.chr9.965	GWHPBCKX034416	1.25839	0.00028341	0.00171617
evm.TU.chr9.967	GWHPBCKX034418	1.04246	0.000657326	0.00344396
evm.TU.chr9.974	GWHPBCKX034425	2.89164	0.000182915	0.00119392
evm.TU.chr9.1010	GWHPBCKX034454	-2.27262	0.00158496	0.00714981
evm.TU.chr9.1015	GWHPBCKX034459	-2.72167	0.000321837	0.00189875
evm.TU.chr9.1022	GWHPBCKX034464	1.70774	0.00100462	0.00487097
evm.TU.chr9.1044	GWHPBCKX034486	-3.42738	1.80298e-10	1.55761e-08
evm.TU.chr9.1046	GWHPBCKX034488	-2.81049	4.52423e-06	5.48506e-05
evm.TU.chr9.1051	GWHPBCKX034493	-1.66539	0.000405202	0.00230165
evm.TU.chr9.1064	GWHPBCKX034502	-4.5396	0.00403377	0.0154408
evm.TU.chr9.1076	GWHPBCKX034511	-2.85296	0.00380253	0.0146768
evm.TU.chr9.1080	GWHPBCKX034514	0.972276	0.00376947	0.0145697
evm.TU.chr9.2363	GWHPBCKX035672	-4.29751	2.02632e-07	4.21708e-06
evm.TU.chr9.1091	GWHPBCKX034525	1.40594	0.0131791	0.0401466
evm.TU.chr8.1879	GWHPBCKX032751	1.44172	0.000171911	0.00113313
evm.TU.chr9.1117	GWHPBCKX034546	-4.43075	0.000245105	0.001529
evm.TU.chr9.1118	GWHPBCKX034547	-1.55622	0.00595879	0.0211253
evm.TU.chr9.1120	GWHPBCKX034549	0.778738	0.00313102	0.0124997
evm.TU.chr9.1144	GWHPBCKX034568	1.99635	0.00639774	0.0223387
evm.TU.chr1.1232	GWHPBCKX001140	4.14072	0.000144048	0.000977653
evm.TU.chr9.1158	GWHPBCKX034581	-1.04863	0.000202322	0.00129751
evm.TU.chr9.1160	GWHPBCKX034583	-1.07567	0.000387157	0.00221927
evm.TU.chr9.1162	GWHPBCKX034585	-2.66587	3.60459e-07	6.76312e-06
evm.TU.chr9.1163	GWHPBCKX034586	-1.13347	0.00845648	0.0280202
evm.TU.chr9.1172	GWHPBCKX034594	1.00928	0.000349979	0.00203984
evm.TU.chr9.1179	GWHPBCKX034599	1.52616	3.62568e-05	0.000307043
evm.TU.chr9.1203	GWHPBCKX034618	-3.07553	0.00267881	0.0110086
evm.TU.chr9.1205	GWHPBCKX034619	-3.01188	2.117e-07	4.38235e-06
evm.TU.chr9.1208	GWHPBCKX034622	-2.50789	0.00758176	0.0256036
evm.TU.chr9.1211	GWHPBCKX034625	-3.29605	1.42224e-07	3.13085e-06
evm.TU.chr9.1212	GWHPBCKX034626	-0.911976	0.00176733	0.0078325
evm.TU.chr9.1215	GWHPBCKX034629	1.59743	3.54839e-07	6.68371e-06
evm.TU.chr9.1223	GWHPBCKX034634	1.9412	0.0127769	0.0391485
evm.TU.chr9.1229	GWHPBCKX034639	-2.15157	0.000141966	0.000964538
evm.TU.chr10.2315	GWHPBCKX006791	-3.69122	4.99378e-07	8.87285e-06
evm.TU.chr9.1231	GWHPBCKX034641	-1.27405	0.000232673	0.00146176
evm.TU.chr9.1242	GWHPBCKX034650	-1.70268	3.4022e-06	4.32517e-05
evm.TU.chr9.1251	GWHPBCKX034656	2.12359	0.000114168	0.000807569
evm.TU.chr9.1252	GWHPBCKX034657	1.16369	0.000199658	0.00128254
evm.TU.chr9.1257	GWHPBCKX034661	-4.31089	4.09399e-06	5.07027e-05
evm.TU.chr9.1260	GWHPBCKX034663	-1.16286	0.00256233	0.0106135
evm.TU.chr9.1261	GWHPBCKX034664	1.8763	2.24234e-05	0.00020618
evm.TU.chr9.1266	GWHPBCKX034669	1.17563	0.000319427	0.00188839
evm.TU.chr9.1268	GWHPBCKX034671	-1.00842	0.000423867	0.00238332
evm.TU.chr9.1269	GWHPBCKX034672	-2.8696	2.97832e-08	8.71877e-07
evm.TU.chr9.1279	GWHPBCKX034681	-2.40974	0.000414569	0.00234392
evm.TU.chr9.1281	GWHPBCKX034683	1.53945	0.00332062	0.0131218
evm.TU.chr9.1294	GWHPBCKX034693	1.10048	0.00858942	0.0283783
evm.TU.chr9.1295	GWHPBCKX034694	-4.68523	0.00235435	0.00988633
evm.TU.chr9.1298	GWHPBCKX034696	-1.87367	0.0153789	0.0453822
evm.TU.chr9.1306	GWHPBCKX034700	-3.16264	9.65488e-05	0.000700893
evm.TU.chr9.1328	GWHPBCKX034721	1.29553	0.000401228	0.00228511
evm.TU.chr9.1338	GWHPBCKX034730	-1.96947	3.36127e-08	9.70823e-07
evm.TU.chr9.1339	GWHPBCKX034731	-2.05202	2.16388e-06	3.00011e-05
evm.TU.chr9.1344	GWHPBCKX034736	2.03989	2.92764e-09	1.3849e-07
evm.TU.chr9.1349	GWHPBCKX034740	-5.61287	0.000374234	0.00215664
evm.TU.chr9.1356	GWHPBCKX034747	-7.66895	6.39998e-08	1.62194e-06
evm.TU.chr9.1423	GWHPBCKX034807	-3.42217	6.21065e-05	0.000481734
evm.TU.chr9.1427	GWHPBCKX034811	-1.16131	0.0146386	0.0436755
evm.TU.chr9.1428	GWHPBCKX034812	2.83985	0.000263213	0.0016145
evm.TU.chr9.1446	GWHPBCKX034829	2.44006	2.41469e-08	7.36841e-07
evm.TU.chr9.1447	GWHPBCKX034830	-2.02537	7.03351e-05	0.000536087
evm.TU.chr9.1451	GWHPBCKX034834	4.05273	5.24648e-06	6.20323e-05
evm.TU.chr8.2101	GWHPBCKX032949	4.44236	4.07848e-12	8.34501e-10
evm.TU.chr9.1454	GWHPBCKX034837	-4.82387	0.000187231	0.00121748
evm.TU.chr9.1463	GWHPBCKX034846	2.95314	0.00098311	0.0047846
evm.TU.chr9.1465	GWHPBCKX034848	1.37644	1.78298e-05	0.000170308
evm.TU.chr9.1470	GWHPBCKX034853	0.708799	0.00977842	0.0314743
evm.TU.chr9.1477	GWHPBCKX034858	-2.71632	6.09527e-05	0.000474299
evm.TU.chr9.1485	GWHPBCKX034866	-2.00684	0.000539617	0.00292338
evm.TU.chr9.1512	GWHPBCKX034891	2.09454	2.66666e-07	5.33953e-06
evm.TU.chr9.1517	GWHPBCKX034896	2.31432	0.00371565	0.0144133
evm.TU.chr9.1533	GWHPBCKX034911	0.886481	0.0118085	0.0367606
evm.TU.chr9.1535	GWHPBCKX034913	2.96945	0.00195185	0.00848013
evm.TU.chr9.1537	GWHPBCKX034915	-1.56297	0.0129026	0.0394714
evm.TU.chr9.1550	GWHPBCKX034925	-1.5188	0.000260842	0.00160285
evm.TU.chr9.1552	GWHPBCKX034927	1.06927	0.00369967	0.0143639
evm.TU.chr9.1558	GWHPBCKX034933	-1.77521	0.0162406	0.0473007
evm.TU.chr9.1564	GWHPBCKX034939	-1.74811	0.00145966	0.00668699
evm.TU.chr9.1565	GWHPBCKX034940	1.64459	0.00171283	0.00762757
evm.TU.chr9.1567	GWHPBCKX034942	-1.45614	1.06559e-06	1.65969e-05
evm.TU.chr9.1568	GWHPBCKX034943	-1.96914	9.52856e-07	1.51047e-05
evm.TU.chr9.1569	GWHPBCKX034944	-0.959432	0.000676546	0.00352282
evm.TU.chr9.1573	GWHPBCKX034948	-2.67951	0.00195271	0.00848195
evm.TU.chr9.1586	GWHPBCKX034958	-3.00404	1.2002e-12	3.28586e-10
evm.TU.chr9.1589	GWHPBCKX034960	-1.92021	0.00193786	0.00843063
evm.TU.chr9.1591	GWHPBCKX034962	-6.10199	2.78932e-12	6.30452e-10
evm.TU.chr9.1603	GWHPBCKX034972	1.85665	1.39192e-05	0.000139178
evm.TU.chr9.1606	GWHPBCKX034975	-1.49758	4.57231e-06	5.52715e-05
evm.TU.chr9.1621	GWHPBCKX034990	-4.8675	3.97008e-06	4.93101e-05
evm.TU.chr9.1620	GWHPBCKX034989	-3.78623	9.24392e-07	1.47334e-05
evm.TU.chr9.1622	GWHPBCKX034991	-6.09559	1.70974e-07	3.65208e-06
evm.TU.chr9.1624	GWHPBCKX034992	-2.45459	6.00872e-06	6.92338e-05
evm.TU.chr9.1626	GWHPBCKX034994	-1.72437	1.83926e-05	0.000174381
evm.TU.chr9.1642	GWHPBCKX035009	-2.0607	1.80196e-05	0.000171699
evm.TU.chr9.1647	GWHPBCKX035012	1.19517	4.42717e-05	0.000362033
evm.TU.chr8.2252	GWHPBCKX033081	-3.84986	1.9281e-06	2.73965e-05
evm.TU.chr9.1654	GWHPBCKX035016	-3.95453	2.27615e-06	3.11138e-05
evm.TU.chr9.1661	GWHPBCKX035022	-2.93175	0.000228121	0.00143665
evm.TU.chr9.1664	GWHPBCKX035024	-1.76432	7.58202e-09	2.88979e-07
evm.TU.chr9.1674	GWHPBCKX035032	-1.74736	0.0120002	0.037233
evm.TU.chr9.1687	GWHPBCKX035044	-2.22546	8.82236e-06	9.5537e-05
evm.TU.chr9.1694	GWHPBCKX035048	1.69255	0.00694556	0.0238487
evm.TU.chr9.1705	GWHPBCKX035057	1.18541	0.0146597	0.0437183
evm.TU.chr9.1719	GWHPBCKX035070	-2.65266	0.00194493	0.00845571
evm.TU.chr9.1729	GWHPBCKX035078	-1.95736	2.21252e-05	0.000204114
evm.TU.chr9.1566	GWHPBCKX034941	-0.985299	0.00981484	0.0315653
evm.TU.chr9.1731	GWHPBCKX035080	2.83758	1.14696e-05	0.000118651
evm.TU.chr9.1742	GWHPBCKX035091	-4.90867	2.73142e-07	5.41768e-06
evm.TU.chr9.1743	GWHPBCKX035092	1.51815	0.00125048	0.00585987
evm.TU.chr9.1746	GWHPBCKX035095	1.25115	0.0010387	0.00500791
evm.TU.chr9.1755	GWHPBCKX035104	2.60303	0.0100438	0.0321367
evm.TU.chr9.1756	GWHPBCKX035105	2.40252	0.015706	0.0460888
evm.TU.chr9.1765	GWHPBCKX035113	-2.27075	9.39486e-05	0.000686273
evm.TU.chr9.1767	GWHPBCKX035115	2.00144	0.00247954	0.010325
evm.TU.chr8.2407	GWHPBCKX033223	-5.01546	3.46224e-08	9.92612e-07
evm.TU.chr9.1776	GWHPBCKX035124	-0.92049	0.00552996	0.0199613
evm.TU.chr9.1779	GWHPBCKX035126	-2.66842	0.000674791	0.00351651
evm.TU.chr9.1780	GWHPBCKX035127	-6.87164	4.15847e-06	5.13222e-05
evm.TU.chr9.1782	GWHPBCKX035129	1.55384	0.0138071	0.0416355
evm.TU.chr9.1785	GWHPBCKX035131	-0.76171	0.00527269	0.019211
evm.TU.chr9.1793	GWHPBCKX035139	-0.508865	0.0160921	0.0469728
evm.TU.chr9.1794	GWHPBCKX035140	-2.3401	1.08344e-05	0.000113043
evm.TU.chr9.1795	GWHPBCKX035141	-5.26825	3.20678e-09	1.4806e-07
evm.TU.chr9.1799	GWHPBCKX035145	1.79	0.000141331	0.000961562
evm.TU.chr9.1801	GWHPBCKX035147	-4.01186	0.00369832	0.0143639
evm.TU.chr9.1803	GWHPBCKX035149	-2.5683	0.000612622	0.00325004
evm.TU.chr9.1806	GWHPBCKX035152	-2.20981	0.000706927	0.00364683
evm.TU.chr9.1809	GWHPBCKX035155	1.16172	0.00211691	0.00906955
evm.TU.chr9.1815	GWHPBCKX035161	-2.9266	6.75033e-09	2.62952e-07
evm.TU.chr9.1816	GWHPBCKX035162	2.14942	0.00169681	0.00757003
evm.TU.chr9.1818	GWHPBCKX035164	9.85338	1.80707e-09	9.5972e-08
evm.TU.chr9.1832	GWHPBCKX035176	-0.648488	0.00942161	0.0305483
evm.TU.chr9.1835	GWHPBCKX035179	-1.44928	0.000985823	0.00479301
evm.TU.chr9.1838	GWHPBCKX035181	-3.21113	3.43098e-09	1.55022e-07
evm.TU.chr9.1841	GWHPBCKX035184	-2.60835	2.13856e-06	2.97561e-05
evm.TU.chr9.1856	GWHPBCKX035199	-3.69079	0.000234451	0.00147056
evm.TU.chr9.1866	GWHPBCKX035209	0.621956	0.0148629	0.0441616
evm.TU.chr9.1868	GWHPBCKX035211	1.98113	2.16181e-06	3.00011e-05
evm.TU.chr9.1874	GWHPBCKX035217	1.24739	0.00269196	0.011051
evm.TU.chr9.1877	GWHPBCKX035220	1.3576	0.000652125	0.0034204
evm.TU.chr9.1896	GWHPBCKX035238	1.9559	0.00111306	0.00530777
evm.TU.chr9.1911	GWHPBCKX035251	-1.00711	7.38091e-05	0.000557979
evm.TU.chr8.2600	GWHPBCKX033403	2.4416	0.000985557	0.00479301
evm.TU.chr9.1916	GWHPBCKX035256	-1.36087	0.00161438	0.00726336
evm.TU.chr9.1917	GWHPBCKX035257	1.38233	1.24315e-06	1.8908e-05
evm.TU.chr9.1920	GWHPBCKX035260	0.70921	0.00427938	0.0162023
evm.TU.chr9.1921	GWHPBCKX035261	-0.878417	0.00148338	0.00677171
evm.TU.chr9.1942	GWHPBCKX035282	2.22638	1.39738e-05	0.000139365
evm.TU.chr9.1944	GWHPBCKX035284	0.623863	0.00220265	0.00937897
evm.TU.chr9.1948	GWHPBCKX035288	1.1857	0.00180723	0.00796934
evm.TU.chr9.1956	GWHPBCKX035296	8.85919	6.7353e-10	4.25067e-08
evm.TU.chr9.1959	GWHPBCKX035298	-1.41207	0.000618255	0.00327635
evm.TU.chr9.1967	GWHPBCKX035306	-5.77351	1.08113e-08	3.80706e-07
evm.TU.chr9.1968	GWHPBCKX035307	0.913344	0.000682657	0.00354894
evm.TU.chr9.1982	GWHPBCKX035317	1.17284	8.03591e-07	1.30932e-05
evm.TU.chr7.2958	GWHPBCKX030966	1.36598	0.00022042	0.00139652
evm.TU.chr9.1987	GWHPBCKX035322	1.12319	0.000307686	0.0018346
evm.TU.chr9.1988	GWHPBCKX035323	-1.38599	0.00138625	0.00639893
evm.TU.chr9.1992	GWHPBCKX035327	1.45521	0.00597386	0.0211666
evm.TU.chr9.1996	GWHPBCKX035331	0.830079	0.0158051	0.0462959
evm.TU.chr9.2000	GWHPBCKX035335	1.75454	0.00637485	0.0222747
evm.TU.chr9.2001	GWHPBCKX035336	0.804179	0.0149178	0.0442818
evm.TU.chr9.2005	GWHPBCKX035340	-0.558963	0.0124574	0.0383459
evm.TU.chr9.2011	GWHPBCKX035346	-2.98292	1.85043e-11	2.76681e-09
evm.TU.chr9.2017	GWHPBCKX035352	3.18837	0.000121495	0.000850699
evm.TU.chr9.2019	GWHPBCKX035353	-2.72776	1.33601e-06	2.00535e-05
evm.TU.chr9.2024	GWHPBCKX035358	-7.5391	0.000157755	0.00105557
evm.TU.chr9.2025	GWHPBCKX035359	-5.14756	0.00338518	0.0133444
evm.TU.chr9.2027	GWHPBCKX035361	-1.57116	1.24119e-07	2.83504e-06
evm.TU.chr9.2036	GWHPBCKX035370	-1.36979	0.000316044	0.00187517
evm.TU.chr9.2037	GWHPBCKX035371	2.82349	3.86552e-06	4.81037e-05
evm.TU.chr9.2043	GWHPBCKX035377	1.81941	6.23283e-05	0.000482978
evm.TU.chr9.2053	GWHPBCKX035386	-7.78776	0.000239425	0.00149741
evm.TU.chr9.2052	GWHPBCKX035385	-6.78812	4.35631e-05	0.00035713
evm.TU.chr9.2054	GWHPBCKX035387	-5.62936	0.00054414	0.00294214
evm.TU.chr9.2067	GWHPBCKX035397	1.1301	0.00111979	0.00532972
evm.TU.chr9.2068	GWHPBCKX035398	0.904008	0.0110449	0.0347622
evm.TU.chr9.2071	GWHPBCKX035401	0.58588	0.0106687	0.0338025
evm.TU.chr9.2074	GWHPBCKX035404	-1.4408	0.00151106	0.00686261
evm.TU.chr9.2077	GWHPBCKX035407	-3.2446	0.00595527	0.0211238
evm.TU.chr9.2078	GWHPBCKX035408	-6.63925	2.55244e-08	7.70409e-07
evm.TU.chr9.2079	GWHPBCKX035409	-1.29112	0.0108551	0.0343091
evm.TU.chr9.2086	GWHPBCKX035414	-3.31417	6.05526e-15	1.07002e-11
evm.TU.chr9.2087	GWHPBCKX035415	-1.63542	0.0135634	0.0410534
evm.TU.chr8.2752	GWHPBCKX033547	-1.65896	0.000377691	0.00217334
evm.TU.chr9.2094	GWHPBCKX035421	-0.743833	0.0129144	0.0395011
evm.TU.chr9.2098	GWHPBCKX035425	0.53437	0.0151007	0.0447451
evm.TU.chr9.2100	GWHPBCKX035427	-1.70606	7.62998e-07	1.25483e-05
evm.TU.chr9.2108	GWHPBCKX035434	-1.95527	7.67698e-06	8.46908e-05
evm.TU.chr9.2115	GWHPBCKX035440	0.982652	6.61215e-05	0.000508317
evm.TU.chr9.2116	GWHPBCKX035441	-3.85461	8.00408e-05	0.000599089
evm.TU.chr9.2119	GWHPBCKX035444	-1.08364	0.00481073	0.017815
evm.TU.chr9.2120	GWHPBCKX035445	-2.75156	7.90389e-06	8.67999e-05
evm.TU.chr9.2124	GWHPBCKX035449	-1.00164	0.00297394	0.0119858
evm.TU.chr9.2126	GWHPBCKX035451	1.55558	7.26571e-06	8.09346e-05
evm.TU.chr9.2133	GWHPBCKX035457	-0.789121	0.00832822	0.0276772
evm.TU.chr9.2140	GWHPBCKX035462	0.704739	0.00271305	0.0111141
evm.TU.chr9.2154	GWHPBCKX035474	1.70628	1.78677e-05	0.000170502
evm.TU.chr9.2155	GWHPBCKX035475	3.74977	5.04745e-07	8.95186e-06
evm.TU.chr9.2158	GWHPBCKX035478	3.64533	0.00372905	0.014445
evm.TU.chr9.2157	GWHPBCKX035477	6.74681	2.08218e-06	2.91805e-05
evm.TU.chr9.2165	GWHPBCKX035484	4.55977	7.55199e-10	4.72012e-08
evm.TU.chr8.2770	GWHPBCKX033565	4.73021	3.65053e-08	1.03439e-06
evm.TU.chr9.2169	GWHPBCKX035488	2.64024	0.000930087	0.00457003
evm.TU.chr9.2170	GWHPBCKX035489	-1.08369	0.000744983	0.00380288
evm.TU.chr9.2172	GWHPBCKX035491	-3.79138	7.51023e-09	2.86805e-07
evm.TU.chr9.2175	GWHPBCKX035494	-1.59175	2.95174e-05	0.000258916
[truncated: 4,765 more rows]

## Sheet: H9h_vs_H0h
Table S2 (B) DEGs regulated in HCS at 9 hpi compared to 0 hpi
gene_id	prot_accession	logFC	PValue	FDR
evm.TU.chr1.3	GWHPBCKX000003	2.1639	0.000244538	0.00108747
evm.TU.chr1.5	GWHPBCKX000005	0.829939	0.0108253	0.026065
evm.TU.chr1.6	GWHPBCKX000006	1.41286	0.00133357	0.0045525
evm.TU.chr1.8	GWHPBCKX000008	0.757225	0.000889849	0.00323912
evm.TU.chr1.10	GWHPBCKX000009	3.68442	9.09174e-07	1.07759e-05
evm.TU.chr1.11	GWHPBCKX000010	-1.41892	0.0124257	0.029312
evm.TU.chr1.12	GWHPBCKX000011	-1.46052	0.000617141	0.0023778
evm.TU.chr1.17	GWHPBCKX000016	-5.37364	1.12303e-11	1.23331e-09
evm.TU.chr1.18	GWHPBCKX000017	-3.87383	0.000198579	0.000912526
evm.TU.chr1.23	GWHPBCKX000022	-1.28266	0.000115617	0.000584192
evm.TU.chr1.24	GWHPBCKX000023	-0.680626	0.0191595	0.0421101
evm.TU.chr1.27	GWHPBCKX000026	3.80608	9.64579e-10	4.30949e-08
evm.TU.chr1.28	GWHPBCKX000027	4.98359	7.41016e-08	1.39437e-06
evm.TU.chr1.29	GWHPBCKX000028	-1.00751	0.00865049	0.0216296
evm.TU.chr1.30	GWHPBCKX000029	1.67492	1.55358e-06	1.67676e-05
evm.TU.chr1.34	GWHPBCKX000033	0.925763	0.000397476	0.00163742
evm.TU.chr1.35	GWHPBCKX000034	-0.609893	0.00270669	0.00818745
evm.TU.chr1.37	GWHPBCKX000036	-1.57761	7.7031e-08	1.44113e-06
evm.TU.chr1.39	GWHPBCKX000038	-0.892793	0.000106408	0.000545307
evm.TU.chr1.40	GWHPBCKX000039	2.69327	4.75559e-06	4.21519e-05
evm.TU.chr1.44	GWHPBCKX000043	-0.813339	0.00217688	0.00683051
evm.TU.chr1.46	GWHPBCKX000045	0.657575	0.0112599	0.0269578
evm.TU.chr1.49	GWHPBCKX000048	2.69571	6.58636e-05	0.000368632
evm.TU.chr1.51	GWHPBCKX000050	2.0371	4.96098e-07	6.53773e-06
evm.TU.chr1.52	GWHPBCKX000051	0.825817	8.68611e-05	0.000461691
evm.TU.chr1.53	GWHPBCKX000052	-2.25364	2.97111e-09	1.04059e-07
evm.TU.chr1.63	GWHPBCKX000062	-3.9046	0.00202588	0.00643764
evm.TU.chr1.65	GWHPBCKX000064	-3.55721	1.17844e-05	9.0397e-05
evm.TU.chr1.67	GWHPBCKX000066	-3.63158	1.7444e-05	0.000124798
evm.TU.chr1.76	GWHPBCKX000075	-2.94693	6.83429e-08	1.30368e-06
evm.TU.chr1.77	GWHPBCKX000076	-5.16037	0.009488	0.0233246
evm.TU.chr1.78	GWHPBCKX000077	1.00161	0.00558265	0.0149945
evm.TU.chr1.79	GWHPBCKX000078	1.44221	0.00146637	0.00492199
evm.TU.chr1.80	GWHPBCKX000079	-1.77101	0.000189912	0.000878514
evm.TU.chr1.83	GWHPBCKX000082	-2.4005	0.00893553	0.022208
evm.TU.chr1.90	GWHPBCKX000089	-2.62053	0.00168421	0.00553277
evm.TU.chr1.105	GWHPBCKX000104	-3.78075	0.00144502	0.00486124
evm.TU.chr1.110	GWHPBCKX000109	-1.66687	0.00851069	0.0213528
evm.TU.chr1.124	GWHPBCKX000122	2.09709	1.32384e-07	2.22795e-06
evm.TU.chr1.134	GWHPBCKX000132	-1.12415	0.00109035	0.00384441
evm.TU.chr1.136	GWHPBCKX000134	1.07598	0.000343413	0.0014502
evm.TU.chr1.137	GWHPBCKX000135	-1.12744	0.0185296	0.0409728
evm.TU.chr1.138	GWHPBCKX000136	-2.70418	1.82864e-12	2.79864e-10
evm.TU.chr1.140	GWHPBCKX000138	1.10886	0.00194379	0.00622258
evm.TU.chr1.142	GWHPBCKX000140	1.56668	0.000511019	0.00202388
evm.TU.chr1.144	GWHPBCKX000142	0.969773	4.38705e-06	3.9449e-05
evm.TU.chr1.147	GWHPBCKX000145	2.74567	2.844e-11	2.46793e-09
evm.TU.chr1.148	GWHPBCKX000146	-3.23136	0.00208798	0.00659939
evm.TU.chr1.149	GWHPBCKX000147	-2.78245	0.00042004	0.00171528
evm.TU.chr1.150	GWHPBCKX000148	0.802916	0.00242593	0.00749091
evm.TU.chr1.151	GWHPBCKX000149	-0.608696	0.00723879	0.0186813
evm.TU.chr1.154	GWHPBCKX000152	1.14443	0.00750018	0.0192359
evm.TU.chr1.177	GWHPBCKX000170	1.41542	0.000311284	0.00133394
evm.TU.chr1.178	GWHPBCKX000171	0.573799	0.0200911	0.0437765
evm.TU.chr1.181	GWHPBCKX000174	-2.14049	1.8451e-07	2.90406e-06
evm.TU.chr1.183	GWHPBCKX000176	1.47905	1.82506e-05	0.000129567
evm.TU.chr1.185	GWHPBCKX000178	1.2496	0.000506254	0.00200664
evm.TU.chr11.2312	GWHPBCKX008760	-5.57348	7.06342e-08	1.33862e-06
evm.TU.chr1.190	GWHPBCKX000183	-2.19988	0.00119001	0.00412915
evm.TU.chr1.193	GWHPBCKX000186	1.88228	0.00311503	0.00920633
evm.TU.chr1.196	GWHPBCKX000189	-2.60794	0.000153574	0.000738355
evm.TU.chr1.199	GWHPBCKX000192	1.74052	0.00185136	0.00598085
evm.TU.chr1.205	GWHPBCKX000195	-7.13111	1.1301e-07	1.96836e-06
evm.TU.chr1.213	GWHPBCKX000202	1.61877	0.000202092	0.000926257
evm.TU.chr1.219	GWHPBCKX000208	-1.35715	0.0137931	0.0320479
evm.TU.chr1.222	GWHPBCKX000211	1.99239	9.55705e-05	0.000499784
evm.TU.chr1.223	GWHPBCKX000212	1.79647	1.28226e-07	2.17302e-06
evm.TU.chr1.229	GWHPBCKX000217	0.643331	0.00795147	0.0201803
evm.TU.chr1.228	GWHPBCKX000216	-1.54188	2.29839e-06	2.31308e-05
evm.TU.chr1.239	GWHPBCKX000227	-5.84566	0.000178328	0.000834859
evm.TU.chr1.259	GWHPBCKX000244	-1.15875	0.00181494	0.00588471
evm.TU.chr1.248	GWHPBCKX000235	-4.20372	0.0017609	0.00573532
evm.TU.chr1.260	GWHPBCKX000245	3.18132	0.00529223	0.0143634
evm.TU.chr1.266	GWHPBCKX000249	-3.90598	3.2397e-07	4.6202e-06
evm.TU.chr1.268	GWHPBCKX000251	-3.03803	0.00028644	0.00124033
evm.TU.chr1.273	GWHPBCKX000255	1.35901	9.10206e-08	1.65043e-06
evm.TU.chr1.293	GWHPBCKX000272	0.887062	0.0118037	0.0280592
evm.TU.chr1.295	GWHPBCKX000274	1.57673	5.11654e-08	1.03384e-06
evm.TU.chr1.299	GWHPBCKX000278	-1.48109	0.000105794	0.000542879
evm.TU.chr1.304	GWHPBCKX000283	1.82588	0.00601369	0.0159517
evm.TU.chr1.309	GWHPBCKX000288	3.71674	1.82565e-06	1.92342e-05
evm.TU.chr1.317	GWHPBCKX000296	1.32237	4.72299e-06	4.19395e-05
evm.TU.chr1.318	GWHPBCKX000297	1.41411	0.00574855	0.0153616
evm.TU.chr1.341	GWHPBCKX000315	2.96018	7.9503e-09	2.27262e-07
evm.TU.chr9.2141	GWHPBCKX035463	-2.13026	9.6812e-05	0.000504706
evm.TU.chr1.349	GWHPBCKX000322	1.04309	0.0188188	0.0414927
evm.TU.chr1.361	GWHPBCKX000330	5.2304	1.85352e-11	1.7836e-09
evm.TU.chr1.365	GWHPBCKX000334	-2.47656	0.000181329	0.000846058
evm.TU.chr1.366	GWHPBCKX000335	-1.24892	0.0042412	0.0118996
evm.TU.chr1.373	GWHPBCKX000342	-0.737429	0.010632	0.0256759
evm.TU.chr1.375	GWHPBCKX000344	-2.69376	0.00553515	0.0148896
evm.TU.chr1.374	GWHPBCKX000343	-1.21787	0.00916042	0.0226511
evm.TU.chr1.378	GWHPBCKX000347	-6.9927	9.23938e-15	6.41411e-12
evm.TU.chr1.380	GWHPBCKX000349	3.5523	1.02326e-06	1.18417e-05
evm.TU.chr1.360	GWHPBCKX000329	1.34692	4.94329e-05	0.000290646
evm.TU.chr1.362	GWHPBCKX000331	1.18223	0.00083136	0.00306874
evm.TU.chr1.395	GWHPBCKX000362	1.27483	6.74219e-05	0.000375622
evm.TU.chr1.390	GWHPBCKX000358	1.55299	4.00413e-06	3.6835e-05
evm.TU.chr1.391	GWHPBCKX000359	1.92806	7.24043e-07	8.90817e-06
evm.TU.chr1.399	GWHPBCKX000365	2.01861	0.00162322	0.00536693
evm.TU.chr1.400	GWHPBCKX000366	1.33651	0.000339397	0.00143887
evm.TU.chr1.401	GWHPBCKX000367	1.03275	9.9192e-05	0.00051497
evm.TU.chr1.412	GWHPBCKX000377	-2.08322	0.000165422	0.000784838
evm.TU.chr1.414	GWHPBCKX000379	4.41716	0.000932669	0.00337791
evm.TU.chr1.419	GWHPBCKX000384	1.10991	0.000238188	0.00106288
evm.TU.chr1.420	GWHPBCKX000385	-2.32023	6.03383e-06	5.12164e-05
evm.TU.chr1.421	GWHPBCKX000386	0.932428	0.000205825	0.000940253
evm.TU.chr1.422	GWHPBCKX000387	3.45895	0.0072872	0.0187913
evm.TU.chr1.440	GWHPBCKX000404	0.753742	0.00561726	0.0150708
evm.TU.chr1.441	GWHPBCKX000405	-0.845295	0.00707237	0.0183077
evm.TU.chr1.442	GWHPBCKX000406	-2.3864	1.93952e-08	4.66155e-07
evm.TU.chr1.450	GWHPBCKX000413	2.85809	1.18593e-08	3.1406e-07
evm.TU.chr1.455	GWHPBCKX000417	2.93618	3.59364e-11	2.95988e-09
evm.TU.chr1.459	GWHPBCKX000421	3.72706	0.000172983	0.000812577
evm.TU.chr1.470	GWHPBCKX000432	3.28769	1.91713e-05	0.000134628
evm.TU.chr1.475	GWHPBCKX000437	1.71087	4.99955e-06	4.40332e-05
evm.TU.chr1.476	GWHPBCKX000438	-2.45319	2.6486e-07	3.92106e-06
evm.TU.chr1.478	GWHPBCKX000440	-2.77573	0.00238365	0.007385
evm.TU.chr1.481	GWHPBCKX000443	1.92605	0.00242873	0.00749671
evm.TU.chr1.495	GWHPBCKX000456	-1.65826	0.00552448	0.0148671
evm.TU.chr1.496	GWHPBCKX000457	-1.31401	8.88537e-06	7.10756e-05
evm.TU.chr1.503	GWHPBCKX000464	-2.06423	0.000878028	0.00320828
evm.TU.chr1.504	GWHPBCKX000465	-1.54686	0.00316781	0.009341
evm.TU.chr1.505	GWHPBCKX000466	0.882415	0.000950753	0.00343253
evm.TU.chr1.506	GWHPBCKX000467	4.62028	2.2922e-07	3.48637e-06
evm.TU.chr1.514	GWHPBCKX000475	0.757372	0.00457993	0.0126942
evm.TU.chr1.518	GWHPBCKX000479	-4.55227	6.63832e-08	1.27758e-06
evm.TU.chr1.520	GWHPBCKX000481	-2.3567	0.0210566	0.0455231
evm.TU.chr1.522	GWHPBCKX000483	2.57624	3.84558e-06	3.56634e-05
evm.TU.chr1.526	GWHPBCKX000487	-5.26711	1.01221e-07	1.80011e-06
evm.TU.chr1.533	GWHPBCKX000493	-3.94589	3.55847e-09	1.20504e-07
evm.TU.chr11.2884	GWHPBCKX009187	1.15358	0.00172088	0.00563044
evm.TU.chr1.540	GWHPBCKX000500	-3.41884	2.09993e-08	4.96574e-07
evm.TU.chr1.543	GWHPBCKX000503	-3.28264	1.43499e-08	3.64618e-07
evm.TU.chr1.544	GWHPBCKX000504	-1.43575	0.00519863	0.0141508
evm.TU.chr1.549	GWHPBCKX000508	-2.1419	0.0114444	0.0273052
evm.TU.chr1.552	GWHPBCKX000511	1.0798	0.000485184	0.00194016
evm.TU.chr1.556	GWHPBCKX000515	1.16265	0.00934644	0.0230232
evm.TU.chr1.558	GWHPBCKX000517	2.63802	0.00716822	0.0185262
evm.TU.chr1.561	GWHPBCKX000520	-7.27065	5.26245e-08	1.05892e-06
evm.TU.chr1.563	GWHPBCKX000521	-12.5542	4.64883e-10	2.40971e-08
evm.TU.chr1.565	GWHPBCKX000523	1.647	0.0100206	0.0244484
evm.TU.chr1.568	GWHPBCKX000526	3.5291	3.08898e-07	4.4569e-06
evm.TU.chr1.576	GWHPBCKX000534	-5.05011	8.45615e-05	0.000451804
evm.TU.chr1.580	GWHPBCKX000536	2.13	3.83842e-07	5.29534e-06
evm.TU.chr1.581	GWHPBCKX000537	-1.13842	3.37493e-05	0.000212029
evm.TU.chr1.593	GWHPBCKX000549	0.662563	0.00735003	0.0189213
evm.TU.chr1.595	GWHPBCKX000551	-8.83494	2.45869e-08	5.68939e-07
evm.TU.chr1.597	GWHPBCKX000553	-6.79029	8.71676e-12	1.0207e-09
evm.TU.chr1.600	GWHPBCKX000556	3.05564	3.82189e-05	0.000234451
evm.TU.chr1.603	GWHPBCKX000559	0.842393	0.00194996	0.00623923
evm.TU.chr1.605	GWHPBCKX000561	-1.37433	1.77355e-05	0.000126537
evm.TU.chr1.607	GWHPBCKX000563	0.739136	0.00354266	0.010255
evm.TU.chr1.608	GWHPBCKX000564	2.61108	0.0059413	0.0157985
evm.TU.chr1.616	GWHPBCKX000572	1.73726	2.60819e-07	3.87857e-06
evm.TU.chr1.620	GWHPBCKX000576	2.4503	5.20397e-05	0.000302408
evm.TU.chr1.627	GWHPBCKX000583	1.72156	1.66739e-07	2.66975e-06
evm.TU.chr1.630	GWHPBCKX000586	1.35957	0.0140181	0.0324625
evm.TU.chr1.631	GWHPBCKX000587	-4.74836	7.35255e-05	0.000403713
evm.TU.chr1.632	GWHPBCKX000588	3.94864	9.7129e-09	2.65915e-07
evm.TU.chr1.636	GWHPBCKX000592	0.646555	0.00180221	0.00585124
evm.TU.chr1.641	GWHPBCKX000596	1.08995	0.00146418	0.00491633
evm.TU.chr1.645	GWHPBCKX000600	-2.04288	0.00929434	0.0229123
evm.TU.chr1.652	GWHPBCKX000607	-8.44001	1.35423e-07	2.26342e-06
evm.TU.chr1.655	GWHPBCKX000610	-1.06947	0.00107951	0.00381241
evm.TU.chr1.659	GWHPBCKX000614	1.85522	8.64579e-09	2.41808e-07
evm.TU.chr1.660	GWHPBCKX000615	-1.86215	0.000335227	0.00142398
evm.TU.chr1.661	GWHPBCKX000616	-2.57765	1.585e-09	6.28762e-08
evm.TU.chr1.559	GWHPBCKX000518	4.99498	7.24093e-07	8.90817e-06
evm.TU.chr1.667	GWHPBCKX000621	1.5279	0.000120322	0.000602182
evm.TU.chr1.669	GWHPBCKX000622	1.11437	0.00286247	0.0085786
evm.TU.chr1.682	GWHPBCKX000633	-2.87295	7.72299e-08	1.44346e-06
evm.TU.chr1.684	GWHPBCKX000635	1.12532	0.00943836	0.0232202
evm.TU.chr1.696	GWHPBCKX000647	1.26326	0.0221696	0.0475591
evm.TU.chr1.699	GWHPBCKX000649	-3.95137	0.000152117	0.000732981
evm.TU.chr1.701	GWHPBCKX000651	0.939411	0.0185303	0.0409728
evm.TU.chr1.702	GWHPBCKX000652	-6.0783	2.54381e-07	3.79236e-06
evm.TU.chr1.704	GWHPBCKX000654	-1.74947	0.0167501	0.0375362
evm.TU.chr1.705	GWHPBCKX000655	-5.92209	3.65718e-05	0.000225892
evm.TU.chr1.706	GWHPBCKX000656	-5.56154	0.00863525	0.0215989
evm.TU.chr1.710	GWHPBCKX000659	-3.92876	2.99248e-06	2.88818e-05
evm.TU.chr1.715	GWHPBCKX000664	-1.01806	0.00358338	0.0103467
evm.TU.chr1.718	GWHPBCKX000667	0.698993	0.00377756	0.0108146
evm.TU.chr1.724	GWHPBCKX000672	1.99703	3.51722e-05	0.000218987
evm.TU.chr1.725	GWHPBCKX000673	0.53264	0.0138914	0.0322145
evm.TU.chr1.728	GWHPBCKX000676	-4.96464	2.47528e-10	1.42773e-08
evm.TU.chr1.730	GWHPBCKX000678	-4.28572	1.17204e-12	1.94719e-10
evm.TU.chr1.732	GWHPBCKX000680	1.80074	5.35667e-06	4.6442e-05
evm.TU.chr10.2240	GWHPBCKX006719	-1.16737	0.00556638	0.014955
evm.TU.chr1.733	GWHPBCKX000681	-0.596904	0.00790103	0.0200785
evm.TU.chr1.738	GWHPBCKX000686	1.04938	0.0120935	0.0286325
evm.TU.chr1.740	GWHPBCKX000688	-2.78685	0.000184578	0.000858332
evm.TU.chr1.743	GWHPBCKX000691	-1.55884	0.00371802	0.0106641
evm.TU.chr1.744	GWHPBCKX000692	-3.43829	2.37472e-06	2.38306e-05
evm.TU.chr1.754	GWHPBCKX000699	3.91628	4.98461e-09	1.55523e-07
evm.TU.chr1.762	GWHPBCKX000707	-3.33321	3.20268e-07	4.58085e-06
evm.TU.chr1.768	GWHPBCKX000713	-1.41502	0.00996886	0.0243405
evm.TU.chr1.777	GWHPBCKX000721	-2.86133	4.84938e-06	4.28465e-05
evm.TU.chr1.782	GWHPBCKX000726	-3.19124	0.000449246	0.00181623
evm.TU.chr1.791	GWHPBCKX000735	-2.39943	4.15658e-05	0.000251621
evm.TU.chr1.792	GWHPBCKX000736	0.864054	0.00608405	0.016101
evm.TU.chr1.795	GWHPBCKX000738	2.02071	5.05323e-07	6.63681e-06
evm.TU.chr1.801	GWHPBCKX000743	-3.20862	8.7505e-05	0.000464479
evm.TU.chr1.806	GWHPBCKX000747	-1.83048	4.67482e-05	0.000278228
evm.TU.chr1.807	GWHPBCKX000748	-1.77255	8.31325e-06	6.7051e-05
evm.TU.chr1.813	GWHPBCKX000754	-3.11146	0.000410473	0.00168222
evm.TU.chr1.816	GWHPBCKX000757	1.22703	0.000371689	0.00154642
evm.TU.chr1.818	GWHPBCKX000759	1.40588	3.11001e-07	4.47869e-06
evm.TU.chr1.830	GWHPBCKX000771	-4.37116	0.000175925	0.0008252
evm.TU.chr1.831	GWHPBCKX000772	1.77739	0.00172763	0.00564871
evm.TU.chr1.835	GWHPBCKX000776	-4.26159	0.015607	0.0354569
evm.TU.chr1.836	GWHPBCKX000777	-1.00806	0.000357958	0.00150216
evm.TU.chr1.855	GWHPBCKX000794	-3.05658	0.000488255	0.00195121
evm.TU.chr1.856	GWHPBCKX000795	0.78513	0.0110704	0.0265696
evm.TU.chr1.863	GWHPBCKX000801	-0.906335	0.000929043	0.0033654
evm.TU.chr1.879	GWHPBCKX000816	2.79993	8.95275e-07	1.06502e-05
evm.TU.chr1.880	GWHPBCKX000817	1.42841	1.31812e-05	9.93469e-05
evm.TU.chr1.881	GWHPBCKX000818	-4.63197	7.53921e-05	0.000412112
evm.TU.chr1.885	GWHPBCKX000821	1.12636	0.0117002	0.0278439
evm.TU.chr1.894	GWHPBCKX000830	-2.32635	3.53679e-08	7.67279e-07
evm.TU.chr1.898	GWHPBCKX000834	0.98241	0.00370723	0.0106379
evm.TU.chr1.907	GWHPBCKX000843	0.799787	0.018923	0.04168
evm.TU.chr1.911	GWHPBCKX000846	-0.981246	0.000576038	0.0022403
evm.TU.chr1.912	GWHPBCKX000847	1.92327	0.00016141	0.000769371
evm.TU.chr1.923	GWHPBCKX000857	1.17651	0.00131401	0.00449677
evm.TU.chr1.925	GWHPBCKX000859	-9.49792	1.70023e-12	2.66525e-10
evm.TU.chr1.929	GWHPBCKX000862	2.82515	2.23145e-11	2.05568e-09
evm.TU.chr1.931	GWHPBCKX000864	-2.42581	4.07987e-12	5.39487e-10
evm.TU.chr1.932	GWHPBCKX000865	-3.90427	4.78079e-09	1.50905e-07
evm.TU.chr1.933	GWHPBCKX000866	-1.25182	0.0129742	0.0304544
evm.TU.chr1.941	GWHPBCKX000874	-1.29772	1.5982e-05	0.000116003
evm.TU.chr1.942	GWHPBCKX000875	-5.0244	2.89851e-06	2.81284e-05
evm.TU.chr1.944	GWHPBCKX000877	-2.89514	0.000308678	0.00132515
evm.TU.chr1.948	GWHPBCKX000881	0.956218	0.000271903	0.00118957
evm.TU.chr1.952	GWHPBCKX000884	-2.25651	0.000981141	0.00351899
evm.TU.chr1.953	GWHPBCKX000885	-3.71044	1.29652e-07	2.19337e-06
evm.TU.chr1.965	GWHPBCKX000894	-1.14275	0.000311515	0.00133413
evm.TU.chr1.970	GWHPBCKX000899	-3.17055	0.000106013	0.000543574
evm.TU.chr1.973	GWHPBCKX000902	1.72815	4.94009e-05	0.000290546
evm.TU.chr1.974	GWHPBCKX000903	-0.615886	0.00540881	0.0146145
evm.TU.chr1.977	GWHPBCKX000906	1.53547	6.06513e-07	7.6854e-06
evm.TU.chr1.978	GWHPBCKX000907	1.5986	8.13384e-08	1.50148e-06
evm.TU.chr10.2405	GWHPBCKX006873	1.62778	1.84608e-05	0.000130726
evm.TU.chr1.985	GWHPBCKX000913	2.13422	0.000998322	0.00356979
evm.TU.chr1.987	GWHPBCKX000915	-1.88672	0.0022119	0.00692666
evm.TU.chr1.988	GWHPBCKX000916	-2.09059	0.000321222	0.00137048
evm.TU.chr1.990	GWHPBCKX000918	-2.07299	0.013472	0.0314368
evm.TU.chr1.995	GWHPBCKX000923	-8.52969	7.97736e-14	3.11096e-11
evm.TU.chr1.997	GWHPBCKX000925	1.04683	6.37775e-05	0.000358712
evm.TU.chr1.998	GWHPBCKX000926	-3.81471	7.01084e-10	3.35657e-08
evm.TU.chr1.1003	GWHPBCKX000930	-7.06236	5.53878e-09	1.68223e-07
evm.TU.chr1.1004	GWHPBCKX000931	-3.64508	5.10164e-08	1.0319e-06
evm.TU.chr1.1006	GWHPBCKX000933	2.86298	2.08583e-08	4.94444e-07
evm.TU.chr1.1007	GWHPBCKX000934	2.26004	0.00138215	0.00468951
evm.TU.chr1.1008	GWHPBCKX000935	-2.35064	1.66244e-08	4.08527e-07
evm.TU.chr1.1009	GWHPBCKX000936	-1.21787	8.40911e-07	1.01024e-05
evm.TU.chr1.1015	GWHPBCKX000942	-5.45564	1.38026e-06	1.51665e-05
evm.TU.chr1.1019	GWHPBCKX000946	1.22428	0.00817021	0.0206599
evm.TU.chr1.1020	GWHPBCKX000947	0.754828	0.00270356	0.00817926
evm.TU.chr1.1021	GWHPBCKX000948	-1.85594	6.61523e-07	8.256e-06
evm.TU.chr1.1022	GWHPBCKX000949	-0.769342	0.0110472	0.0265172
evm.TU.chr1.1023	GWHPBCKX000950	-1.2606	0.0067623	0.0176025
evm.TU.chr1.1038	GWHPBCKX000962	-1.65382	0.0139941	0.0324294
evm.TU.chr1.1042	GWHPBCKX000966	-2.18869	8.2921e-05	0.00044529
evm.TU.chr1.1045	GWHPBCKX000969	2.36509	1.04114e-09	4.58879e-08
evm.TU.chr1.1074	GWHPBCKX000994	-9.19211	5.13092e-09	1.59067e-07
evm.TU.chr1.1080	GWHPBCKX000999	-1.39689	5.13191e-05	0.000299202
evm.TU.chr1.1090	GWHPBCKX001009	-5.52867	0.00345412	0.0100467
evm.TU.chr1.1091	GWHPBCKX001010	-1.72594	0.0024629	0.00757377
evm.TU.chr1.1093	GWHPBCKX001012	-7.64373	0.00358413	0.0103473
evm.TU.chr1.1105	GWHPBCKX001024	1.67919	4.5428e-08	9.44417e-07
evm.TU.chr1.1106	GWHPBCKX001025	1.4924	3.05033e-06	2.92946e-05
evm.TU.chr1.1107	GWHPBCKX001026	1.44523	0.0121939	0.0288281
evm.TU.chr1.1108	GWHPBCKX001027	-0.572855	0.00531961	0.0144236
evm.TU.chr1.1112	GWHPBCKX001031	1.00634	0.00796134	0.0202
evm.TU.chr1.1119	GWHPBCKX001037	0.533744	0.0208688	0.0451924
evm.TU.chr1.1121	GWHPBCKX001039	1.36688	9.39937e-05	0.000493664
evm.TU.chr1.1122	GWHPBCKX001040	-6.37707	3.7844e-05	0.000232641
evm.TU.chr1.1127	GWHPBCKX001045	-1.60422	1.83745e-06	1.93479e-05
evm.TU.chr1.1128	GWHPBCKX001046	0.663864	0.00560921	0.0150534
evm.TU.chr1.1133	GWHPBCKX001051	-0.622289	0.0132925	0.0310739
evm.TU.chr1.1135	GWHPBCKX001053	5.8603	1.25994e-06	1.40671e-05
evm.TU.chr1.1149	GWHPBCKX001063	-2.10623	0.0192362	0.0422262
evm.TU.chr1.1155	GWHPBCKX001069	-2.87268	0.00196826	0.00628848
evm.TU.chr1.1158	GWHPBCKX001071	1.15579	0.000209028	0.000951616
evm.TU.chr1.1165	GWHPBCKX001078	0.677449	0.0031711	0.00934787
evm.TU.chr1.1167	GWHPBCKX001080	1.25553	3.58037e-05	0.000222041
evm.TU.chr1.1168	GWHPBCKX001081	-1.08943	0.0137681	0.0320048
evm.TU.chr1.1169	GWHPBCKX001082	1.00962	0.00202366	0.00643374
evm.TU.chr1.1170	GWHPBCKX001083	1.70331	0.00672217	0.0175108
evm.TU.chr1.1172	GWHPBCKX001085	4.26266	5.83872e-07	7.44705e-06
evm.TU.chr1.1179	GWHPBCKX001089	1.00299	0.00526661	0.0143118
evm.TU.chr1.1181	GWHPBCKX001091	0.911001	0.000138195	0.000676974
evm.TU.chr1.1182	GWHPBCKX001092	-2.6481	2.42064e-05	0.000162698
evm.TU.chr1.1194	GWHPBCKX001103	-3.04865	2.79193e-11	2.44457e-09
evm.TU.chr1.1196	GWHPBCKX001105	3.437	3.46287e-09	1.1809e-07
evm.TU.chr1.1200	GWHPBCKX001109	2.6093	2.25292e-05	0.000153711
evm.TU.chr1.1209	GWHPBCKX001118	-2.6656	0.00566119	0.0151657
evm.TU.chr1.1213	GWHPBCKX001122	-0.949354	0.00747469	0.0191882
evm.TU.chr1.1217	GWHPBCKX001126	1.45974	9.03173e-06	7.2098e-05
evm.TU.chr1.1223	GWHPBCKX001131	-0.882341	0.00605641	0.0160388
evm.TU.chr1.1224	GWHPBCKX001132	1.17114	0.00206282	0.00653154
evm.TU.chr1.1225	GWHPBCKX001133	2.03312	3.14962e-05	0.000200861
evm.TU.chr1.1226	GWHPBCKX001134	3.56187	0.000206756	0.000942967
evm.TU.chr1.1230	GWHPBCKX001138	1.3486	4.20019e-06	3.83482e-05
evm.TU.chr1.1231	GWHPBCKX001139	-2.82969	2.65884e-07	3.93322e-06
evm.TU.chr1.1233	GWHPBCKX001141	0.746198	0.0164079	0.0369311
evm.TU.chr1.1240	GWHPBCKX001148	-1.17222	0.0059052	0.0157132
evm.TU.chr1.1241	GWHPBCKX001149	0.663856	0.0197136	0.0431218
evm.TU.chr1.1246	GWHPBCKX001153	3.94463	2.81713e-08	6.33788e-07
evm.TU.chr1.1265	GWHPBCKX001169	1.3053	0.00630445	0.0165782
evm.TU.chr1.1267	GWHPBCKX001171	0.870451	0.000168062	0.000794259
evm.TU.chr1.1268	GWHPBCKX001172	0.928	8.2243e-05	0.000442469
evm.TU.chr8.1084	GWHPBCKX032140	-6.88695	0.000410293	0.00168184
evm.TU.chr1.1277	GWHPBCKX001176	4.99231	2.20458e-06	2.23774e-05
evm.TU.chr1.1279	GWHPBCKX001178	-1.52986	0.00126649	0.00435025
evm.TU.chr1.1283	GWHPBCKX001182	0.780384	0.0194357	0.0425969
evm.TU.chr1.1285	GWHPBCKX001184	-6.6765	3.22206e-08	7.0929e-07
evm.TU.chr1.1292	GWHPBCKX001191	1.2068	4.06415e-06	3.73115e-05
evm.TU.chr1.1293	GWHPBCKX001192	-1.16202	0.00938452	0.0231053
evm.TU.chr1.1295	GWHPBCKX001193	1.24879	0.00891679	0.0221728
evm.TU.chr1.1297	GWHPBCKX001195	3.10108	1.15529e-05	8.89037e-05
evm.TU.chr1.1300	GWHPBCKX001198	1.37571	2.15816e-05	0.00014842
evm.TU.chr1.1304	GWHPBCKX001202	-7.75186	1.09274e-07	1.91876e-06
evm.TU.chr1.1307	GWHPBCKX001203	3.38136	3.32573e-09	1.14215e-07
evm.TU.chr1.1309	GWHPBCKX001205	1.06226	1.21289e-05	9.25641e-05
evm.TU.chr1.1312	GWHPBCKX001208	-4.49256	1.31523e-06	1.46088e-05
evm.TU.chr1.1317	GWHPBCKX001212	0.956047	0.00831411	0.0209529
evm.TU.chr1.1318	GWHPBCKX001213	-2.67942	0.000731156	0.00275591
evm.TU.chr1.1319	GWHPBCKX001214	-5.42176	0.00640773	0.016802
evm.TU.chr1.1320	GWHPBCKX001215	-4.89901	4.54737e-14	2.0089e-11
evm.TU.chr1.1323	GWHPBCKX001218	1.56735	0.000971248	0.00349349
evm.TU.chr1.1326	GWHPBCKX001220	-1.4051	3.83426e-06	3.55923e-05
evm.TU.chr1.1328	GWHPBCKX001222	0.579275	0.00892227	0.0221836
evm.TU.chr1.1333	GWHPBCKX001226	3.50321	2.6146e-05	0.000172925
evm.TU.chr1.1335	GWHPBCKX001228	-4.25639	1.82026e-11	1.77696e-09
evm.TU.chr1.1336	GWHPBCKX001229	-10.2607	8.03739e-19	9.44195e-15
evm.TU.chr1.1339	GWHPBCKX001232	0.708447	0.0188257	0.0414952
evm.TU.chr1.1353	GWHPBCKX001242	1.8958	1.59297e-08	3.94447e-07
evm.TU.chr1.1355	GWHPBCKX001244	-2.90162	1.01356e-10	6.81717e-09
evm.TU.chr1.1359	GWHPBCKX001247	-3.36312	0.000573808	0.00223297
evm.TU.chr1.1366	GWHPBCKX001254	-5.87388	7.37452e-06	6.05504e-05
evm.TU.chr1.1375	GWHPBCKX001260	1.48124	1.24872e-05	9.50751e-05
evm.TU.chr1.1396	GWHPBCKX001277	-4.19233	3.08918e-05	0.000197725
evm.TU.chr1.1397	GWHPBCKX001278	1.90215	1.11324e-06	1.27065e-05
evm.TU.chr1.1405	GWHPBCKX001285	-3.26452	0.01677	0.0375678
evm.TU.chr1.1406	GWHPBCKX001286	-3.93718	2.00877e-11	1.89546e-09
evm.TU.chr1.1413	GWHPBCKX001291	-0.809335	0.0039236	0.0111436
evm.TU.chr1.1415	GWHPBCKX001293	1.75362	0.000396188	0.00163357
evm.TU.chr1.1425	GWHPBCKX001302	-7.03462	0.0164979	0.0370735
evm.TU.chr1.1428	GWHPBCKX001305	0.988055	0.0149438	0.034214
evm.TU.chr1.1429	GWHPBCKX001306	5.29559	6.72482e-08	1.2904e-06
evm.TU.chr1.1430	GWHPBCKX001307	0.621053	0.00269635	0.00815999
evm.TU.chr1.1432	GWHPBCKX001309	-4.09831	1.10982e-05	8.59467e-05
evm.TU.chr1.1447	GWHPBCKX001321	-9.8034	4.64389e-06	4.13883e-05
evm.TU.chr1.1453	GWHPBCKX001327	6.01058	9.76112e-05	0.000507736
evm.TU.chr1.1454	GWHPBCKX001328	4.09099	7.0919e-07	8.76366e-06
evm.TU.chr1.1468	GWHPBCKX001340	2.70148	0.000123174	0.000613253
evm.TU.chr1.1471	GWHPBCKX001343	1.62681	0.00964941	0.0236708
evm.TU.chr1.1475	GWHPBCKX001346	3.42738	3.7143e-06	3.46942e-05
evm.TU.chr1.1484	GWHPBCKX001354	-2.22659	0.0199569	0.0435427
evm.TU.chr1.1485	GWHPBCKX001355	2.44202	2.13819e-05	0.000147193
evm.TU.chr1.1489	GWHPBCKX001359	-5.79356	4.74607e-05	0.000281091
evm.TU.chr1.1490	GWHPBCKX001360	-3.16688	2.81119e-05	0.000183585
evm.TU.chr1.1499	GWHPBCKX001366	4.14169	8.21951e-09	2.33242e-07
evm.TU.chr1.1500	GWHPBCKX001367	-1.34469	0.0027161	0.00820442
evm.TU.chr1.1501	GWHPBCKX001368	-2.92236	0.000490237	0.00195752
evm.TU.chr1.1509	GWHPBCKX001374	1.50798	0.00696165	0.018062
evm.TU.chr1.1510	GWHPBCKX001375	0.727984	0.000473639	0.0019014
evm.TU.chr1.1514	GWHPBCKX001379	-2.03906	0.0112882	0.0270143
evm.TU.chr1.1515	GWHPBCKX001380	1.21973	0.000302728	0.00130273
evm.TU.chr1.1531	GWHPBCKX001393	-0.738021	0.00236774	0.00734036
evm.TU.chr1.1536_evm.TU.chr1.1537	GWHPBCKX001398	0.614901	0.0176383	0.0392414
evm.TU.chr1.1540	GWHPBCKX001401	-0.975096	0.00930184	0.0229232
evm.TU.chr1.1545	GWHPBCKX001406	-2.23913	0.000311487	0.00133413
evm.TU.chr1.1546	GWHPBCKX001407	-1.5994	0.00324651	0.00953099
evm.TU.chr1.1564	GWHPBCKX001423	0.678847	0.0159437	0.036091
evm.TU.chr1.1568	GWHPBCKX001427	0.975407	0.000389627	0.001609
evm.TU.chr1.1572	GWHPBCKX001431	0.790653	0.00508152	0.013865
evm.TU.chr1.1574	GWHPBCKX001432	-5.34014	1.50808e-07	2.46751e-06
evm.TU.chr1.1596	GWHPBCKX001451	0.840178	0.00912735	0.0225866
evm.TU.chr1.1605	GWHPBCKX001458	-1.7125	4.81963e-07	6.37306e-06
evm.TU.chr1.1607	GWHPBCKX001460	-1.79704	9.55143e-08	1.71749e-06
evm.TU.chr1.1431	GWHPBCKX001308	-2.9455	0.00239716	0.00741385
evm.TU.chr1.1611	GWHPBCKX001463	-2.25719	1.00716e-06	1.16878e-05
evm.TU.chr1.1614	GWHPBCKX001465	-3.24821	0.0117901	0.0280303
evm.TU.chr1.1630	GWHPBCKX001476	-2.20709	2.49314e-06	2.47127e-05
evm.TU.chr1.1645	GWHPBCKX001487	1.44587	0.000364617	0.00152385
evm.TU.chr1.1646	GWHPBCKX001488	0.764321	0.0200844	0.0437669
evm.TU.chr1.1647	GWHPBCKX001489	-1.06316	0.00348752	0.010121
evm.TU.chr1.1651	GWHPBCKX001493	-2.02232	1.8149e-08	4.4208e-07
evm.TU.chr1.1654	GWHPBCKX001495	0.717441	0.00266287	0.00807754
evm.TU.chr1.1657	GWHPBCKX001497	0.997655	0.0153967	0.0350922
evm.TU.chr1.1679	GWHPBCKX001515	-3.25875	0.00198896	0.0063421
evm.TU.chr1.1684	GWHPBCKX001519	1.22412	8.30073e-05	0.000445471
evm.TU.chr1.1686	GWHPBCKX001520	-2.53247	0.00119087	0.00413124
evm.TU.chr1.1721	GWHPBCKX001548	-1.11212	0.00600897	0.0159501
evm.TU.chr1.1723	GWHPBCKX001550	-4.49972	6.11788e-11	4.57582e-09
evm.TU.chr1.1739	GWHPBCKX001565	1.75162	0.000222804	0.00100437
evm.TU.chr1.1740	GWHPBCKX001566	-4.24756	0.00653467	0.0171003
evm.TU.chr1.1751	GWHPBCKX001572	-1.84217	0.00124346	0.00428552
evm.TU.chr1.1759	GWHPBCKX001576	1.62965	0.00049316	0.00196516
evm.TU.chr1.1761	GWHPBCKX001577	0.547091	0.0188806	0.0416007
evm.TU.chr1.1765	GWHPBCKX001581	-5.55525	0.000141722	0.000690772
evm.TU.chr1.1775	GWHPBCKX001590	1.43644	0.0139679	0.0323788
evm.TU.chr1.1778	GWHPBCKX001592	1.19388	2.00108e-05	0.000139366
evm.TU.chr1.1782	GWHPBCKX001596	1.12697	1.83422e-05	0.00012998
evm.TU.chr1.1783	GWHPBCKX001597	-2.9037	1.2119e-09	5.17736e-08
evm.TU.chr1.1791	GWHPBCKX001605	-2.53783	0.00172716	0.00564812
evm.TU.chr1.1807	GWHPBCKX001619	2.45902	4.70203e-05	0.000279163
evm.TU.chr1.1802	GWHPBCKX001614	2.72519	0.00243372	0.00750542
evm.TU.chr1.1806	GWHPBCKX001618	3.02382	0.00141225	0.00477164
evm.TU.chr1.1803	GWHPBCKX001615	4.03837	4.07893e-06	3.73992e-05
evm.TU.chr1.1808	GWHPBCKX001620	2.64433	9.3627e-08	1.69138e-06
evm.TU.chr1.1811	GWHPBCKX001621	1.46427	2.56331e-08	5.84122e-07
evm.TU.chr1.1814	GWHPBCKX001624	-2.18738	1.67883e-07	2.68144e-06
evm.TU.chr1.1818	GWHPBCKX001628	-2.61925	1.41281e-06	1.54543e-05
evm.TU.chr9.1954	GWHPBCKX035294	1.95555	0.0199658	0.0435524
evm.TU.chr1.1822	GWHPBCKX001631	-2.4797	1.0413e-06	1.20053e-05
evm.TU.chr1.1825	GWHPBCKX001633	0.937977	0.00101243	0.00361425
evm.TU.chr1.1847	GWHPBCKX001650	1.18731	0.00604992	0.0160303
evm.TU.chr1.1844	GWHPBCKX001647	1.62244	1.37332e-09	5.61691e-08
evm.TU.chr1.1846	GWHPBCKX001649	1.06236	0.000121737	0.000607789
evm.TU.chr1.1857	GWHPBCKX001660	-1.43875	0.0176364	0.0392414
evm.TU.chr1.1858	GWHPBCKX001661	1.34814	3.24222e-08	7.12922e-07
evm.TU.chr1.1875	GWHPBCKX001675	-0.960245	0.00872042	0.0217792
evm.TU.chr1.1882	GWHPBCKX001681	2.77415	0.000594985	0.00230385
evm.TU.chr1.1890	GWHPBCKX001688	2.42859	3.66642e-05	0.000226319
evm.TU.chr1.1898	GWHPBCKX001694	-0.860228	0.000571586	0.002227
evm.TU.chr1.1931	GWHPBCKX001714	1.4001	1.14975e-05	8.85803e-05
evm.TU.chr1.1940	GWHPBCKX001722	0.644301	0.0135533	0.0315924
evm.TU.chr1.1943	GWHPBCKX001725	-2.68484	0.000230896	0.00103509
evm.TU.chr1.1946	GWHPBCKX001727	-3.5018	0.0141805	0.0327714
evm.TU.chr1.1961	GWHPBCKX001737	2.01993	0.00735735	0.018932
evm.TU.chr1.1969	GWHPBCKX001741	-1.09885	0.000125643	0.000624459
evm.TU.chr1.1970	GWHPBCKX001742	1.15571	0.00261473	0.00796383
evm.TU.chr1.1971	GWHPBCKX001743	-1.06834	6.31865e-05	0.000355903
evm.TU.chr9.134	GWHPBCKX033775	-4.25483	0.000103646	0.000533121
evm.TU.chr1.1981	GWHPBCKX001751	1.07227	0.0032236	0.00947676
evm.TU.chr1.1995	GWHPBCKX001762	-3.47454	4.14075e-11	3.31226e-09
evm.TU.chr1.1997	GWHPBCKX001763	-4.57207	0.00423346	0.0118847
evm.TU.chr1.2000	GWHPBCKX001765	0.651372	0.00176469	0.00574381
evm.TU.chr1.2007	GWHPBCKX001771	0.586075	0.0054409	0.0146787
evm.TU.chr1.2015	GWHPBCKX001778	-1.06098	5.76231e-06	4.92023e-05
evm.TU.chr1.2016	GWHPBCKX001779	-2.71402	5.63103e-06	4.83676e-05
evm.TU.chr1.2043	GWHPBCKX001802	2.02458	0.00587167	0.015639
evm.TU.chr1.2048	GWHPBCKX001806	1.1928	9.4388e-05	0.000495333
evm.TU.chr1.2053	GWHPBCKX001810	0.812357	0.000437733	0.00177745
evm.TU.chr1.2055	GWHPBCKX001811	-2.21637	5.21439e-07	6.78884e-06
evm.TU.chr1.2057	GWHPBCKX001812	1.53237	2.25884e-07	3.44912e-06
evm.TU.chr1.2059	GWHPBCKX001814	-5.17811	0.000267414	0.00117257
evm.TU.chr1.2062	GWHPBCKX001817	-5.46848	6.07656e-05	0.000344563
evm.TU.chr1.2090	GWHPBCKX001841	1.18294	0.012129	0.0286992
evm.TU.chr10.2384	GWHPBCKX006854	-4.17527	1.5941e-05	0.000115836
evm.TU.chr1.2098	GWHPBCKX001847	0.850626	0.00203538	0.00646043
evm.TU.chr1.2107	GWHPBCKX001853	-1.13417	0.0101173	0.0246441
evm.TU.chr1.2111	GWHPBCKX001857	1.88109	0.00102994	0.00366063
evm.TU.chr1.2113	GWHPBCKX001859	0.996258	0.00225439	0.00703949
evm.TU.chr1.2115	GWHPBCKX001861	3.12581	0.000973739	0.00349927
evm.TU.chr1.2118	GWHPBCKX001863	2.20436	0.000190264	0.000879304
evm.TU.chr1.2135	GWHPBCKX001876	1.01857	2.9049e-05	0.000188281
evm.TU.chr1.2148	GWHPBCKX001887	-1.20665	0.00126243	0.00433859
evm.TU.chr1.2150	GWHPBCKX001889	-0.995437	0.017552	0.039072
evm.TU.chr1.2154	GWHPBCKX001893	-1.5009	6.88296e-06	5.71756e-05
evm.TU.chr1.2155	GWHPBCKX001894	0.609379	0.00411333	0.011586
evm.TU.chr1.2174	GWHPBCKX001905	-5.35388	0.000110682	0.000563352
evm.TU.chr1.2185	GWHPBCKX001914	0.900314	0.00451691	0.0125518
evm.TU.chr1.2192	GWHPBCKX001919	1.02209	2.66461e-05	0.000175635
evm.TU.chr1.2193	GWHPBCKX001920	2.1184	3.92007e-07	5.38124e-06
evm.TU.chr1.2207	GWHPBCKX001930	0.731938	0.0216609	0.0466324
evm.TU.chr1.2217	GWHPBCKX001938	0.949398	0.000222068	0.00100129
evm.TU.chr1.2218	GWHPBCKX001939	1.90529	1.07388e-05	8.37276e-05
evm.TU.chr1.500	GWHPBCKX000461	-1.59992	1.43022e-05	0.000105867
evm.TU.chr1.2225	GWHPBCKX001946	-0.667345	0.0217968	0.0468731
evm.TU.chr1.2229	GWHPBCKX001949	-5.35145	7.83146e-08	1.46092e-06
evm.TU.chr1.2230	GWHPBCKX001950	1.66571	0.0034563	0.0100484
evm.TU.chr1.2231	GWHPBCKX001951	1.42756	0.000386177	0.00159815
evm.TU.chr1.2245	GWHPBCKX001964	1.78079	5.38189e-05	0.000311167
evm.TU.chr1.2246	GWHPBCKX001965	-1.25349	2.80916e-06	2.74119e-05
evm.TU.chr1.2272	GWHPBCKX001986	1.19111	0.00502588	0.0137306
evm.TU.chr1.2277	GWHPBCKX001990	1.97698	1.1454e-06	1.30201e-05
evm.TU.chr1.2285	GWHPBCKX001996	-1.50883	0.000834873	0.00307878
evm.TU.chr1.2294	GWHPBCKX002002	1.02214	0.0225423	0.048215
evm.TU.chr1.2298	GWHPBCKX002005	0.974494	0.0158243	0.0358584
evm.TU.chr11.2846	GWHPBCKX009153	-2.3915	0.00905212	0.0224375
evm.TU.chr1.2310	GWHPBCKX002014	-2.68543	6.23367e-06	5.26597e-05
evm.TU.chr1.2312	GWHPBCKX002016	2.75211	8.35621e-06	6.72858e-05
evm.TU.chr1.2322	GWHPBCKX002026	-7.18205	6.73868e-08	1.29178e-06
evm.TU.chr1.2337	GWHPBCKX002037	1.00871	0.000145283	0.00070477
evm.TU.chr1.2352	GWHPBCKX002051	-5.43515	1.7019e-07	2.7116e-06
evm.TU.chr1.2361	GWHPBCKX002060	-1.31824	1.02354e-06	1.18417e-05
evm.TU.chr1.2365	GWHPBCKX002064	0.891168	0.00212387	0.0066923
evm.TU.chr1.2372	GWHPBCKX002068	-3.11765	0.00852632	0.0213837
evm.TU.chr1.2373	GWHPBCKX002069	-2.12471	9.5789e-05	0.000500523
evm.TU.chr1.2376	GWHPBCKX002071	3.58754	3.55966e-05	0.000221204
evm.TU.chr1.2378	GWHPBCKX002073	1.59476	0.00204342	0.00648173
evm.TU.chr1.2380	GWHPBCKX002075	1.09463	5.32469e-07	6.89549e-06
evm.TU.chr1.2383	GWHPBCKX002078	-2.49249	1.40173e-08	3.59385e-07
evm.TU.chr1.2385	GWHPBCKX002080	1.13941	0.00143165	0.00482379
evm.TU.chr1.2386	GWHPBCKX002081	-3.85867	5.71355e-09	1.72549e-07
evm.TU.chr1.2393	GWHPBCKX002088	1.19582	3.30948e-05	0.000209066
evm.TU.chr1.2395	GWHPBCKX002090	-4.18221	0.00300382	0.00892925
evm.TU.chr1.2398	GWHPBCKX002093	1.00584	0.000685003	0.00260178
evm.TU.chr1.2401	GWHPBCKX002096	0.737325	0.0155397	0.035337
evm.TU.chr1.2404	GWHPBCKX002099	1.48468	5.47329e-06	4.72214e-05
evm.TU.chr1.2409	GWHPBCKX002104	1.4309	1.01778e-08	2.73633e-07
evm.TU.chr1.2426	GWHPBCKX002114	2.75314	7.82926e-06	6.3596e-05
evm.TU.chr1.2436	GWHPBCKX002120	-0.974586	1.93485e-05	0.000135628
evm.TU.chr1.2442	GWHPBCKX002126	5.40459	2.58943e-10	1.4804e-08
evm.TU.chr1.2457	GWHPBCKX002138	-4.19639	0.00526253	0.0143047
evm.TU.chr1.2476	GWHPBCKX002154	1.05451	0.000148591	0.000718417
evm.TU.chr1.2480	GWHPBCKX002158	0.903907	0.00209859	0.00662753
evm.TU.chr1.2491	GWHPBCKX002169	1.0928	0.0137599	0.0319895
evm.TU.chr1.2497	GWHPBCKX002175	0.76867	0.00490921	0.0134534
evm.TU.chr1.2515	GWHPBCKX002192	1.40053	0.00168111	0.00552544
evm.TU.chr1.2517	GWHPBCKX002194	4.35831	0.00058791	0.00228145
evm.TU.chr1.2525	GWHPBCKX002201	2.62605	1.33812e-06	1.48207e-05
evm.TU.chr1.2528	GWHPBCKX002203	0.795927	0.0170464	0.0380729
evm.TU.chr1.2534	GWHPBCKX002209	1.87495	0.000451061	0.00182205
evm.TU.chr1.2536	GWHPBCKX002211	3.3476	0.00200969	0.0063956
evm.TU.chr1.2538	GWHPBCKX002213	-2.59759	0.000252448	0.00111728
evm.TU.chr1.2543	GWHPBCKX002218	-2.04383	0.00407011	0.0114897
evm.TU.chr1.2550	GWHPBCKX002224	0.855584	0.00396494	0.0112349
evm.TU.chr1.2551	GWHPBCKX002225	-4.99177	3.85604e-06	3.57433e-05
evm.TU.chr1.2553	GWHPBCKX002227	1.91335	0.000409625	0.00167945
evm.TU.chr1.2554	GWHPBCKX002228	2.67521	0.0034506	0.0100408
evm.TU.chr1.2559	GWHPBCKX002233	0.727428	0.0222062	0.0476256
evm.TU.chr1.2564	GWHPBCKX002238	1.64314	0.000467191	0.00187888
evm.TU.chr1.2567	GWHPBCKX002240	-2.63922	3.25369e-05	0.000206346
evm.TU.chr1.2569	GWHPBCKX002242	-2.72238	1.78758e-06	1.88933e-05
evm.TU.chr1.2587	GWHPBCKX002258	-1.78515	0.004889	0.0134128
evm.TU.chr1.2588	GWHPBCKX002259	-1.76943	0.00332803	0.00973517
evm.TU.chr1.2592	GWHPBCKX002263	-3.19717	0.0084333	0.0212082
evm.TU.chr1.2594	GWHPBCKX002265	1.52056	0.00252502	0.00773788
evm.TU.chr1.2596	GWHPBCKX002267	0.900375	0.000127509	0.000631952
evm.TU.chr1.2600	GWHPBCKX002270	1.60198	9.34856e-08	1.69039e-06
evm.TU.chr1.2601	GWHPBCKX002271	-2.93683	9.63382e-07	1.12741e-05
evm.TU.chr1.2606	GWHPBCKX002276	-0.904915	0.00282061	0.00847797
evm.TU.chr1.2607	GWHPBCKX002277	3.28027	0.00038249	0.00158492
evm.TU.chr1.2610	GWHPBCKX002280	-1.17156	0.00142407	0.00480407
evm.TU.chr1.2611	GWHPBCKX002281	2.6015	1.63934e-05	0.000118591
evm.TU.chr1.2616	GWHPBCKX002284	1.82378	2.18321e-05	0.000149743
evm.TU.chr1.2619	GWHPBCKX002287	-1.75561	0.000274806	0.00119984
evm.TU.chr1.2634	GWHPBCKX002300	1.74904	0.00700958	0.0181718
evm.TU.chr1.2650	GWHPBCKX002316	-2.77646	0.000571013	0.00222521
evm.TU.chr1.2663	GWHPBCKX002328	-8.88462	0.000132524	0.000652648
evm.TU.chr1.2664	GWHPBCKX002329	-3.36421	0.00806528	0.0204355
evm.TU.chr1.2699	GWHPBCKX002359	1.14201	0.00450061	0.0125136
evm.TU.chr1.2705	GWHPBCKX002364	-2.19477	4.04017e-05	0.000245791
evm.TU.chr1.4661	GWHPBCKX004164	0.842687	0.00244958	0.00754474
evm.TU.chr1.2706	GWHPBCKX002366	0.860584	0.00158157	0.00524618
evm.TU.chr1.2707	GWHPBCKX002367	-2.56535	4.68899e-05	0.000278771
evm.TU.chr1.2708	GWHPBCKX002368	-5.62162	2.8355e-09	1.00212e-07
evm.TU.chr1.2720	GWHPBCKX002377	-4.11564	3.43052e-05	0.000214758
evm.TU.chr1.2723	GWHPBCKX002380	1.23534	1.0583e-05	8.27816e-05
evm.TU.chr1.2726	GWHPBCKX002383	4.30555	7.58583e-05	0.000414195
evm.TU.chr1.2729	GWHPBCKX002386	1.38158	0.000143824	0.000699086
evm.TU.chr1.2730	GWHPBCKX002387	1.7852	0.000298942	0.00128757
evm.TU.chr1.2737	GWHPBCKX002394	4.71861	2.39544e-07	3.6067e-06
evm.TU.chr10.709	GWHPBCKX005400	-1.19565	0.00881557	0.0219604
evm.TU.chr9.796	GWHPBCKX034286	1.06031	0.00253114	0.00775053
evm.TU.chr1.2759	GWHPBCKX002415	1.14627	2.76388e-05	0.00018089
evm.TU.chr1.2770	GWHPBCKX002425	1.21106	0.00299713	0.00891342
evm.TU.chr1.2773	GWHPBCKX002428	-0.679167	0.0110196	0.0264639
evm.TU.chr1.2779	GWHPBCKX002433	2.43474	3.87879e-08	8.27025e-07
evm.TU.chr1.3030	GWHPBCKX002653	-4.63689	8.34642e-05	0.000447552
evm.TU.chr1.2781	GWHPBCKX002435	-2.99712	2.9928e-05	0.000192693
evm.TU.chr1.2784	GWHPBCKX002437	0.990193	0.00122826	0.00424215
evm.TU.chr1.2789	GWHPBCKX002442	0.923037	0.00117152	0.0040726
evm.TU.chr1.2790	GWHPBCKX002443	0.764586	0.00219666	0.00688355
evm.TU.chr1.2795	GWHPBCKX002448	-1.7436	0.00445321	0.0124
evm.TU.chr1.2797	GWHPBCKX002450	3.37879	0.000732137	0.00275907
evm.TU.chr1.2800	GWHPBCKX002453	0.745523	0.00374752	0.0107361
evm.TU.chr1.2803	GWHPBCKX002456	0.968618	0.000318162	0.00135862
evm.TU.chr1.2805	GWHPBCKX002458	1.63701	0.0152988	0.0348994
evm.TU.chr1.2807	GWHPBCKX002460	1.18571	0.000761517	0.00285374
evm.TU.chr1.2810	GWHPBCKX002463	3.44336	4.92841e-07	6.49922e-06
evm.TU.chr1.2811	GWHPBCKX002464	1.11729	0.000515109	0.00203758
evm.TU.chr1.2812	GWHPBCKX002465	2.07799	1.69245e-09	6.59275e-08
evm.TU.chr1.2813	GWHPBCKX002466	-2.76553	0.00714103	0.0184609
evm.TU.chr1.2814	GWHPBCKX002467	0.77356	0.00560516	0.0150467
evm.TU.chr1.2816	GWHPBCKX002469	2.87124	3.90284e-06	3.61254e-05
evm.TU.chr1.2817	GWHPBCKX002470	0.805513	0.00260316	0.00793605
evm.TU.chr1.2820	GWHPBCKX002473	-0.983217	0.00122674	0.00423769
evm.TU.chr1.2831	GWHPBCKX002481	2.26884	5.74278e-05	0.000328705
evm.TU.chr1.2833	GWHPBCKX002483	0.731965	0.011371	0.0271614
evm.TU.chr1.2839	GWHPBCKX002487	-2.65053	0.0083297	0.0209786
evm.TU.chr1.2842	GWHPBCKX002490	-1.93021	0.00018856	0.000873296
evm.TU.chr1.2848	GWHPBCKX002496	-3.07001	1.25284e-09	5.28259e-08
evm.TU.chr1.2851	GWHPBCKX002499	-1.564	0.00239444	0.0074078
evm.TU.chr1.2852	GWHPBCKX002500	-0.811321	0.0167052	0.0374614
evm.TU.chr1.2856	GWHPBCKX002504	-3.7186	7.01709e-09	2.0511e-07
evm.TU.chr1.2859	GWHPBCKX002507	1.17405	4.82669e-06	4.27043e-05
evm.TU.chr1.2865	GWHPBCKX002511	-0.878885	0.00848617	0.0213037
evm.TU.chr1.2866	GWHPBCKX002512	-2.43361	0.00269425	0.0081549
evm.TU.chr1.2868	GWHPBCKX002514	-3.68833	0.00783772	0.0199489
evm.TU.chr1.2869	GWHPBCKX002515	-4.7141	2.96973e-05	0.00019178
evm.TU.chr1.2870	GWHPBCKX002516	-2.00646	0.000280503	0.00121925
evm.TU.chr1.2873	GWHPBCKX002518	0.779424	0.00183253	0.00593383
evm.TU.chr1.2878	GWHPBCKX002522	-4.05443	1.9792e-06	2.05841e-05
evm.TU.chr1.2886	GWHPBCKX002528	-1.69027	0.0048375	0.0132925
evm.TU.chr1.2891	GWHPBCKX002533	-2.1693	3.69087e-08	7.96262e-07
evm.TU.chr8.1492	GWHPBCKX032450	2.23042	0.0144169	0.0332151
evm.TU.chr1.2894	GWHPBCKX002536	0.6811	0.0100146	0.0244367
evm.TU.chr1.2900	GWHPBCKX002540	-2.69418	3.70408e-05	0.000228354
evm.TU.chr1.2902	GWHPBCKX002541	-3.328	0.00086308	0.00316599
evm.TU.chr1.2907	GWHPBCKX002545	-4.96904	0.000180567	0.00084331
evm.TU.chr1.2922	GWHPBCKX002558	2.28733	1.03354e-07	1.82636e-06
evm.TU.chr1.2931	GWHPBCKX002566	-2.34722	5.70467e-05	0.00032662
evm.TU.chr1.2948	GWHPBCKX002582	-0.684751	0.00084147	0.00309899
evm.TU.chr1.2954	GWHPBCKX002585	-2.87043	0.000357378	0.00150037
evm.TU.chr1.2956	GWHPBCKX002587	0.497228	0.0129226	0.0303588
evm.TU.chr1.2957	GWHPBCKX002588	-3.40841	5.58725e-07	7.17338e-06
evm.TU.chr1.2959	GWHPBCKX002590	-2.28939	0.000201639	0.000924402
evm.TU.chr1.2961	GWHPBCKX002592	-3.00426	9.45978e-05	0.000496116
evm.TU.chr1.2966	GWHPBCKX002597	0.875024	0.00492288	0.0134852
evm.TU.chr1.2967	GWHPBCKX002598	0.955082	0.000166392	0.000788285
evm.TU.chr1.2970	GWHPBCKX002600	-2.41499	4.56742e-11	3.61333e-09
evm.TU.chr1.2972	GWHPBCKX002602	-5.12929	6.39475e-11	4.70838e-09
evm.TU.chr1.2976	GWHPBCKX002606	2.44309	0.000116636	0.00058723
evm.TU.chr1.2977	GWHPBCKX002607	-3.25824	0.000845251	0.00311115
evm.TU.chr1.2986	GWHPBCKX002614	-7.3297	1.71263e-08	4.198e-07
evm.TU.chr1.2997	GWHPBCKX002623	4.25498	7.12838e-09	2.07738e-07
evm.TU.chr1.2999	GWHPBCKX002625	6.30641	9.65335e-07	1.12901e-05
evm.TU.chr1.3002	GWHPBCKX002628	1.36526	0.00494414	0.0135396
evm.TU.chr1.3004	GWHPBCKX002630	-0.865781	0.0213397	0.0460482
evm.TU.chr12.124	GWHPBCKX009383	1.12466	0.0142341	0.0328758
evm.TU.chr11.166	GWHPBCKX007026	1.30005	8.40143e-05	0.000449634
evm.TU.chr1.3019	GWHPBCKX002642	-1.64037	0.000101825	0.000525287
evm.TU.chr1.3022	GWHPBCKX002645	-1.34259	0.00944872	0.0232427
evm.TU.chr1.3027	GWHPBCKX002650	2.48496	4.82703e-05	0.000284931
evm.TU.chr1.3037	GWHPBCKX002659	1.65615	5.09325e-05	0.000297216
evm.TU.chr1.3048	GWHPBCKX002670	1.44512	3.34602e-07	4.73707e-06
evm.TU.chr1.3049	GWHPBCKX002671	1.04047	0.00175417	0.00571916
evm.TU.chr1.3053	GWHPBCKX002675	5.11109	8.59603e-06	6.90167e-05
evm.TU.chr1.3054	GWHPBCKX002676	2.84082	8.47261e-12	1.00374e-09
evm.TU.chr1.3067	GWHPBCKX002689	-3.64684	6.3718e-05	0.000358481
evm.TU.chr1.3078	GWHPBCKX002698	-2.64475	5.44817e-12	6.87673e-10
evm.TU.chr1.3079	GWHPBCKX002699	-0.822861	0.00132107	0.00451934
evm.TU.chr1.3086	GWHPBCKX002705	-2.73386	0.000722538	0.00272805
evm.TU.chr1.3095	GWHPBCKX002714	1.07861	0.0220814	0.0473907
evm.TU.chr1.3096	GWHPBCKX002715	1.59854	0.00988009	0.0241632
evm.TU.chr1.3104	GWHPBCKX002722	-2.16276	1.8978e-09	7.24742e-08
evm.TU.chr1.3105	GWHPBCKX002723	2.13452	2.50555e-06	2.48104e-05
evm.TU.chr1.3111	GWHPBCKX002728	1.00763	0.00134693	0.00458925
evm.TU.chr1.3124	GWHPBCKX002740	1.65023	3.17347e-06	3.02679e-05
evm.TU.chr1.3125	GWHPBCKX002741	1.08146	0.00279869	0.00842512
evm.TU.chr1.3126	GWHPBCKX002742	3.79568	8.67589e-05	0.000461401
evm.TU.chr1.3127	GWHPBCKX002743	-2.50029	0.0175901	0.0391433
evm.TU.chr1.3132	GWHPBCKX002748	-10.4235	6.35326e-15	5.14561e-12
evm.TU.chr1.3135	GWHPBCKX002751	0.74355	0.00200734	0.00638917
evm.TU.chr1.3139	GWHPBCKX002755	2.0607	2.77101e-08	6.2486e-07
evm.TU.chr1.3143	GWHPBCKX002759	-2.66065	0.00143592	0.00483482
evm.TU.chr1.3144	GWHPBCKX002760	1.10717	0.000173861	0.000816465
evm.TU.chr1.3147	GWHPBCKX002763	-4.11732	8.42802e-07	1.01188e-05
evm.TU.chr1.3153	GWHPBCKX002769	1.51394	0.000413076	0.00169075
evm.TU.chr1.3154	GWHPBCKX002770	-1.81885	0.00881445	0.0219604
evm.TU.chr1.3158	GWHPBCKX002772	1.46215	0.0189327	0.0416919
evm.TU.chr1.3173	GWHPBCKX002785	1.07184	0.000686801	0.00260794
evm.TU.chr1.3177	GWHPBCKX002789	-3.13684	0.00238764	0.00739263
evm.TU.chr1.3178	GWHPBCKX002790	1.36833	1.1183e-05	8.63629e-05
evm.TU.chr1.3182	GWHPBCKX002794	-2.0534	0.00394027	0.0111812
evm.TU.chr1.3184	GWHPBCKX002796	2.26651	1.26488e-09	5.3103e-08
evm.TU.chr1.3188	GWHPBCKX002800	-2.1065	1.61985e-09	6.37381e-08
evm.TU.chr1.3191	GWHPBCKX002803	-1.2955	5.03245e-06	4.42028e-05
evm.TU.chr1.3192	GWHPBCKX002804	-7.46764	0.00930494	0.0229268
evm.TU.chr1.3194	GWHPBCKX002805	2.43682	5.94797e-05	0.000338456
evm.TU.chr1.3207	GWHPBCKX002817	-2.77338	0.00129199	0.00442845
evm.TU.chr1.3212	GWHPBCKX002822	1.92245	9.39829e-06	7.45344e-05
evm.TU.chr1.3215	GWHPBCKX002825	2.54888	8.03041e-07	9.7195e-06
evm.TU.chr1.3217	GWHPBCKX002827	-0.950045	0.0168375	0.0376798
evm.TU.chr1.3219	GWHPBCKX002829	-1.75386	5.86624e-07	7.47725e-06
evm.TU.chr1.3223	GWHPBCKX002833	-1.61075	0.0150709	0.0344605
evm.TU.chr1.3226	GWHPBCKX002836	1.0457	0.000993057	0.00355554
evm.TU.chr1.3227	GWHPBCKX002837	3.21765	2.02206e-07	3.14187e-06
evm.TU.chr1.3231	GWHPBCKX002841	0.818659	0.0207121	0.0449203
evm.TU.chr1.3232	GWHPBCKX002842	3.53474	2.62357e-06	2.58344e-05
evm.TU.chr1.3234	GWHPBCKX002844	1.97904	2.002e-05	0.00013938
evm.TU.chr1.3237	GWHPBCKX002846	0.798517	0.00385199	0.0109723
evm.TU.chr1.3238	GWHPBCKX002847	-1.11802	0.00325272	0.0095436
evm.TU.chr1.3239	GWHPBCKX002848	0.760565	0.00499171	0.0136564
evm.TU.chr1.3241	GWHPBCKX002850	1.91064	0.000210918	0.000958914
evm.TU.chr1.3247	GWHPBCKX002855	1.01403	0.000291563	0.00126054
evm.TU.chr1.2033	GWHPBCKX001792	-1.82597	0.00526509	0.0143097
evm.TU.chr1.3250	GWHPBCKX002858	0.983462	0.000171534	0.000807137
evm.TU.chr1.3251	GWHPBCKX002859	2.16105	0.0093383	0.0230061
evm.TU.chr1.3254	GWHPBCKX002862	0.865034	0.000116481	0.000586872
evm.TU.chr1.3256	GWHPBCKX002864	-7.63018	1.27843e-07	2.17032e-06
evm.TU.chr1.3263	GWHPBCKX002870	-3.91947	0.00338786	0.00988342
evm.TU.chr1.3267	GWHPBCKX002874	1.18374	0.000793594	0.00294781
evm.TU.chr1.3269	GWHPBCKX002876	1.09707	4.4286e-05	0.000265935
evm.TU.chr1.3272	GWHPBCKX002879	2.13269	2.15892e-05	0.00014842
evm.TU.chr1.3277	GWHPBCKX002884	-1.24322	0.0212016	0.0457958
evm.TU.chr1.3280	GWHPBCKX002887	0.89591	0.00284242	0.0085276
evm.TU.chr1.3282	GWHPBCKX002889	-2.2922	5.9736e-05	0.000339617
evm.TU.chr1.3286	GWHPBCKX002892	-1.6125	0.000508781	0.00201584
evm.TU.chr1.3296	GWHPBCKX002901	-0.582504	0.0163323	0.0367865
evm.TU.chr1.3298	GWHPBCKX002903	-1.53394	0.00756387	0.0193711
evm.TU.chr1.3313	GWHPBCKX002917	-0.622996	0.0213974	0.046147
evm.TU.chr1.3314	GWHPBCKX002918	-1.15666	0.000119637	0.000599664
evm.TU.chr1.3324	GWHPBCKX002927	-1.99353	1.40446e-05	0.000104317
evm.TU.chr1.3325	GWHPBCKX002928	-2.74577	8.97767e-10	4.07729e-08
evm.TU.chr1.3326	GWHPBCKX002929	-1.83222	2.66234e-06	2.61234e-05
evm.TU.chr1.3327	GWHPBCKX002930	-5.55023	4.70047e-09	1.49783e-07
evm.TU.chr1.3336	GWHPBCKX002938	-4.29793	9.48221e-05	0.000496941
evm.TU.chr1.3337	GWHPBCKX002939	-4.37947	3.21913e-05	0.000204555
evm.TU.chr1.3347	GWHPBCKX002947	0.744545	0.00920471	0.022749
evm.TU.chr1.3352	GWHPBCKX002951	-5.34394	1.12013e-05	8.64696e-05
evm.TU.chr1.3354	GWHPBCKX002953	-8.26203	0.00016548	0.000784921
evm.TU.chr1.3356	GWHPBCKX002954	-7.60433	8.26852e-05	0.000444356
evm.TU.chr1.3359	GWHPBCKX002957	-2.05002	8.43738e-11	5.91014e-09
evm.TU.chr1.3360	GWHPBCKX002958	-10.4673	6.75338e-14	2.73484e-11
evm.TU.chr1.3364	GWHPBCKX002962	-1.64585	0.00889967	0.0221444
evm.TU.chr1.3365	GWHPBCKX002963	1.4026	0.00107183	0.00379149
evm.TU.chr1.3366	GWHPBCKX002964	5.44025	8.14525e-05	0.000439554
evm.TU.chr1.3368	GWHPBCKX002966	0.795154	0.01172	0.0278807
evm.TU.chr1.3375	GWHPBCKX002972	-5.00077	9.21576e-13	1.65913e-10
evm.TU.chr1.3376	GWHPBCKX002973	0.616342	0.0065627	0.0171644
evm.TU.chr1.3378	GWHPBCKX002975	-2.5019	2.69011e-05	0.000177135
evm.TU.chr1.3380	GWHPBCKX002977	-1.74612	0.00291356	0.00870219
evm.TU.chr1.3382	GWHPBCKX002979	-1.70898	5.50016e-07	7.08496e-06
evm.TU.chr1.3389	GWHPBCKX002986	-1.10276	0.00386836	0.0110141
evm.TU.chr1.3390	GWHPBCKX002987	-5.7594	0.00132339	0.0045249
evm.TU.chr1.3400	GWHPBCKX002997	-1.73755	0.0101635	0.0247318
evm.TU.chr1.3401	GWHPBCKX002998	-4.13545	1.25824e-07	2.14353e-06
evm.TU.chr1.3404	GWHPBCKX003001	-4.74334	6.59678e-07	8.24357e-06
evm.TU.chr1.3407	GWHPBCKX003003	-3.06475	0.0184339	0.0407781
evm.TU.chr1.3408	GWHPBCKX003004	1.11704	3.33324e-05	0.000210021
evm.TU.chr1.3410	GWHPBCKX003006	1.64308	7.77625e-05	0.000423326
evm.TU.chr1.3412	GWHPBCKX003008	1.87842	2.63311e-07	3.90705e-06
evm.TU.chr1.3416	GWHPBCKX003011	1.22761	0.00668426	0.0174284
evm.TU.chr1.3422	GWHPBCKX003016	1.06407	0.00120057	0.00415982
evm.TU.chr1.3424	GWHPBCKX003018	-1.99315	0.00280056	0.008427
evm.TU.chr1.3427	GWHPBCKX003021	-1.35198	0.000878301	0.00320828
evm.TU.chr1.3428	GWHPBCKX003022	-0.728251	0.0207994	0.0450776
evm.TU.chr1.3430	GWHPBCKX003024	-5.41638	0.00239264	0.00740577
evm.TU.chr1.3438	GWHPBCKX003030	-0.874955	0.00735027	0.0189213
evm.TU.chr1.3440	GWHPBCKX003031	-4.01025	0.000433296	0.00176201
evm.TU.chr1.3448	GWHPBCKX003039	-2.42179	0.0187329	0.0413456
evm.TU.chr1.3451	GWHPBCKX003042	0.892859	0.00029893	0.00128757
evm.TU.chr1.3459	GWHPBCKX003048	-2.50368	0.00146348	0.00491484
evm.TU.chr1.3461	GWHPBCKX003050	5.48954	1.01584e-09	4.48773e-08
evm.TU.chr8.975	GWHPBCKX032053	2.84182	0.000875718	0.00320223
evm.TU.chr1.3465	GWHPBCKX003053	2.92945	0.00211914	0.00668048
evm.TU.chr1.3467	GWHPBCKX003055	3.55183	2.32118e-07	3.51943e-06
evm.TU.chr1.3469	GWHPBCKX003057	2.03603	0.000225058	0.00101195
evm.TU.chr1.3470	GWHPBCKX003058	-3.12346	9.21478e-11	6.35166e-09
evm.TU.chr1.3471	GWHPBCKX003059	-1.39246	0.0081864	0.0206927
evm.TU.chr9.2456	GWHPBCKX035758	-1.48341	0.00393169	0.0111585
evm.TU.chr1.3484	GWHPBCKX003071	0.791746	0.00761891	0.0194761
evm.TU.chr1.3492	GWHPBCKX003079	-2.20101	2.92018e-09	1.02831e-07
evm.TU.chr1.3497	GWHPBCKX003084	-7.05471	3.36454e-06	3.18093e-05
evm.TU.chr1.3498	GWHPBCKX003085	-8.66331	0.000687069	0.00260845
evm.TU.chr1.3499	GWHPBCKX003086	-0.7588	0.0089859	0.0223189
evm.TU.chr1.3504	GWHPBCKX003091	1.10469	0.00593381	0.0157829
evm.TU.chr1.3513	GWHPBCKX003099	-0.94037	0.0217849	0.046863
evm.TU.chr1.3514	GWHPBCKX003100	1.24615	0.00853399	0.0213933
evm.TU.chr1.3515	GWHPBCKX003101	1.34092	4.01477e-05	0.000244407
evm.TU.chr1.3519	GWHPBCKX003105	2.51856	2.07262e-09	7.71793e-08
evm.TU.chr1.3527	GWHPBCKX003111	1.21793	0.000199747	0.000917241
evm.TU.chr1.3528	GWHPBCKX003112	-1.98256	4.62204e-07	6.14943e-06
evm.TU.chr1.3535	GWHPBCKX003119	-1.8156	0.00619942	0.0163527
evm.TU.chr1.3537	GWHPBCKX003121	1.05715	0.00952713	0.023409
evm.TU.chr1.3553	GWHPBCKX003136	-0.988684	0.0166192	0.0373073
evm.TU.chr1.3558	GWHPBCKX003141	0.897515	0.00398765	0.0112892
evm.TU.chr1.3564	GWHPBCKX003147	-1.90471	3.36908e-06	3.18368e-05
evm.TU.chr1.3567	GWHPBCKX003150	-0.92462	0.0064221	0.0168352
evm.TU.chr1.3570	GWHPBCKX003152	-0.963489	0.00263572	0.00801144
evm.TU.chr1.3571	GWHPBCKX003153	-3.3091	0.00445651	0.012407
evm.TU.chr1.3574	GWHPBCKX003156	1.91807	0.000265173	0.00116487
evm.TU.chr1.3579	GWHPBCKX003161	1.3815	2.17601e-06	2.21784e-05
evm.TU.chr1.3584	GWHPBCKX003165	4.8667	1.11212e-05	8.59878e-05
evm.TU.chr1.3585	GWHPBCKX003166	-1.85942	0.0212166	0.0458231
evm.TU.chr1.3586	GWHPBCKX003167	0.89825	0.000406799	0.00166963
evm.TU.chr1.3591	GWHPBCKX003172	-2.76795	4.34319e-06	3.92009e-05
evm.TU.chr1.3592	GWHPBCKX003173	-2.9745	0.0022956	0.00715094
evm.TU.chr1.3597	GWHPBCKX003177	-1.37758	0.00889244	0.022132
evm.TU.chr1.3603	GWHPBCKX003183	-2.86954	0.0229611	0.0490082
evm.TU.chr1.3607	GWHPBCKX003185	-1.30869	0.000928214	0.00336303
evm.TU.chr1.3610	GWHPBCKX003188	-7.53556	1.37205e-05	0.000102458
evm.TU.chr1.3613	GWHPBCKX003191	0.969624	0.000117155	0.000588896
evm.TU.chr1.3615	GWHPBCKX003193	2.28438	0.00158314	0.00525049
evm.TU.chr1.3621	GWHPBCKX003198	0.696504	0.00738393	0.0189953
evm.TU.chr1.3627	GWHPBCKX003203	-2.34885	0.000181616	0.000846787
evm.TU.chr1.3629	GWHPBCKX003205	-1.85694	0.00239347	0.00740598
evm.TU.chr1.3645	GWHPBCKX003217	1.97827	0.00352498	0.0102144
evm.TU.chr1.3646	GWHPBCKX003218	3.58313	3.20064e-06	3.04971e-05
evm.TU.chr1.3647	GWHPBCKX003219	2.00154	0.00164343	0.00542637
evm.TU.chr1.3650	GWHPBCKX003222	-1.63446	1.1167e-08	2.96942e-07
evm.TU.chr1.3510	GWHPBCKX003096	1.54343	0.000860375	0.00315845
evm.TU.chr1.3655	GWHPBCKX003226	2.15336	1.07019e-09	4.67467e-08
evm.TU.chr1.3673	GWHPBCKX003244	1.68021	4.96826e-05	0.000291762
evm.TU.chr1.3674	GWHPBCKX003245	-4.97358	2.75162e-05	0.00018033
evm.TU.chr1.3680	GWHPBCKX003250	2.58241	4.28541e-08	8.95698e-07
evm.TU.chr1.3681	GWHPBCKX003251	2.67321	6.03048e-06	5.12103e-05
evm.TU.chr1.3682	GWHPBCKX003252	-0.758388	0.0146379	0.0336481
evm.TU.chr1.3683	GWHPBCKX003253	-1.88717	8.38817e-05	0.000449171
evm.TU.chr1.3694	GWHPBCKX003264	1.15737	0.00436244	0.0122043
evm.TU.chr1.3696	GWHPBCKX003266	-1.69749	0.00538617	0.0145675
evm.TU.chr1.3562	GWHPBCKX003145	0.961301	6.17321e-05	0.000348822
evm.TU.chr1.3700	GWHPBCKX003270	-2.24002	0.00496672	0.0135919
evm.TU.chr1.3709	GWHPBCKX003277	-2.77067	2.38085e-06	2.38715e-05
evm.TU.chr1.3711	GWHPBCKX003279	-0.78246	0.00139143	0.00471524
evm.TU.chr1.3717	GWHPBCKX003284	1.61594	0.00122305	0.00422868
evm.TU.chr1.3718	GWHPBCKX003285	-0.97117	0.0175588	0.0390781
evm.TU.chr1.3719	GWHPBCKX003286	-2.83042	0.000181713	0.000846846
evm.TU.chr1.3721	GWHPBCKX003288	1.54322	0.000160964	0.00076762
evm.TU.chr1.3723	GWHPBCKX003290	0.711206	0.00410712	0.0115719
evm.TU.chr1.3724	GWHPBCKX003291	-1.25159	1.4208e-05	0.00010533
evm.TU.chr1.3729	GWHPBCKX003296	-0.904621	0.0108691	0.0261563
evm.TU.chr1.2232	GWHPBCKX001952	2.99246	1.23384e-06	1.38472e-05
evm.TU.chr1.3736	GWHPBCKX003303	2.39554	6.11042e-05	0.000346079
evm.TU.chr1.3744	GWHPBCKX003311	0.931209	0.00794193	0.020164
evm.TU.chr1.3748	GWHPBCKX003315	3.81168	0.000131234	0.000647211
evm.TU.chr1.3751	GWHPBCKX003318	-1.96283	0.000424005	0.00173002
evm.TU.chr1.3755	GWHPBCKX003322	3.6888	1.28895e-09	5.35355e-08
evm.TU.chr1.3756	GWHPBCKX003323	5.22106	3.16975e-09	1.09633e-07
evm.TU.chr1.3757	GWHPBCKX003324	-1.90835	0.00230742	0.00718364
evm.TU.chr1.3761	GWHPBCKX003327	2.45115	0.0147577	0.0338678
evm.TU.chr1.3763	GWHPBCKX003329	-0.947503	9.60081e-05	0.000501205
evm.TU.chr1.3765	GWHPBCKX003331	-2.65931	0.00664861	0.0173587
evm.TU.chr8.1598	GWHPBCKX032517	0.858409	0.0145833	0.0335626
evm.TU.chr9.703	GWHPBCKX034220	1.28521	0.000362199	0.00151537
evm.TU.chr1.3785	GWHPBCKX003349	-2.65297	2.03893e-06	2.10813e-05
evm.TU.chr1.3792	GWHPBCKX003355	2.08901	1.14478e-11	1.24314e-09
evm.TU.chr1.3793	GWHPBCKX003356	-1.3455	0.00132365	0.00452499
evm.TU.chr1.3794	GWHPBCKX003357	1.41567	0.00878522	0.0219044
evm.TU.chr1.3795	GWHPBCKX003358	-1.82644	0.00860012	0.0215313
evm.TU.chr1.3796	GWHPBCKX003359	1.44248	0.0080657	0.0204355
evm.TU.chr1.3797	GWHPBCKX003360	1.99429	8.77791e-06	7.02739e-05
evm.TU.chr1.3805	GWHPBCKX003368	-2.07292	2.86671e-07	4.18656e-06
evm.TU.chr1.3808	GWHPBCKX003371	-3.79871	3.83822e-08	8.23355e-07
evm.TU.chr1.3810	GWHPBCKX003373	0.916935	0.0119844	0.0284388
evm.TU.chr1.3813	GWHPBCKX003376	1.03351	0.0212644	0.045911
evm.TU.chr1.3814	GWHPBCKX003377	2.69262	5.24165e-05	0.00030405
evm.TU.chr1.3815	GWHPBCKX003378	3.62724	3.09886e-06	2.96874e-05
evm.TU.chr1.3817	GWHPBCKX003380	1.29178	0.0159065	0.0360195
evm.TU.chr1.3823	GWHPBCKX003385	-1.66468	0.0002763	0.00120501
evm.TU.chr1.3825	GWHPBCKX003387	3.28283	0.000155401	0.00074493
evm.TU.chr1.3827	GWHPBCKX003389	1.48533	1.49168e-05	0.00010954
evm.TU.chr1.3831	GWHPBCKX003392	1.72115	2.81109e-08	6.33164e-07
evm.TU.chr1.3834	GWHPBCKX003395	-1.92805	5.4895e-05	0.000316632
evm.TU.chr1.3840	GWHPBCKX003401	-5.85129	0.00244581	0.00753694
evm.TU.chr1.3841	GWHPBCKX003402	1.89633	4.83996e-05	0.000285417
evm.TU.chr1.3844	GWHPBCKX003405	3.46593	5.0126e-08	1.01919e-06
evm.TU.chr1.3846	GWHPBCKX003407	3.68453	1.02443e-07	1.81356e-06
evm.TU.chr1.3847	GWHPBCKX003408	-2.76531	0.00135402	0.00461017
evm.TU.chr1.3848	GWHPBCKX003409	-0.781785	0.00553097	0.0148804
evm.TU.chr1.3849	GWHPBCKX003410	-1.12211	0.000894065	0.00325325
evm.TU.chr1.3850	GWHPBCKX003411	-6.8047	1.00166e-08	2.70046e-07
evm.TU.chr1.3852	GWHPBCKX003413	-5.73382	0.000375226	0.00155847
evm.TU.chr1.3854	GWHPBCKX003415	-1.44811	2.28248e-05	0.000155436
evm.TU.chr1.3856	GWHPBCKX003417	0.765927	0.00226564	0.00707123
evm.TU.chr1.3859	GWHPBCKX003420	1.15586	1.46918e-05	0.000108421
evm.TU.chr1.3866	GWHPBCKX003426	-0.689776	0.000317794	0.00135794
evm.TU.chr1.3870	GWHPBCKX003430	3.26392	0.000108333	0.000553277
evm.TU.chr1.3871	GWHPBCKX003431	0.907381	0.0121695	0.0287775
evm.TU.chr1.3872	GWHPBCKX003432	1.36583	7.57587e-05	0.000413767
evm.TU.chr1.3876	GWHPBCKX003436	1.08501	0.00102115	0.00363671
evm.TU.chr1.3877	GWHPBCKX003437	-3.60214	0.000145959	0.000707342
evm.TU.chr1.3878	GWHPBCKX003438	-7.25773	0.0197043	0.0431126
evm.TU.chr1.3883	GWHPBCKX003443	-4.24391	2.28496e-16	5.55188e-13
evm.TU.chr1.3893	GWHPBCKX003451	3.89532	6.99508e-10	3.35657e-08
evm.TU.chr1.3901	GWHPBCKX003458	2.46868	0.000877371	0.00320691
evm.TU.chr1.3902	GWHPBCKX003459	-3.57432	4.24557e-06	3.86536e-05
evm.TU.chr1.3907	GWHPBCKX003464	3.23156	0.000180887	0.000844605
evm.TU.chr1.3912	GWHPBCKX003469	-0.813306	0.000354484	0.00148887
evm.TU.chr11.1014	GWHPBCKX007765	1.53915	0.000171875	0.000808348
evm.TU.chr7.2264	GWHPBCKX030316	0.773573	0.000414535	0.0016958
evm.TU.chr1.3928	GWHPBCKX003485	2.36393	0.000247838	0.00109938
evm.TU.chr1.3951	GWHPBCKX003507	-1.15036	0.00377937	0.0108146
evm.TU.chr1.3965	GWHPBCKX003518	-2.51475	3.77681e-10	2.05066e-08
evm.TU.chr1.3967	GWHPBCKX003520	-4.43545	0.00232318	0.00722205
evm.TU.chr1.3970	GWHPBCKX003523	-1.50126	0.0017633	0.00574024
evm.TU.chr1.3972	GWHPBCKX003525	-2.162	0.000546864	0.00214487
evm.TU.chr1.3974	GWHPBCKX003527	0.933973	0.00205916	0.00652206
evm.TU.chr1.3984	GWHPBCKX003537	1.46758	0.00291264	0.00870076
evm.TU.chr1.3987	GWHPBCKX003540	-6.15509	0.00510961	0.0139339
evm.TU.chr1.3988	GWHPBCKX003541	0.840218	0.000971412	0.00349349
evm.TU.chr1.3990	GWHPBCKX003543	-5.15151	4.27321e-06	3.88391e-05
evm.TU.chr1.3991	GWHPBCKX003544	-5.07833	0.000184219	0.000856869
evm.TU.chr1.3994	GWHPBCKX003545	-1.62614	0.00365208	0.0105169
evm.TU.chr1.3995	GWHPBCKX003546	-3.44656	8.56545e-09	2.406e-07
evm.TU.chr1.4000	GWHPBCKX003551	0.86321	0.0155519	0.0353606
evm.TU.chr1.4008	GWHPBCKX003556	-2.27849	0.000320414	0.00136794
evm.TU.chr1.4022	GWHPBCKX003570	0.570025	0.0191837	0.0421563
evm.TU.chr1.4102	GWHPBCKX003638	1.97394	0.000135743	0.000666809
evm.TU.chr1.4029	GWHPBCKX003576	-3.95059	2.27447e-06	2.29669e-05
evm.TU.chr1.4039	GWHPBCKX003585	-1.9268	0.000255484	0.00112882
evm.TU.chr11.317	GWHPBCKX007165	1.10239	0.00168953	0.00554738
evm.TU.chr1.4043	GWHPBCKX003589	0.828485	0.00133253	0.00454974
evm.TU.chr1.4044	GWHPBCKX003590	0.790489	0.000200122	0.000918313
evm.TU.chr1.4062	GWHPBCKX003606	-7.81605	8.13667e-11	5.75129e-09
evm.TU.chr1.4067	GWHPBCKX003608	1.4782	0.000153936	0.000739913
evm.TU.chr1.4070	GWHPBCKX003611	-1.74647	0.00518281	0.0141176
evm.TU.chr1.4072	GWHPBCKX003613	-1.81846	2.83858e-05	0.000184722
evm.TU.chr1.4079	GWHPBCKX003620	2.34636	0.000789111	0.00293508
evm.TU.chr1.4081	GWHPBCKX003621	2.3926	4.91154e-05	0.000289217
evm.TU.chr1.4093	GWHPBCKX003629	1.65112	2.24011e-08	5.25884e-07
evm.TU.chr1.4094	GWHPBCKX003631	3.16181	4.09546e-06	3.7533e-05
evm.TU.chr1.4108	GWHPBCKX003644	1.53205	0.000168577	0.000796112
evm.TU.chr1.4109	GWHPBCKX003645	1.06829	0.00755178	0.0193452
evm.TU.chr1.4111	GWHPBCKX003647	1.05169	0.000723066	0.00272912
evm.TU.chr1.4129	GWHPBCKX003662	0.560329	0.0118918	0.0282358
evm.TU.chr1.4144	GWHPBCKX003676	-1.58324	0.00349846	0.0101467
evm.TU.chr1.4148	GWHPBCKX003679	-1.63866	0.000262807	0.00115654
evm.TU.chr1.4151	GWHPBCKX003682	1.33205	0.00648352	0.016987
evm.TU.chr1.4154	GWHPBCKX003684	2.99768	2.54776e-08	5.82628e-07
evm.TU.chr1.4158	GWHPBCKX003688	3.24804	4.80993e-07	6.36457e-06
evm.TU.chr1.4160	GWHPBCKX003690	1.32595	0.000643038	0.00246244
evm.TU.chr1.4161	GWHPBCKX003691	5.12117	5.48207e-07	7.07103e-06
evm.TU.chr1.4164	GWHPBCKX003694	-1.79357	0.00479915	0.0132077
evm.TU.chr1.4165	GWHPBCKX003695	-2.66039	2.95043e-06	2.85325e-05
evm.TU.chr1.4170	GWHPBCKX003700	4.15063	7.12636e-07	8.78948e-06
evm.TU.chr1.4177	GWHPBCKX003706	-3.87373	4.14541e-10	2.21979e-08
evm.TU.chr1.4178	GWHPBCKX003707	-2.06427	4.2708e-08	8.94566e-07
evm.TU.chr1.4185	GWHPBCKX003713	2.67211	1.13742e-06	1.2952e-05
evm.TU.chr1.4186	GWHPBCKX003714	1.02262	0.00013613	0.000667699
evm.TU.chr1.4187	GWHPBCKX003715	-1.19361	0.000869421	0.00318419
evm.TU.chr1.4189	GWHPBCKX003716	3.87821	1.62169e-07	2.61164e-06
evm.TU.chr1.4190	GWHPBCKX003718	3.2893	7.38089e-06	6.05613e-05
evm.TU.chr1.4192	GWHPBCKX003719	1.36631	0.000811534	0.00300985
evm.TU.chr1.4200	GWHPBCKX003726	-1.81934	0.0218023	0.0468797
evm.TU.chr1.4212	GWHPBCKX003738	-8.02554	0.0037981	0.0108522
evm.TU.chr1.4213	GWHPBCKX003739	-7.25533	9.29293e-06	7.38798e-05
evm.TU.chr1.4218	GWHPBCKX003744	-0.896172	0.00183452	0.00593818
evm.TU.chr1.4219	GWHPBCKX003745	1.67399	0.000944453	0.00341486
evm.TU.chr1.4226	GWHPBCKX003752	-10.8561	3.41246e-12	4.77204e-10
evm.TU.chr1.4227	GWHPBCKX003753	2.71022	6.10415e-05	0.000346027
evm.TU.chr1.4244	GWHPBCKX003768	-2.78821	3.36334e-07	4.75813e-06
evm.TU.chr1.4247	GWHPBCKX003771	-2.71316	0.00137743	0.00467842
evm.TU.chr7.2208	GWHPBCKX030263	-1.39546	6.71964e-05	0.000374581
evm.TU.chr1.4250	GWHPBCKX003774	-5.97495	0.000116056	0.00058549
evm.TU.chr1.4256	GWHPBCKX003778	-6.89526	1.96927e-15	2.39241e-12
evm.TU.chr1.4257	GWHPBCKX003779	-3.11732	2.05615e-09	7.6713e-08
evm.TU.chr1.4261	GWHPBCKX003783	-0.848043	0.0228955	0.0488844
evm.TU.chr1.4264	GWHPBCKX003786	-3.55567	0.00540639	0.014612
evm.TU.chr1.4267	GWHPBCKX003789	3.73624	4.52552e-06	4.05241e-05
evm.TU.chr1.4268	GWHPBCKX003790	-1.67804	0.0220264	0.0472833
evm.TU.chr1.4269	GWHPBCKX003791	1.11887	0.00666429	0.0173917
evm.TU.chr1.4271	GWHPBCKX003793	-3.99293	0.00312462	0.00922905
evm.TU.chr1.4274	GWHPBCKX003796	-2.41205	3.73228e-10	2.03216e-08
evm.TU.chr1.4275	GWHPBCKX003797	-2.27241	1.58971e-07	2.57079e-06
evm.TU.chr1.4276	GWHPBCKX003798	-0.603461	0.00132476	0.0045264
evm.TU.chr1.4278	GWHPBCKX003800	-3.03065	0.00024778	0.00109937
evm.TU.chr1.4279	GWHPBCKX003801	-1.77729	0.00595123	0.0158119
evm.TU.chr1.4280	GWHPBCKX003802	-7.12684	4.57752e-05	0.000273274
evm.TU.chr1.4283	GWHPBCKX003805	0.593426	0.004913	0.0134619
evm.TU.chr1.4287	GWHPBCKX003809	4.96777	0.000284318	0.00123278
evm.TU.chr1.4291	GWHPBCKX003812	-3.87656	1.46628e-11	1.52824e-09
evm.TU.chr1.4294	GWHPBCKX003815	-5.38688	3.74417e-09	1.24836e-07
evm.TU.chr1.4295	GWHPBCKX003816	1.18646	0.000186808	0.000867044
evm.TU.chr1.4297	GWHPBCKX003817	-0.716304	0.0120715	0.0285979
evm.TU.chr1.4298	GWHPBCKX003818	-3.02984	0.000964071	0.00347351
evm.TU.chr1.4304	GWHPBCKX003824	-0.764067	0.00245073	0.00754683
evm.TU.chr1.4307	GWHPBCKX003827	1.9485	5.06475e-07	6.64744e-06
evm.TU.chr1.4308	GWHPBCKX003828	-2.27777	3.80092e-05	0.000233583
evm.TU.chr1.4309	GWHPBCKX003829	1.0303	2.47377e-05	0.000165525
evm.TU.chr1.4318	GWHPBCKX003838	-5.00066	2.23771e-05	0.000152888
evm.TU.chr1.4329	GWHPBCKX003847	1.53122	7.37302e-06	6.05504e-05
evm.TU.chr1.4330	GWHPBCKX003848	-1.7724	0.00565076	0.0151419
evm.TU.chr1.4332	GWHPBCKX003850	-2.31252	4.99775e-08	1.01724e-06
evm.TU.chr1.4333	GWHPBCKX003851	-0.646458	0.0155967	0.0354418
evm.TU.chr1.4337	GWHPBCKX003854	-3.65189	0.00581943	0.0155169
evm.TU.chr1.4338	GWHPBCKX003855	-2.92122	0.000484035	0.00193674
evm.TU.chr1.4342	GWHPBCKX003859	1.51945	0.0073903	0.0190042
evm.TU.chr1.4345	GWHPBCKX003862	-0.989027	1.8615e-05	0.000131584
evm.TU.chr1.4347	GWHPBCKX003864	-5.447	1.00559e-08	2.7073e-07
evm.TU.chr1.4348	GWHPBCKX003865	-0.784226	0.00139269	0.00471788
evm.TU.chr1.4362	GWHPBCKX003879	-1.60226	0.000226991	0.00101994
evm.TU.chr1.4363	GWHPBCKX003880	-5.19838	3.70702e-05	0.000228463
evm.TU.chr1.4366	GWHPBCKX003883	-3.00907	9.60391e-09	2.63302e-07
evm.TU.chr1.4367	GWHPBCKX003884	-7.30472	0.0168228	0.0376557
evm.TU.chr1.4381	GWHPBCKX003898	-3.87204	0.000843965	0.00310701
evm.TU.chr1.4383	GWHPBCKX003900	2.25228	8.51624e-09	2.39564e-07
evm.TU.chr1.4386	GWHPBCKX003903	-4.47875	0.000360819	0.00151122
evm.TU.chr1.4397	GWHPBCKX003914	1.07434	0.000140013	0.000683468
evm.TU.chr1.4400	GWHPBCKX003916	0.734215	0.00522669	0.0142232
evm.TU.chr1.4402	GWHPBCKX003918	3.18714	6.64465e-05	0.000371146
evm.TU.chr1.4403	GWHPBCKX003919	-1.7021	1.72557e-05	0.000123649
evm.TU.chr1.4404	GWHPBCKX003920	-1.86664	0.00429822	0.0120439
evm.TU.chr1.4405	GWHPBCKX003921	-2.39739	7.06169e-05	0.000390467
evm.TU.chr1.4406	GWHPBCKX003922	-4.15407	1.1512e-09	4.94524e-08
evm.TU.chr1.4407	GWHPBCKX003923	1.39426	8.58826e-05	0.000457742
evm.TU.chr1.4408	GWHPBCKX003924	-1.89108	2.19911e-06	2.23568e-05
evm.TU.chr1.4409	GWHPBCKX003925	-1.54198	0.0004124	0.00168869
evm.TU.chr1.4419	GWHPBCKX003934	-2.80252	9.78551e-07	1.14172e-05
evm.TU.chr1.4422	GWHPBCKX003936	-1.15397	0.0195267	0.0427544
evm.TU.chr1.4429	GWHPBCKX003943	-8.02705	2.39861e-07	3.60813e-06
evm.TU.chr1.4430	GWHPBCKX003944	1.5801	4.80256e-05	0.000284084
evm.TU.chr1.4435	GWHPBCKX003947	1.45139	0.000131552	0.000648517
evm.TU.chr1.4440	GWHPBCKX003952	2.77477	1.6611e-10	1.01536e-08
evm.TU.chr1.4443	GWHPBCKX003955	0.801185	0.00608123	0.0160957
evm.TU.chr1.4445	GWHPBCKX003957	2.60019	4.28555e-11	3.41404e-09
evm.TU.chr1.4446	GWHPBCKX003958	2.67201	2.66678e-09	9.5464e-08
evm.TU.chr1.4461	GWHPBCKX003973	-2.35155	3.83552e-05	0.000235189
evm.TU.chr1.4463	GWHPBCKX003975	-3.98191	0.000419724	0.00171435
evm.TU.chr1.4467	GWHPBCKX003979	2.00166	3.21886e-05	0.000204555
evm.TU.chr1.4471	GWHPBCKX003983	-2.50305	1.23013e-07	2.11044e-06
evm.TU.chr1.4475	GWHPBCKX003987	-1.45753	5.34492e-06	4.63815e-05
evm.TU.chr1.4478	GWHPBCKX003990	0.68058	0.00321234	0.00945313
evm.TU.chr1.4481	GWHPBCKX003993	0.919236	0.00813407	0.0205765
evm.TU.chr1.4483	GWHPBCKX003995	-2.56978	0.00380732	0.010874
evm.TU.chr1.4485	GWHPBCKX003997	0.674102	0.0142112	0.0328306
evm.TU.chr1.4486	GWHPBCKX003998	2.05278	2.49546e-07	3.72841e-06
evm.TU.chr1.4493	GWHPBCKX004005	1.16165	0.0121755	0.0287882
evm.TU.chr8.2820	GWHPBCKX033612	1.34031	0.000342814	0.0014483
evm.TU.chr1.4497	GWHPBCKX004009	-2.98253	6.76589e-05	0.000376511
evm.TU.chr1.4498	GWHPBCKX004010	-3.87062	6.58999e-05	0.000368728
evm.TU.chr1.4499	GWHPBCKX004011	-4.54568	1.97355e-05	0.000137596
evm.TU.chr1.4505	GWHPBCKX004017	2.62296	0.00616203	0.0162852
evm.TU.chr1.4516	GWHPBCKX004027	-5.10744	0.00142875	0.00481735
evm.TU.chr1.4517	GWHPBCKX004028	-0.930073	0.00206463	0.00653512
evm.TU.chr1.4522	GWHPBCKX004033	-2.24371	0.00824022	0.020799
evm.TU.chr1.4525	GWHPBCKX004036	-5.25872	8.2239e-05	0.000442469
evm.TU.chr1.4530	GWHPBCKX004041	2.21006	5.3333e-09	1.63515e-07
evm.TU.chr1.4535	GWHPBCKX004045	-4.92307	0.000264892	0.00116414
evm.TU.chr1.4542	GWHPBCKX004051	-1.95051	8.19712e-05	0.000441544
evm.TU.chr1.4543	GWHPBCKX004052	-1.80163	0.000209452	0.000953026
evm.TU.chr1.4544	GWHPBCKX004053	-1.52381	0.000599146	0.00231765
evm.TU.chr1.4548	GWHPBCKX004057	2.31918	5.02801e-06	4.41838e-05
evm.TU.chr1.4549	GWHPBCKX004058	1.06876	0.00874729	0.0218211
evm.TU.chr1.4552	GWHPBCKX004061	0.842596	0.00727825	0.0187707
evm.TU.chr1.4554	GWHPBCKX004063	1.55662	1.70255e-05	0.000122299
evm.TU.chr1.4556	GWHPBCKX004065	-3.56512	0.000192889	0.00088932
evm.TU.chr1.4570	GWHPBCKX004077	-2.68982	1.27273e-05	9.6676e-05
evm.TU.chr1.4573	GWHPBCKX004080	-0.667366	0.0181935	0.040329
evm.TU.chr1.4574	GWHPBCKX004081	-0.941984	0.00780713	0.0198814
evm.TU.chr1.4575	GWHPBCKX004082	-6.38288	1.22404e-08	3.23272e-07
evm.TU.chr1.4577	GWHPBCKX004084	0.693128	0.0136041	0.0316804
evm.TU.chr1.4586	GWHPBCKX004092	-1.52511	0.000357593	0.00150095
evm.TU.chr1.4588	GWHPBCKX004094	-1.4781	0.0114353	0.0272937
evm.TU.chr1.4590	GWHPBCKX004096	2.53876	2.1815e-05	0.000149679
evm.TU.chr1.4594	GWHPBCKX004100	4.72456	1.52893e-05	0.000111877
evm.TU.chr1.4596	GWHPBCKX004102	5.24539	2.03439e-06	2.10567e-05
evm.TU.chr1.4595	GWHPBCKX004101	5.50437	2.65845e-06	2.61117e-05
evm.TU.chr1.4597	GWHPBCKX004103	4.96911	1.03422e-05	8.12251e-05
evm.TU.chr1.4599	GWHPBCKX004105	4.25109	6.77517e-10	3.28419e-08
evm.TU.chr1.4600	GWHPBCKX004106	4.56736	4.63519e-08	9.62595e-07
evm.TU.chr1.4602	GWHPBCKX004108	1.56231	2.9479e-06	2.85325e-05
evm.TU.chr1.4603	GWHPBCKX004109	1.08937	0.000820027	0.00303601
evm.TU.chr1.4613	GWHPBCKX004118	-4.54184	7.78004e-06	6.32755e-05
evm.TU.chr1.4615	GWHPBCKX004120	1.5645	6.28613e-06	5.29648e-05
evm.TU.chr1.4616	GWHPBCKX004121	-1.78363	1.55896e-06	1.68039e-05
evm.TU.chr1.85	GWHPBCKX000084	-4.42349	6.89946e-05	0.000382411
evm.TU.chr1.4620	GWHPBCKX004124	1.01895	0.00242978	0.00749683
evm.TU.chr1.4630	GWHPBCKX004133	-2.80881	0.000712878	0.00269642
evm.TU.chr1.4635	GWHPBCKX004138	0.744573	0.00619952	0.0163527
evm.TU.chr1.4640	GWHPBCKX004143	-4.55219	1.72579e-05	0.000123649
evm.TU.chr1.4641	GWHPBCKX004144	-3.22251	0.000257598	0.00113738
evm.TU.chr1.4647	GWHPBCKX004150	1.77445	0.000170247	0.000802636
evm.TU.chr1.4650	GWHPBCKX004153	2.51814	0.00625504	0.0164616
evm.TU.chr1.4654	GWHPBCKX004157	4.738	1.15145e-06	1.30789e-05
evm.TU.chr1.4657	GWHPBCKX004160	1.82012	0.000238641	0.00106394
evm.TU.chr1.4660	GWHPBCKX004163	1.02889	0.00270722	0.00818778
evm.TU.chr11.710	GWHPBCKX007497	-2.45865	3.78515e-09	1.25342e-07
evm.TU.chr1.4663	GWHPBCKX004166	-1.46767	4.95528e-05	0.000291175
evm.TU.chr1.4674	GWHPBCKX004176	1.43961	0.00397594	0.0112594
evm.TU.chr11.637	GWHPBCKX007440	-2.98258	2.15934e-05	0.00014842
evm.TU.chr1.4677	GWHPBCKX004178	2.68826	5.07008e-05	0.000296336
evm.TU.chr1.4679	GWHPBCKX004180	-4.09685	6.76442e-08	1.29289e-06
evm.TU.chr1.4680	GWHPBCKX004181	-2.50642	5.085e-07	6.65802e-06
evm.TU.chr1.4685	GWHPBCKX004186	-4.77494	1.06238e-10	7.09639e-09
evm.TU.chr1.4688	GWHPBCKX004189	-6.45744	0.000776808	0.00289875
evm.TU.chr1.4691	GWHPBCKX004192	-0.795606	0.0159922	0.0361824
evm.TU.chr1.4694	GWHPBCKX004194	0.982066	0.000198486	0.000912311
evm.TU.chr1.4696	GWHPBCKX004196	-6.22789	2.37986e-13	6.60853e-11
evm.TU.chr1.4698	GWHPBCKX004198	-1.67876	0.000180358	0.000842536
evm.TU.chr1.4699	GWHPBCKX004199	1.47345	6.40149e-06	5.36809e-05
evm.TU.chr1.4701	GWHPBCKX004201	1.0543	4.64202e-05	0.000276529
evm.TU.chr8.104	GWHPBCKX031322	-1.38288	1.01932e-05	8.01519e-05
evm.TU.chr1.4713	GWHPBCKX004212	1.33078	0.000265844	0.001167
evm.TU.chr1.4722	GWHPBCKX004220	1.86984	5.29506e-09	1.63115e-07
evm.TU.chr1.4732	GWHPBCKX004229	-3.6724	6.12963e-05	0.000346763
evm.TU.chr1.4737	GWHPBCKX004233	-4.03681	5.67664e-06	4.86948e-05
evm.TU.chr1.4742	GWHPBCKX004235	-2.57149	2.45392e-05	0.000164424
evm.TU.chr1.4745	GWHPBCKX004237	-2.35452	4.05889e-08	8.57573e-07
evm.TU.chr1.4748	GWHPBCKX004240	-1.97558	3.96185e-06	3.65672e-05
evm.TU.chr1.4749	GWHPBCKX004241	-1.05705	0.00111761	0.00391989
evm.TU.chr1.4751	GWHPBCKX004243	-1.21388	0.000880393	0.00321372
evm.TU.chr1.4765	GWHPBCKX004256	-3.26119	9.07676e-08	1.64738e-06
evm.TU.chr1.4767	GWHPBCKX004258	-0.996	0.00297872	0.00886683
evm.TU.chr1.4769	GWHPBCKX004260	-0.92294	0.00101424	0.00361806
evm.TU.chr1.4772	GWHPBCKX004263	0.938864	0.0165376	0.0371414
evm.TU.chr1.4773	GWHPBCKX004264	-0.900636	0.00302244	0.00897633
evm.TU.chr1.4783	GWHPBCKX004274	-5.30823	1.80743e-10	1.08771e-08
evm.TU.chr1.4784	GWHPBCKX004275	-1.19741	0.00704515	0.0182397
evm.TU.chr10.294	GWHPBCKX005078	-7.70144	0.00392528	0.0111451
evm.TU.chr1.4792	GWHPBCKX004283	-1.25475	0.0030385	0.00901577
evm.TU.chr1.4796	GWHPBCKX004287	1.15517	0.00454777	0.0126209
evm.TU.chr1.4799	GWHPBCKX004290	2.75568	6.43322e-06	5.39004e-05
evm.TU.chr1.4801	GWHPBCKX004292	-1.87578	3.99154e-07	5.47161e-06
evm.TU.chr1.4804	GWHPBCKX004295	-2.14876	0.000772294	0.00288745
evm.TU.chr1.4805	GWHPBCKX004296	4.43157	5.83606e-07	7.44705e-06
evm.TU.chr1.4806	GWHPBCKX004297	-0.925381	0.00418136	0.0117537
evm.TU.chr1.4809	GWHPBCKX004300	0.952387	0.0075486	0.0193422
evm.TU.chr1.4811	GWHPBCKX004302	-2.64324	0.000782311	0.00291511
evm.TU.chr1.4820	GWHPBCKX004310	-2.19654	4.74896e-06	4.21192e-05
evm.TU.chr1.4824	GWHPBCKX004314	1.47936	9.1719e-07	1.08402e-05
evm.TU.chr1.4828	GWHPBCKX004317	-5.34023	0.00090685	0.00329422
evm.TU.chr1.4826	GWHPBCKX004315	-4.39701	0.0011058	0.00388621
evm.TU.chr1.4827	GWHPBCKX004316	-4.33886	0.00489121	0.0134136
evm.TU.chr1.4831	GWHPBCKX004320	-1.41736	0.0023224	0.00722171
evm.TU.chr1.4832	GWHPBCKX004321	-1.59281	2.09038e-05	0.000144498
evm.TU.chr1.4833	GWHPBCKX004322	-2.3292	0.00093991	0.0033997
evm.TU.chr1.4834	GWHPBCKX004323	0.924212	0.000876178	0.00320315
evm.TU.chr1.4841	GWHPBCKX004328	0.776297	0.0213858	0.0461271
evm.TU.chr1.4842	GWHPBCKX004329	1.41166	3.30161e-05	0.000208637
evm.TU.chr1.4846	GWHPBCKX004332	1.05265	0.000647856	0.00247797
evm.TU.chr1.4850	GWHPBCKX004337	-5.82557	6.12569e-05	0.000346641
evm.TU.chr1.4856	GWHPBCKX004343	2.95442	1.05029e-05	8.2254e-05
evm.TU.chr1.4861	GWHPBCKX004348	2.76194	2.91101e-07	4.23852e-06
evm.TU.chr1.4865	GWHPBCKX004352	1.72133	0.00456996	0.0126702
evm.TU.chr1.4868	GWHPBCKX004355	-1.3128	0.00271421	0.00820254
evm.TU.chr1.4871	GWHPBCKX004358	1.31557	0.000381188	0.0015802
evm.TU.chr1.4873	GWHPBCKX004360	1.07729	0.00474122	0.0130742
evm.TU.chr1.4874	GWHPBCKX004361	-3.65035	1.2886e-09	5.35355e-08
evm.TU.chr1.4876	GWHPBCKX004363	0.570972	0.014657	0.0336804
evm.TU.chr1.4877	GWHPBCKX004364	2.32926	4.29732e-05	0.000259253
evm.TU.chr1.4883	GWHPBCKX004369	-2.29867	4.3154e-09	1.39804e-07
evm.TU.chr1.4887	GWHPBCKX004372	3.00034	0.00130117	0.00445677
evm.TU.chr1.4886	GWHPBCKX004371	-5.61328	1.7167e-11	1.69386e-09
evm.TU.chr7.2168	GWHPBCKX030227	0.799465	0.0208721	0.0451947
evm.TU.chr1.4894	GWHPBCKX004379	1.61273	7.45727e-07	9.12811e-06
evm.TU.chr1.4896	GWHPBCKX004381	4.52748	0.00276902	0.00835002
evm.TU.chr1.4899	GWHPBCKX004383	2.64684	1.83396e-05	0.00012998
evm.TU.chr1.4901	GWHPBCKX004385	3.05621	0.000227595	0.00102218
evm.TU.chr1.4914	GWHPBCKX004398	0.851222	0.000672198	0.00255861
evm.TU.chr1.4915	GWHPBCKX004399	0.739957	0.00309563	0.00915628
evm.TU.chr1.4917	GWHPBCKX004401	4.50827	9.01311e-07	1.07023e-05
evm.TU.chr1.4918	GWHPBCKX004402	2.84662	1.21045e-05	9.2428e-05
evm.TU.chr1.4922	GWHPBCKX004406	2.75994	2.81197e-05	0.000183585
evm.TU.chr1.4923	GWHPBCKX004407	-1.92069	0.00145485	0.00489094
evm.TU.chr11.518	GWHPBCKX007344	1.30907	0.0187097	0.0413084
evm.TU.chr1.4930	GWHPBCKX004413	1.58648	1.20481e-07	2.07249e-06
evm.TU.chr1.4936	GWHPBCKX004419	-3.58895	0.00999868	0.0244011
evm.TU.chr1.4941	GWHPBCKX004424	-0.987561	0.00309621	0.00915628
evm.TU.chr1.4943	GWHPBCKX004426	-4.13566	1.57493e-09	6.27324e-08
evm.TU.chr1.4944	GWHPBCKX004427	-1.43775	0.000132637	0.00065304
evm.TU.chr1.4946	GWHPBCKX004429	0.733039	0.0153374	0.0349794
evm.TU.chr1.4947	GWHPBCKX004430	-0.817968	0.0106813	0.0257758
evm.TU.chr1.4948	GWHPBCKX004431	2.33281	1.98839e-07	3.10944e-06
evm.TU.chr1.4952	GWHPBCKX004435	-2.53311	0.00316738	0.009341
evm.TU.chr1.4954	GWHPBCKX004437	-1.58429	5.08369e-06	4.45678e-05
evm.TU.chr1.4957	GWHPBCKX004440	1.73153	5.58075e-05	0.000321323
evm.TU.chr1.4958	GWHPBCKX004441	-2.56825	0.00145536	0.0048918
evm.TU.chr1.4967	GWHPBCKX004448	5.25737	2.05291e-06	2.11807e-05
evm.TU.chr1.4969	GWHPBCKX004450	3.16324	2.42979e-07	3.64712e-06
evm.TU.chr1.4979	GWHPBCKX004459	-4.64818	1.28373e-05	9.7283e-05
evm.TU.chr1.4981	GWHPBCKX004461	1.3051	0.00192193	0.0061678
evm.TU.chr1.4995	GWHPBCKX004475	-0.737693	0.00185104	0.00598085
evm.TU.chr1.4998	GWHPBCKX004478	2.05245	2.43938e-08	5.67337e-07
evm.TU.chr1.5003	GWHPBCKX004483	1.04996	0.00794813	0.0201744
evm.TU.chr1.5012	GWHPBCKX004491	1.16449	9.14626e-06	7.27732e-05
evm.TU.chr1.5013	GWHPBCKX004492	-2.79888	9.83225e-11	6.70594e-09
evm.TU.chr1.5014	GWHPBCKX004493	1.18585	6.62278e-06	5.5298e-05
evm.TU.chr1.5019	GWHPBCKX004498	0.708843	0.00761658	0.0194727
evm.TU.chr1.5021	GWHPBCKX004500	1.33809	0.000555412	0.00217428
evm.TU.chr1.5027	GWHPBCKX004506	1.85141	5.46424e-06	4.71643e-05
evm.TU.chr1.5029	GWHPBCKX004508	-1.26405	0.00917369	0.022681
evm.TU.chr1.5031	GWHPBCKX004510	-3.13637	0.0151306	0.0345733
evm.TU.chr1.5034	GWHPBCKX004513	-6.27024	2.04105e-06	2.10919e-05
evm.TU.chr1.5037	GWHPBCKX004516	1.1759	0.00118519	0.00411461
evm.TU.chr1.5063	GWHPBCKX004539	3.921	1.05671e-12	1.83396e-10
evm.TU.chr1.5064	GWHPBCKX004540	-3.56481	0.00259771	0.00792355
evm.TU.chr1.5068	GWHPBCKX004544	-5.29613	6.43906e-07	8.10637e-06
evm.TU.chr1.5069	GWHPBCKX004545	-0.927474	0.0113201	0.0270666
evm.TU.chr1.5072	GWHPBCKX004548	-3.75709	0.00650672	0.0170363
evm.TU.chr1.5078	GWHPBCKX004554	3.07044	1.1453e-07	1.9877e-06
evm.TU.chr1.5079	GWHPBCKX004555	-2.46196	4.25366e-06	3.87091e-05
evm.TU.chr1.5080	GWHPBCKX004556	1.36349	5.20645e-05	0.000302459
evm.TU.chr1.5081	GWHPBCKX004557	-0.813315	0.00782687	0.0199239
evm.TU.chr1.5089	GWHPBCKX004565	-0.636585	0.012169	0.0287775
evm.TU.chr1.5103	GWHPBCKX004578	-5.08637	3.32714e-08	7.25116e-07
evm.TU.chr1.5107	GWHPBCKX004582	0.982645	0.00336391	0.00982241
evm.TU.chr1.5108	GWHPBCKX004583	1.21214	0.0111158	0.0266653
evm.TU.chr1.5115	GWHPBCKX004590	1.14016	6.39494e-05	0.000359575
evm.TU.chr1.5116	GWHPBCKX004591	-4.44884	3.12552e-06	2.98986e-05
evm.TU.chr8.2140	GWHPBCKX032985	-3.86062	4.07397e-07	5.56891e-06
evm.TU.chr1.5117	GWHPBCKX004592	-1.02737	0.0209077	0.0452565
evm.TU.chr12.125	GWHPBCKX009384	1.39319	0.000147138	0.000712169
evm.TU.chr1.5133	GWHPBCKX004605	-2.45457	0.000974567	0.0035003
evm.TU.chr1.5141	GWHPBCKX004613	1.80727	1.28021e-05	9.70779e-05
evm.TU.chr1.5143	GWHPBCKX004615	0.646239	0.000914057	0.00331854
evm.TU.chr1.5144	GWHPBCKX004616	0.658543	0.0225481	0.0482219
evm.TU.chr1.5147	GWHPBCKX004619	2.16569	0.000194546	0.000896749
evm.TU.chr1.5148	GWHPBCKX004620	-2.32069	0.0107806	0.0259702
evm.TU.chr1.5150	GWHPBCKX004622	-5.9746	4.5928e-09	1.47076e-07
evm.TU.chr1.5152	GWHPBCKX004624	-3.72761	7.96804e-05	0.000431188
evm.TU.chr1.5153	GWHPBCKX004625	-3.08052	0.000267779	0.00117378
evm.TU.chr1.5159	GWHPBCKX004631	0.678554	0.00473356	0.0130623
evm.TU.chr10.2398	GWHPBCKX006866	1.0073	0.00837197	0.0210714
evm.TU.chr1.5162	GWHPBCKX004634	1.18795	0.000229451	0.00103004
evm.TU.chr1.5164	GWHPBCKX004636	2.78666	4.58231e-06	4.09522e-05
evm.TU.chr1.5165	GWHPBCKX004637	0.778253	0.0197152	0.0431218
evm.TU.chr1.5166	GWHPBCKX004638	-4.22138	9.93243e-09	2.69442e-07
evm.TU.chr1.5170	GWHPBCKX004642	-4.46007	0.0163681	0.0368501
evm.TU.chr1.5174	GWHPBCKX004646	2.43073	1.78206e-07	2.81884e-06
evm.TU.chr1.5175	GWHPBCKX004647	1.50209	2.65823e-05	0.000175333
evm.TU.chr1.5176	GWHPBCKX004648	-6.90043	0.00163857	0.00541308
evm.TU.chr1.5182	GWHPBCKX004652	1.08174	0.000365461	0.00152652
evm.TU.chr1.5185	GWHPBCKX004655	-3.37442	4.06553e-06	3.73115e-05
evm.TU.chr1.5188	GWHPBCKX004658	-5.09783	4.8156e-08	9.91586e-07
evm.TU.chr1.5190	GWHPBCKX004660	-1.99199	4.42778e-06	3.97539e-05
evm.TU.chr1.5195	GWHPBCKX004665	-5.92265	3.52809e-07	4.94085e-06
evm.TU.chr1.5200	GWHPBCKX004669	-1.98537	9.63057e-05	0.000502547
evm.TU.chr1.5204	GWHPBCKX004672	-4.07335	0.00205475	0.00651021
evm.TU.chr1.5205	GWHPBCKX004673	-3.56507	7.36608e-05	0.00040424
evm.TU.chr1.5253	GWHPBCKX004718	1.2855	0.0115692	0.0275557
evm.TU.chr1.5219	GWHPBCKX004686	2.01886	2.62483e-05	0.000173483
evm.TU.chr1.5220	GWHPBCKX004687	0.686664	0.00634652	0.0166663
evm.TU.chr1.5221	GWHPBCKX004688	0.580002	0.0167431	0.0375292
evm.TU.chr1.5224	GWHPBCKX004691	-1.1724	0.000211613	0.00096107
evm.TU.chr1.5228	GWHPBCKX004695	2.33323	8.25311e-06	6.66212e-05
evm.TU.chr1.5229	GWHPBCKX004696	1.20723	0.000350349	0.00147468
evm.TU.chr1.5232	GWHPBCKX004699	2.35363	8.09437e-05	0.000437294
evm.TU.chr1.5240	GWHPBCKX004707	1.02231	0.000491331	0.00196028
evm.TU.chr1.5251	GWHPBCKX004716	-0.914651	0.012023	0.0285072
evm.TU.chr1.5252	GWHPBCKX004717	2.04329	0.00219478	0.00688098
evm.TU.chr1.5258	GWHPBCKX004723	3.326	6.63834e-05	0.000370953
evm.TU.chr1.5259	GWHPBCKX004724	1.06693	0.00125302	0.00431234
evm.TU.chr1.5261	GWHPBCKX004726	-0.907955	0.00503743	0.0137583
evm.TU.chr1.5262	GWHPBCKX004727	1.40361	0.00508946	0.0138848
evm.TU.chr1.5263	GWHPBCKX004728	1.31023	0.0149348	0.0341975
evm.TU.chr1.5270	GWHPBCKX004735	1.66518	0.00772729	0.0197246
evm.TU.chr1.5272	GWHPBCKX004737	-1.74191	0.000149509	0.000721847
evm.TU.chr1.5278	GWHPBCKX004743	-0.91947	0.0018977	0.00610519
evm.TU.chr1.5279	GWHPBCKX004744	-1.4379	0.00183635	0.00593964
evm.TU.chr1.5283	GWHPBCKX004746	1.18902	0.00166881	0.00549058
evm.TU.chr1.5291	GWHPBCKX004754	-3.63492	3.11773e-06	2.98534e-05
evm.TU.chr1.5296	GWHPBCKX004759	1.54595	0.00216762	0.00680564
evm.TU.chr1.5297	GWHPBCKX004760	2.40154	6.79505e-05	0.000377701
evm.TU.chr1.5298	GWHPBCKX004761	0.846482	0.000748018	0.00281183
evm.TU.chr1.5324	GWHPBCKX004786	0.919555	0.0102294	0.0248642
evm.TU.chr1.5311	GWHPBCKX004774	2.3259	0.000126101	0.000626414
evm.TU.chr1.5319	GWHPBCKX004781	0.979769	0.0108685	0.0261563
evm.TU.chr1.5320	GWHPBCKX004782	0.768512	0.0205823	0.0446767
evm.TU.chr1.5322	GWHPBCKX004784	2.40286	3.7326e-07	5.18986e-06
evm.TU.chr1.5332	GWHPBCKX004792	-2.92901	1.02407e-06	1.18417e-05
evm.TU.chr1.5334	GWHPBCKX004793	1.99307	0.00308961	0.00914511
evm.TU.chr1.5335	GWHPBCKX004795	-1.97093	1.10285e-06	1.26101e-05
evm.TU.chr1.5339	GWHPBCKX004799	1.4246	0.0141242	0.0326568
evm.TU.chr1.5341	GWHPBCKX004801	0.642128	0.010259	0.0249269
evm.TU.chr1.5342	GWHPBCKX004802	5.27784	1.20405e-06	1.35373e-05
evm.TU.chr1.5343	GWHPBCKX004803	2.87635	2.89703e-07	4.22132e-06
evm.TU.chr1.5344	GWHPBCKX004804	-1.81804	0.0155207	0.0353075
evm.TU.chr1.5351	GWHPBCKX004811	1.95786	0.00920592	0.0227491
evm.TU.chr1.5352	GWHPBCKX004812	0.872912	0.00418127	0.0117537
evm.TU.chr1.5353	GWHPBCKX004813	1.65094	1.22837e-07	2.10928e-06
evm.TU.chr1.5354	GWHPBCKX004814	-2.56526	3.34262e-06	3.16174e-05
evm.TU.chr1.5357	GWHPBCKX004817	-1.75449	4.70476e-08	9.73921e-07
evm.TU.chr1.5359	GWHPBCKX004819	-2.8585	0.000272424	0.00119104
evm.TU.chr1.5361	GWHPBCKX004821	-3.57753	2.60409e-05	0.000172464
evm.TU.chr1.5364	GWHPBCKX004823	-1.11571	0.00564997	0.0151419
evm.TU.chr1.5365	GWHPBCKX004824	1.94585	2.94951e-06	2.85325e-05
evm.TU.chr1.5369	GWHPBCKX004828	-4.07167	0.00589769	0.0156954
evm.TU.chr1.5374	GWHPBCKX004833	-6.07734	3.45189e-13	8.71401e-11
evm.TU.chr1.5390	GWHPBCKX004849	3.42017	5.62526e-05	0.000323311
evm.TU.chr1.5394	GWHPBCKX004853	-1.60332	0.00110199	0.00387561
evm.TU.chr7.2595	GWHPBCKX030623	1.66598	0.00153875	0.00512952
evm.TU.chr1.1206	GWHPBCKX001115	4.58599	9.0643e-06	7.22184e-05
evm.TU.chr1.287	GWHPBCKX000266	0.765501	0.00663949	0.0173465
evm.TU.chr7.2282	GWHPBCKX030334	2.60543	8.48889e-06	6.82412e-05
evm.TU.chr1.5388	GWHPBCKX004847	-1.54571	0.000264301	0.00116206
evm.TU.chr1.3778	GWHPBCKX003342	-6.52949	0.000374831	0.00155716
evm.TU.chr8.2650	GWHPBCKX033451	1.21916	0.000218199	0.000985672
evm.TU.chr8.1183	GWHPBCKX032218	3.29787	0.000154164	0.000740826
evm.TU.chr11.1941	GWHPBCKX008447	1.22511	0.011314	0.0270639
evm.TU.chr12.2	GWHPBCKX009269	2.13473	9.53787e-05	0.000499261
evm.TU.chr1.4576	GWHPBCKX004083	-0.731018	0.000340998	0.00144408
evm.TU.chr8.2556	GWHPBCKX033359	-2.86477	1.03997e-08	2.78828e-07
evm.TU.chr11.1626	GWHPBCKX008212	-3.78675	0.00139428	0.00472161
evm.TU.chr9.1031	GWHPBCKX034473	1.04645	0.0231881	0.0493918
evm.TU.chr8.197	GWHPBCKX031405	0.954632	0.000223251	0.00100546
evm.TU.chr8.189	GWHPBCKX031397	0.781641	0.00112563	0.00394162
evm.TU.chr2.2793	GWHPBCKX013814	-6.49846	0.000188685	0.000873668
evm.TU.chr10.1745	GWHPBCKX006251	-3.73692	3.62588e-06	3.39335e-05
evm.TU.chr8.863	GWHPBCKX031956	2.38173	7.18368e-07	8.85456e-06
evm.TU.chr9.2076	GWHPBCKX035406	-1.2595	0.00861675	0.0215618
evm.TU.chr10.2379	GWHPBCKX006849	0.932339	0.00297279	0.00885188
evm.TU.chr11.1928	GWHPBCKX008436	3.29387	2.47907e-08	5.71628e-07
evm.TU.chr7.3164	GWHPBCKX031156	0.823851	0.0105056	0.025437
evm.TU.chr1.2673	GWHPBCKX002337	1.31387	0.00378458	0.0108247
evm.TU.chr1.4934	GWHPBCKX004417	0.951467	0.0166964	0.037446
evm.TU.chr11.570	GWHPBCKX007381	0.834301	0.00805381	0.0204134
evm.TU.chr1.3421	GWHPBCKX003015	-2.99775	8.11164e-10	3.79024e-08
evm.TU.chr1.2381	GWHPBCKX002076	-3.32998	1.47697e-08	3.72364e-07
evm.TU.chr8.590	GWHPBCKX031751	-2.77262	0.00186721	0.00602405
evm.TU.chr10.2137	GWHPBCKX006619	-1.01192	0.000155097	0.00074384
evm.TU.chr11.1375	GWHPBCKX008032	-5.27809	3.29016e-05	0.000208048
evm.TU.chr9.194	GWHPBCKX033823	1.1985	0.000947377	0.00342225
evm.TU.chr10.2077	GWHPBCKX006559	-2.30656	0.00568113	0.0152049
evm.TU.chr10.2119	GWHPBCKX006601	0.764507	0.0118925	0.0282358
evm.TU.chr8.631	GWHPBCKX031780	3.27881	3.0003e-14	1.49538e-11
evm.TU.chr10.2130	GWHPBCKX006612	0.509622	0.0182538	0.0404489
evm.TU.chr10.2284	GWHPBCKX006761	4.36156	1.82743e-08	4.44576e-07
evm.TU.chr1.4807	GWHPBCKX004298	1.1293	0.00650421	0.017032
evm.TU.chr10.1533	GWHPBCKX006063	-5.09333	0.0043831	0.0122517
evm.TU.chr8.38	GWHPBCKX031260	-2.13467	1.32893e-07	2.23458e-06
evm.TU.chr10.1246	GWHPBCKX005830	1.35397	4.89376e-07	6.4623e-06
evm.TU.chr10.1220	GWHPBCKX005808	1.09284	0.000858577	0.00315363
evm.TU.chr10.1219	GWHPBCKX005807	0.776257	0.0180818	0.0401319
evm.TU.chr8.2312	GWHPBCKX033135	1.17477	8.65379e-06	6.9366e-05
evm.TU.chr10.1122	GWHPBCKX005723	-0.830917	0.016416	0.0369408
evm.TU.chr7.2711	GWHPBCKX030737	0.726839	0.00550544	0.014822
evm.TU.chr10.1019	GWHPBCKX005644	-2.18773	4.98697e-10	2.53258e-08
evm.TU.chr10.1018	GWHPBCKX005643	-1.4303	0.0108999	0.0262153
evm.TU.chr10.1005	GWHPBCKX005630	1.13178	0.00156034	0.0051908
evm.TU.chr8.1782	GWHPBCKX032674	-1.09897	0.00201821	0.00641748
evm.TU.chr9.1928	GWHPBCKX035268	1.30309	0.00340847	0.0099361
evm.TU.chr1.3429	GWHPBCKX003023	1.56378	1.20413e-06	1.35373e-05
evm.TU.chr10.49	GWHPBCKX004885	1.35161	4.13897e-06	3.78618e-05
evm.TU.chr10.156	GWHPBCKX004961	-5.62591	3.03044e-05	0.000194472
evm.TU.chr10.609	GWHPBCKX005323	0.906752	0.00576867	0.0154027
evm.TU.chr8.283	GWHPBCKX031485	-2.26282	0.000693408	0.00263148
evm.TU.chr7.3185	GWHPBCKX031177	1.71974	0.00021505	0.00097303
evm.TU.chr7.2673	GWHPBCKX030699	-2.9594	0.00347403	0.0100864
evm.TU.chr7.2613	GWHPBCKX030641	1.46115	0.000408055	0.00167443
evm.TU.chr9.674	GWHPBCKX034195	-6.41037	2.58434e-08	5.86887e-07
evm.TU.chr9.1243	GWHPBCKX034651	1.06733	0.0146174	0.0336172
evm.TU.chr1.4974	GWHPBCKX004454	1.38497	5.0161e-06	4.4139e-05
evm.TU.chr7.2478	GWHPBCKX030512	-2.6413	8.47907e-05	0.000452667
evm.TU.chr1.4631	GWHPBCKX004134	2.04262	0.000184995	0.000859859
evm.TU.chr11.1090	GWHPBCKX007825	2.95482	9.3313e-05	0.000490486
evm.TU.chr10.2403	GWHPBCKX006871	0.695884	0.017457	0.0388872
evm.TU.chr11.912	GWHPBCKX007674	1.42916	0.0103358	0.0250947
evm.TU.chr8.1768	GWHPBCKX032665	1.20225	0.000101267	0.000523103
evm.TU.chr8.1767	GWHPBCKX032664	1.45131	0.00500906	0.0136952
evm.TU.chr9.1078	GWHPBCKX034512	2.34806	1.35675e-08	3.50232e-07
evm.TU.chr11.146	GWHPBCKX007006	-3.57615	5.27279e-07	6.84196e-06
evm.TU.chr9.1175	GWHPBCKX034596	-4.68758	0.0120442	0.0285436
evm.TU.chr8.2807	GWHPBCKX033599	0.933251	0.000169644	0.000800186
evm.TU.chr9.85	GWHPBCKX033743	0.917268	0.000771476	0.00288494
evm.TU.chr1.3052	GWHPBCKX002674	0.650181	0.00811621	0.0205474
evm.TU.chr10.2262	GWHPBCKX006741	-3.05644	0.0184221	0.0407602
evm.TU.chr9.1515	GWHPBCKX034894	-2.30259	0.000370831	0.00154351
evm.TU.chr10.2242	GWHPBCKX006721	-3.14106	0.0233581	0.0497137
evm.TU.chr10.1973	GWHPBCKX006464	-1.63405	0.00138394	0.0046923
evm.TU.chr10.2404	GWHPBCKX006872	3.78448	0.000101755	0.000525202
evm.TU.chr9.2300	GWHPBCKX035615	1.68334	1.15532e-05	8.89037e-05
evm.TU.chr10.2339	GWHPBCKX006814	2.11895	0.000426386	0.00173784
evm.TU.chr10.1297	GWHPBCKX005873	-3.34346	0.0157335	0.0357041
evm.TU.chr8.814	GWHPBCKX031920	0.563757	0.00779604	0.0198584
evm.TU.chr8.730	GWHPBCKX031866	2.45654	2.30668e-06	2.31957e-05
evm.TU.chr11.1684	GWHPBCKX008257	2.25792	0.000382387	0.00158483
evm.TU.chr8.555	GWHPBCKX031723	-4.58202	2.6007e-05	0.000172416
evm.TU.chr11.2953	GWHPBCKX009251	-6.69933	4.69003e-12	6.11844e-10
evm.TU.chr10.1746	GWHPBCKX006252	-7.32694	0.000359147	0.00150584
evm.TU.chr10.1799	GWHPBCKX006302	-2.63947	1.44521e-06	1.57643e-05
evm.TU.chr8.30	GWHPBCKX031252	-1.53143	0.0038074	0.010874
evm.TU.chr1.94	GWHPBCKX000093	1.39324	0.0011973	0.00414997
evm.TU.chr1.4711	GWHPBCKX004210	2.80784	3.59194e-08	7.78373e-07
evm.TU.chr10.1212	GWHPBCKX005800	1.74811	6.96402e-07	8.63858e-06
evm.TU.chr1.1474	GWHPBCKX001345	-2.17349	9.7213e-06	7.69079e-05
evm.TU.chr1.5035	GWHPBCKX004514	1.11882	0.00236736	0.00734036
evm.TU.chr1.515	GWHPBCKX000476	-1.10444	0.0155771	0.0354096
evm.TU.chr1.569	GWHPBCKX000527	-6.32171	8.89191e-05	0.000470828
evm.TU.chr1.584	GWHPBCKX000540	-4.7181	1.24022e-10	8.06266e-09
evm.TU.chr1.638	GWHPBCKX000594	-0.557829	0.0180402	0.0400441
evm.TU.chr1.771	GWHPBCKX000716	0.813718	0.00154143	0.00513582
evm.TU.chr1.872	GWHPBCKX000810	-1.49595	0.000520249	0.00205457
evm.TU.chr1.877	GWHPBCKX000815	-3.64963	5.35641e-07	6.93195e-06
evm.TU.chr1.882	GWHPBCKX000819	1.69412	8.4736e-10	3.91235e-08
evm.TU.chr1.947	GWHPBCKX000880	1.10417	0.00055085	0.00215875
evm.TU.chr1.5082	GWHPBCKX004558	-0.817178	0.000186043	0.000863715
evm.TU.chr1.4203	GWHPBCKX003729	-6.61889	0.00039182	0.00161737
evm.TU.chr1.1511	GWHPBCKX001376	-1.60266	0.000812199	0.00301174
evm.TU.chr7.3070	GWHPBCKX031075	-2.04757	0.00165087	0.00544537
evm.TU.chr1.1541	GWHPBCKX001402	-3.72423	1.30546e-10	8.38803e-09
evm.TU.chr1.5038	GWHPBCKX004517	1.81833	1.48901e-05	0.000109427
evm.TU.chr11.1943	GWHPBCKX008448	-3.5896	6.88684e-05	0.000381949
evm.TU.chr1.1938	GWHPBCKX001720	-1.06372	0.00382338	0.0109084
evm.TU.chr1.4604	GWHPBCKX004110	-3.07426	4.99526e-05	0.000293081
evm.TU.chr11.2520	GWHPBCKX008931	4.18307	0.00124038	0.0042772
evm.TU.chr1.4528	GWHPBCKX004039	-1.90019	6.46826e-07	8.1221e-06
evm.TU.chr1.4399	GWHPBCKX003915	-6.36832	3.77499e-11	3.04993e-09
evm.TU.chr1.4380	GWHPBCKX003897	-0.864681	0.0038108	0.0108805
evm.TU.chr1.4351	GWHPBCKX003868	1.65102	0.0044722	0.0124453
evm.TU.chr1.4339	GWHPBCKX003856	0.746823	0.0195174	0.0427469
evm.TU.chr1.4259	GWHPBCKX003781	0.910543	0.0114196	0.0272695
evm.TU.chr1.4196	GWHPBCKX003723	-1.55502	0.00720976	0.0186163
evm.TU.chr1.4195	GWHPBCKX003722	0.755346	0.0103311	0.0250862
evm.TU.chr1.4193	GWHPBCKX003720	1.61293	2.03507e-07	3.15955e-06
evm.TU.chr1.3888	GWHPBCKX003447	-1.85643	3.26313e-06	3.10165e-05
evm.TU.chr1.3677	GWHPBCKX003247	-2.30986	0.00196342	0.00627404
evm.TU.chr10.2050	GWHPBCKX006534	-1.58794	0.00590978	0.0157218
evm.TU.chr1.3500	GWHPBCKX003087	-3.04592	3.189e-07	4.56464e-06
evm.TU.chr1.3323	GWHPBCKX002926	-1.84999	0.00216716	0.00680564
evm.TU.chr1.3228	GWHPBCKX002838	2.69072	0.000369756	0.00154069
evm.TU.chr1.3218	GWHPBCKX002828	1.14142	0.0192431	0.0422366
evm.TU.chr10.2164	GWHPBCKX006644	-0.920945	0.00831773	0.0209566
evm.TU.chr1.3168	GWHPBCKX002781	0.675853	0.006056	0.0160388
evm.TU.chr1.3136	GWHPBCKX002752	1.195	0.0103924	0.0252158
evm.TU.chr1.3098	GWHPBCKX002717	-1.54131	0.00453997	0.0126037
evm.TU.chr1.3028	GWHPBCKX002651	2.7378	2.38542e-07	3.59719e-06
evm.TU.chr1.2815	GWHPBCKX002468	1.28201	0.00842524	0.0211917
evm.TU.chr1.3411	GWHPBCKX003007	0.910994	0.00252304	0.00773304
evm.TU.chr10.1864	GWHPBCKX006365	3.56169	7.21316e-05	0.000397082
evm.TU.chr1.3598	GWHPBCKX003178	1.54992	0.00365866	0.0105294
evm.TU.chr8.972	GWHPBCKX032050	1.00499	0.000373774	0.00155392
evm.TU.chr9.1293	GWHPBCKX034692	-1.25301	0.0224719	0.0480962
evm.TU.chr8.2096	GWHPBCKX032945	-4.42569	2.41987e-06	2.41341e-05
evm.TU.chr1.267	GWHPBCKX000250	1.45679	0.000764422	0.00286187
evm.TU.chr7.2873	GWHPBCKX030893	-9.24608	8.95627e-09	2.48703e-07
evm.TU.chr8.2435	GWHPBCKX033249	1.75643	0.000506128	0.00200655
evm.TU.chr7.2338	GWHPBCKX030384	3.78279	5.26006e-07	6.83456e-06
evm.TU.chr10.1158	GWHPBCKX005754	3.70378	1.52926e-05	0.000111877
evm.TU.chr1.1385	GWHPBCKX001267	0.89712	0.00743019	0.0190866
evm.TU.chr1.3522	GWHPBCKX003106	1.15876	0.0193118	0.0423538
evm.TU.chr8.1652	GWHPBCKX032565	-1.93419	5.4588e-06	4.71382e-05
evm.TU.chr11.2872	GWHPBCKX009177	-5.03711	0.00316893	0.00934287
evm.TU.chr10.130	GWHPBCKX004944	5.99439	2.93869e-06	2.84854e-05
evm.TU.chr1.3432	GWHPBCKX003025	-6.96834	6.30407e-13	1.3036e-10
evm.TU.chr8.584	GWHPBCKX031747	-2.9859	1.98706e-08	4.74502e-07
evm.TU.chr1.56	GWHPBCKX000055	3.37092	3.84187e-08	8.23355e-07
evm.TU.chr8.649	GWHPBCKX031797	-1.94653	0.000257728	0.00113749
evm.TU.chr7.1984	GWHPBCKX030080	2.23879	5.62204e-08	1.11968e-06
evm.TU.chr1.5051	GWHPBCKX004527	-1.24558	0.00877667	0.0218859
evm.TU.chr10.1837	GWHPBCKX006340	-5.07119	0.000499868	0.00198822
evm.TU.chr7.2687	GWHPBCKX030713	1.46311	1.00897e-05	7.94989e-05
evm.TU.chr10.997	GWHPBCKX005622	1.13088	0.000101705	0.000525086
evm.TU.chr9.374	GWHPBCKX033970	1.42237	9.42936e-05	0.000494972
evm.TU.chr11.1344	GWHPBCKX008012	2.48849	0.00719819	0.0185893
evm.TU.chr1.5340	GWHPBCKX004800	3.92127	2.76219e-05	0.00018089
evm.TU.chr11.2585	GWHPBCKX008981	-8.10845	1.58295e-07	2.56412e-06
evm.TU.chr8.1512	GWHPBCKX032464	-2.78324	0.00377827	0.0108146
evm.TU.chr8.1234	GWHPBCKX032260	1.13779	0.00156108	0.00519238
evm.TU.chr7.1899	GWHPBCKX030005	1.02346	0.000935474	0.0033868
evm.TU.chr7.1914	GWHPBCKX030018	-1.40265	0.000572365	0.00222926
evm.TU.chr7.1909	GWHPBCKX030014	1.46469	0.00359201	0.010367
evm.TU.chr7.1923	GWHPBCKX030026	1.28859	5.26985e-06	4.59352e-05
evm.TU.chr7.1926	GWHPBCKX030029	1.65731	0.00926295	0.0228581
evm.TU.chr7.1928	GWHPBCKX030031	0.760926	0.00290594	0.00868741
evm.TU.chr7.1929	GWHPBCKX030032	-3.38368	1.89286e-05	0.000133309
evm.TU.chr7.1935	GWHPBCKX030038	1.15193	0.00389314	0.0110781
evm.TU.chr7.1936	GWHPBCKX030039	-1.98057	0.0050094	0.0136952
evm.TU.chr7.1954	GWHPBCKX030055	1.42815	0.0115112	0.0274378
evm.TU.chr7.1953	GWHPBCKX030054	3.27298	0.000448461	0.00181381
evm.TU.chr7.1958	GWHPBCKX030058	-3.63427	0.000994608	0.00356044
evm.TU.chr7.1959	GWHPBCKX030059	1.29465	0.000120703	0.000603608
evm.TU.chr7.1962	GWHPBCKX030060	-1.71612	0.00860661	0.021542
evm.TU.chr7.1973	GWHPBCKX030072	-1.61484	0.000717527	0.0027119
evm.TU.chr7.1974	GWHPBCKX030073	-1.82167	0.00292702	0.00873701
evm.TU.chr7.1979	GWHPBCKX030076	4.49358	1.16282e-05	8.93396e-05
evm.TU.chr12.231	GWHPBCKX009483	1.48072	0.00901265	0.022361
evm.TU.chr7.1971	GWHPBCKX030070	3.16054	8.45825e-05	0.000451804
evm.TU.chr7.1987	GWHPBCKX030082	1.18103	0.00749883	0.0192359
evm.TU.chr10.710	GWHPBCKX005401	3.72361	0.00400033	0.0113169
evm.TU.chr7.1989	GWHPBCKX030084	3.30102	0.000136032	0.000667386
evm.TU.chr7.1993	GWHPBCKX030088	-1.90364	0.00418317	0.0117571
evm.TU.chr11.2226	GWHPBCKX008685	1.06821	0.000494025	0.0019678
evm.TU.chr7.2001	GWHPBCKX030094	-4.77018	0.0213744	0.0461087
evm.TU.chr7.2024	GWHPBCKX030106	4.80886	0.000196324	0.000903871
evm.TU.chr7.2027	GWHPBCKX030109	2.65366	1.39158e-06	1.52563e-05
evm.TU.chr7.2029	GWHPBCKX030111	-4.01273	4.8039e-05	0.000284084
evm.TU.chr7.2030	GWHPBCKX030112	-0.957891	0.00116392	0.00405008
evm.TU.chr7.2031	GWHPBCKX030113	0.935039	0.0114305	0.0272855
evm.TU.chr7.2039	GWHPBCKX030120	2.05508	4.03323e-06	3.70675e-05
evm.TU.chr7.2045	GWHPBCKX030126	2.6622	0.000340002	0.00144111
evm.TU.chr7.2055	GWHPBCKX030135	-4.78718	7.40972e-05	0.00040652
evm.TU.chr7.2056	GWHPBCKX030136	1.56884	0.00271104	0.00819681
evm.TU.chr7.2060	GWHPBCKX030140	6.1403	1.66782e-08	4.09332e-07
evm.TU.chr7.2062	GWHPBCKX030142	2.67415	2.60287e-05	0.000172464
evm.TU.chr7.2065	GWHPBCKX030144	1.392	0.0047719	0.0131457
evm.TU.chr7.2082	GWHPBCKX030158	2.46023	0.000548136	0.00214899
evm.TU.chr7.2095	GWHPBCKX030169	2.06017	0.00346158	0.0100607
evm.TU.chr7.2088	GWHPBCKX030163	2.49515	0.000527505	0.00208069
evm.TU.chr7.2090	GWHPBCKX030165	3.2064	0.0230819	0.0492174
evm.TU.chr7.2105	GWHPBCKX030176	1.33134	0.000494473	0.00196918
evm.TU.chr7.2132	GWHPBCKX030199	-6.53657	7.98703e-07	9.69718e-06
evm.TU.chr7.2139	GWHPBCKX030206	-3.54399	0.00124695	0.00429337
evm.TU.chr7.2141	GWHPBCKX030207	-3.07532	0.000257793	0.00113749
evm.TU.chr8.277	GWHPBCKX031479	3.52772	5.02464e-06	4.41838e-05
evm.TU.chr7.2149	GWHPBCKX030214	-4.17561	1.68305e-13	5.19289e-11
evm.TU.chr7.2155	GWHPBCKX030219	1.16336	0.000300597	0.00129442
evm.TU.chr7.2171	GWHPBCKX030230	2.52942	0.000314178	0.00134397
evm.TU.chr7.2174	GWHPBCKX030233	-0.956028	0.000196094	0.00090324
evm.TU.chr7.2183	GWHPBCKX030241	2.24945	0.00130758	0.00447635
evm.TU.chr7.2222	GWHPBCKX030275	2.71885	6.91383e-05	0.00038288
evm.TU.chr7.2224	GWHPBCKX030277	2.07996	0.00142054	0.004793
evm.TU.chr7.2225	GWHPBCKX030278	-0.885281	0.00771652	0.019704
evm.TU.chr7.2226	GWHPBCKX030279	-1.46097	5.76412e-05	0.000329489
evm.TU.chr7.2235	GWHPBCKX030287	0.909623	0.000220852	0.000996963
evm.TU.chr7.2240	GWHPBCKX030292	-4.83848	7.12351e-05	0.000393148
evm.TU.chr7.2241	GWHPBCKX030293	-4.89715	3.54553e-06	3.33375e-05
evm.TU.chr7.2242	GWHPBCKX030294	-2.05355	0.000394904	0.00162941
evm.TU.chr7.2243	GWHPBCKX030295	0.921813	0.000278726	0.00121314
evm.TU.chr7.2245	GWHPBCKX030297	2.85008	0.00186421	0.00601637
evm.TU.chr7.2246	GWHPBCKX030298	-2.23347	0.00036973	0.00154069
evm.TU.chr7.2247	GWHPBCKX030299	-2.32213	0.000816401	0.00302501
evm.TU.chr7.2256	GWHPBCKX030308	-7.02749	1.87953e-06	1.97376e-05
evm.TU.chr7.2261	GWHPBCKX030313	-5.31522	5.46205e-11	4.13118e-09
evm.TU.chr7.2262	GWHPBCKX030314	-2.00446	8.50208e-08	1.55909e-06
evm.TU.chr7.2265	GWHPBCKX030317	0.869204	0.000273784	0.00119565
evm.TU.chr7.2268	GWHPBCKX030320	1.63863	0.00125663	0.00432248
evm.TU.chr7.2269	GWHPBCKX030321	0.725603	0.000779007	0.00290528
evm.TU.chr7.2277	GWHPBCKX030329	-1.79281	2.54918e-05	0.000169637
evm.TU.chr7.2281	GWHPBCKX030333	1.67906	0.000359304	0.00150618
evm.TU.chr7.2288	GWHPBCKX030340	-6.24126	1.67998e-05	0.000120991
evm.TU.chr7.2303	GWHPBCKX030352	1.01136	0.00603605	0.0159979
evm.TU.chr7.2304	GWHPBCKX030353	1.01003	0.0117482	0.0279443
evm.TU.chr7.2306	GWHPBCKX030355	-1.79435	9.06739e-06	7.22184e-05
evm.TU.chr7.2307	GWHPBCKX030356	1.33914	2.44679e-05	0.000164059
evm.TU.chr7.2308	GWHPBCKX030357	-1.74711	0.00342496	0.00997369
evm.TU.chr7.2311	GWHPBCKX030360	2.25006	3.71947e-07	5.1753e-06
evm.TU.chr7.2312	GWHPBCKX030361	0.939869	0.00158911	0.00526759
evm.TU.chr7.2313	GWHPBCKX030362	-1.89347	0.00984254	0.0240865
evm.TU.chr7.2316	GWHPBCKX030363	3.14731	8.03747e-07	9.72199e-06
evm.TU.chr7.2321	GWHPBCKX030367	1.59343	0.000188847	0.000874002
evm.TU.chr7.2323	GWHPBCKX030369	0.781782	0.00256462	0.00784069
evm.TU.chr7.2324	GWHPBCKX030370	0.902556	0.00475243	0.0130977
evm.TU.chr7.2325	GWHPBCKX030371	-2.62285	8.49966e-05	0.000453552
evm.TU.chr7.2326	GWHPBCKX030372	1.09516	0.00200639	0.00638719
evm.TU.chr7.2329	GWHPBCKX030375	-1.76753	0.0146411	0.0336481
evm.TU.chr7.2334	GWHPBCKX030380	0.677465	0.0219458	0.0471466
evm.TU.chr7.2337	GWHPBCKX030383	2.47166	6.43806e-09	1.90187e-07
evm.TU.chr7.2341	GWHPBCKX030386	2.19046	3.01838e-06	2.9065e-05
evm.TU.chr7.2346	GWHPBCKX030389	-1.25484	0.00013966	0.00068243
evm.TU.chr7.2347	GWHPBCKX030390	0.724666	0.0227065	0.0485233
evm.TU.chr7.2350	GWHPBCKX030393	-2.19995	0.0179609	0.0398953
evm.TU.chr7.2355	GWHPBCKX030398	1.43873	7.78718e-05	0.00042376
evm.TU.chr7.2369	GWHPBCKX030411	0.689505	0.0044476	0.0123911
evm.TU.chr7.2371	GWHPBCKX030413	-2.30488	0.00111333	0.00390771
evm.TU.chr7.2375	GWHPBCKX030417	-2.12628	8.58762e-07	1.0285e-05
evm.TU.chr7.2377	GWHPBCKX030419	-2.83454	0.00639099	0.0167647
evm.TU.chr7.2378	GWHPBCKX030420	-2.24016	2.80602e-06	2.7395e-05
evm.TU.chr7.2386	GWHPBCKX030427	-1.22788	0.00425036	0.0119219
evm.TU.chr7.2389	GWHPBCKX030430	-2.72848	2.19877e-06	2.23568e-05
evm.TU.chr7.2391	GWHPBCKX030432	-2.00198	2.52166e-10	1.45018e-08
evm.TU.chr7.2394	GWHPBCKX030435	0.668318	0.00401066	0.0113379
evm.TU.chr7.2396	GWHPBCKX030437	2.45715	4.44537e-05	0.000266612
evm.TU.chr7.2407	GWHPBCKX030447	-3.29472	4.10245e-05	0.000248887
evm.TU.chr7.2413	GWHPBCKX030452	1.52841	0.0164104	0.0369325
evm.TU.chr7.2422	GWHPBCKX030460	4.05619	0.00167299	0.00550154
evm.TU.chr7.2438	GWHPBCKX030476	-1.80598	0.00244588	0.00753694
evm.TU.chr7.2446	GWHPBCKX030482	1.81885	4.74973e-06	4.21192e-05
evm.TU.chr7.2452	GWHPBCKX030488	-2.20643	0.0223321	0.0478549
evm.TU.chr7.2462	GWHPBCKX030497	-0.88825	0.00181296	0.00587925
evm.TU.chr7.2466	GWHPBCKX030501	-1.4413	0.0167954	0.0376159
evm.TU.chr7.2468	GWHPBCKX030502	-1.00899	0.00219735	0.0068846
evm.TU.chr7.2469	GWHPBCKX030503	3.44005	3.91636e-06	3.62161e-05
evm.TU.chr7.2470	GWHPBCKX030504	-2.8874	4.2908e-08	8.95859e-07
evm.TU.chr7.2477	GWHPBCKX030511	2.13812	7.40576e-08	1.39437e-06
evm.TU.chr7.2479	GWHPBCKX030513	-4.13079	1.2975e-05	9.80591e-05
evm.TU.chr7.2482	GWHPBCKX030516	0.525501	0.0177264	0.039415
evm.TU.chr7.2483	GWHPBCKX030517	-5.02962	1.30705e-05	9.87424e-05
evm.TU.chr7.2486	GWHPBCKX030520	2.69612	6.16125e-06	5.21159e-05
evm.TU.chr7.2498	GWHPBCKX030530	1.10052	3.32083e-05	0.000209471
evm.TU.chr7.2518	GWHPBCKX030549	-3.21412	6.24343e-08	1.21725e-06
evm.TU.chr7.2519	GWHPBCKX030550	1.23494	0.000654829	0.00250168
evm.TU.chr7.2522	GWHPBCKX030553	2.04864	1.0489e-07	1.84845e-06
evm.TU.chr7.2525	GWHPBCKX030556	2.2321	6.32102e-09	1.88159e-07
evm.TU.chr7.2526	GWHPBCKX030557	-1.0204	0.00392462	0.0111449
evm.TU.chr7.2527	GWHPBCKX030558	-2.27094	0.0211953	0.0457873
evm.TU.chr7.2530	GWHPBCKX030561	3.39953	1.74023e-06	1.84441e-05
evm.TU.chr7.2533	GWHPBCKX030564	1.19105	2.71344e-05	0.000178309
evm.TU.chr7.2534	GWHPBCKX030565	1.15058	0.000884071	0.00322291
evm.TU.chr7.2536	GWHPBCKX030567	4.2786	5.25139e-07	6.82786e-06
evm.TU.chr7.2540	GWHPBCKX030571	1.33741	0.000564244	0.00220458
evm.TU.chr7.2541	GWHPBCKX030572	3.85426	2.60992e-07	3.87857e-06
evm.TU.chr7.2542	GWHPBCKX030573	5.34933	5.95585e-05	0.000338805
evm.TU.chr7.2551	GWHPBCKX030582	2.73816	7.52021e-05	0.000411467
evm.TU.chr7.2554	GWHPBCKX030584	-0.831495	0.00438992	0.0122655
evm.TU.chr7.2559	GWHPBCKX030589	-1.28055	0.00112523	0.00394096
evm.TU.chr7.2561	GWHPBCKX030590	-1.19492	1.23842e-06	1.38906e-05
evm.TU.chr7.2562	GWHPBCKX030591	2.22734	0.00366211	0.0105337
evm.TU.chr7.2565	GWHPBCKX030594	-1.72019	0.000203643	0.00093183
evm.TU.chr7.2566	GWHPBCKX030595	2.66353	0.000101683	0.000525086
evm.TU.chr7.2567	GWHPBCKX030596	2.87704	0.000173895	0.000816465
evm.TU.chr7.2574	GWHPBCKX030603	-2.09907	7.02317e-07	8.69531e-06
evm.TU.chr7.2575	GWHPBCKX030604	2.67936	6.49658e-07	8.15239e-06
evm.TU.chr7.2576	GWHPBCKX030605	3.59916	2.20572e-08	5.18437e-07
evm.TU.chr7.2579	GWHPBCKX030607	-2.4558	0.0109301	0.0262751
evm.TU.chr7.2585	GWHPBCKX030613	-1.236	0.00971605	0.023822
evm.TU.chr7.2590	GWHPBCKX030618	-4.00395	0.000273244	0.00119382
evm.TU.chr7.2593	GWHPBCKX030621	-3.61046	2.42585e-05	0.000162992
evm.TU.chr7.2596	GWHPBCKX030624	-1.24874	0.00348987	0.0101263
evm.TU.chr7.2606	GWHPBCKX030634	0.762839	0.000784818	0.00292191
evm.TU.chr7.2608	GWHPBCKX030636	1.33946	3.56129e-07	4.97302e-06
evm.TU.chr7.2617	GWHPBCKX030645	0.723381	0.00202466	0.00643586
evm.TU.chr7.2627	GWHPBCKX030655	0.877639	0.00354371	0.0102565
evm.TU.chr7.2635	GWHPBCKX030663	-3.10151	9.4942e-07	1.11375e-05
evm.TU.chr7.2638	GWHPBCKX030666	-4.05295	5.08651e-07	6.65802e-06
evm.TU.chr7.2640	GWHPBCKX030668	-1.23135	0.0171392	0.038258
evm.TU.chr7.2641	GWHPBCKX030669	-1.49974	0.00761325	0.0194668
evm.TU.chr7.2645	GWHPBCKX030672	-1.60853	0.00154654	0.0051502
evm.TU.chr7.2647	GWHPBCKX030674	1.02562	0.0129405	0.0303936
evm.TU.chr7.2650	GWHPBCKX030677	3.81418	8.41166e-05	0.000450058
evm.TU.chr7.2652	GWHPBCKX030679	-2.97904	0.0018239	0.00591177
evm.TU.chr7.2653	GWHPBCKX030680	1.32468	1.95382e-05	0.000136563
evm.TU.chr7.2657	GWHPBCKX030684	1.11421	0.000117932	0.000592647
evm.TU.chr7.2660	GWHPBCKX030687	0.788131	0.00124307	0.00428495
evm.TU.chr7.2665	GWHPBCKX030692	-1.21889	0.00634119	0.016659
evm.TU.chr7.2671	GWHPBCKX030697	-6.35042	4.25334e-08	8.9187e-07
evm.TU.chr7.2678	GWHPBCKX030704	0.954918	0.000900467	0.00327348
evm.TU.chr7.2679	GWHPBCKX030705	2.53653	1.45113e-09	5.86424e-08
evm.TU.chr7.2680	GWHPBCKX030706	5.85941	9.02783e-09	2.49976e-07
evm.TU.chr7.2684	GWHPBCKX030710	-2.33665	0.00703988	0.0182309
evm.TU.chr7.2685	GWHPBCKX030711	4.11863	3.76574e-07	5.22473e-06
evm.TU.chr7.2698	GWHPBCKX030724	3.1535	0.000112439	0.000570648
evm.TU.chr7.2700	GWHPBCKX030726	0.875371	0.00384899	0.0109654
evm.TU.chr7.2704	GWHPBCKX030730	1.44119	0.000355658	0.00149347
evm.TU.chr7.2705	GWHPBCKX030731	-3.95711	0.00157912	0.00523984
evm.TU.chr7.2715	GWHPBCKX030741	-1.56384	0.019401	0.0425303
evm.TU.chr7.2719	GWHPBCKX030745	-2.33164	0.00032054	0.00136817
evm.TU.chr7.2729	GWHPBCKX030754	1.22928	0.000103133	0.000531046
evm.TU.chr7.2732	GWHPBCKX030757	0.806882	0.000624313	0.0024002
evm.TU.chr7.2733	GWHPBCKX030758	-3.16036	1.26053e-13	4.1529e-11
evm.TU.chr7.2747	GWHPBCKX030772	-0.855552	0.00663136	0.0173276
evm.TU.chr7.2753	GWHPBCKX030778	-4.03242	6.21582e-09	1.86168e-07
evm.TU.chr7.2754	GWHPBCKX030779	2.14752	0.0112362	0.0269143
evm.TU.chr7.2756	GWHPBCKX030781	-2.01028	0.00268336	0.00812575
evm.TU.chr7.2765	GWHPBCKX030790	-9.58707	1.68888e-09	6.59204e-08
evm.TU.chr7.2770	GWHPBCKX030795	-4.55234	3.95606e-05	0.000241437
evm.TU.chr7.2771	GWHPBCKX030796	-1.24091	0.00173552	0.00566974
evm.TU.chr7.2774	GWHPBCKX030799	3.21256	6.67657e-08	1.28367e-06
evm.TU.chr7.2784	GWHPBCKX030807	-4.02547	0.00137837	0.00467996
evm.TU.chr7.2785	GWHPBCKX030808	-2.2841	1.36108e-06	1.50158e-05
evm.TU.chr7.2790	GWHPBCKX030813	1.1857	0.000138146	0.000676906
evm.TU.chr7.2798	GWHPBCKX030821	-7.01804	6.25945e-09	1.87186e-07
evm.TU.chr7.2805	GWHPBCKX030828	1.40959	0.0038378	0.0109399
evm.TU.chr7.2806	GWHPBCKX030829	4.1984	2.11957e-07	3.26468e-06
evm.TU.chr7.2808	GWHPBCKX030831	2.16597	0.000837463	0.00308716
evm.TU.chr7.2809	GWHPBCKX030832	0.904514	0.000100589	0.000520149
evm.TU.chr7.2810	GWHPBCKX030833	1.31103	0.020357	0.0442567
evm.TU.chr7.2815	GWHPBCKX030837	2.76641	1.48373e-06	1.61301e-05
evm.TU.chr7.2814	GWHPBCKX030838	-4.50004	2.30928e-07	3.50742e-06
evm.TU.chr7.2818	GWHPBCKX030841	-1.19603	0.000278648	0.00121307
evm.TU.chr7.2819	GWHPBCKX030842	-7.82762	1.36015e-15	1.88846e-12
evm.TU.chr7.2839	GWHPBCKX030862	-0.801191	0.000939615	0.00339926
evm.TU.chr7.2841	GWHPBCKX030864	1.8011	0.0164908	0.0370618
evm.TU.chr7.2842	GWHPBCKX030865	2.938	0.000151309	0.000729814
evm.TU.chr7.2850	GWHPBCKX030873	1.47561	0.00719094	0.0185776
evm.TU.chr7.2851	GWHPBCKX030874	-1.57499	0.00456269	0.0126519
evm.TU.chr7.2852	GWHPBCKX030875	0.744643	0.00547287	0.0147466
evm.TU.chr7.2858	GWHPBCKX030881	-3.2987	3.75478e-11	3.04993e-09
evm.TU.chr7.2859	GWHPBCKX030882	-3.74584	0.000308694	0.00132515
evm.TU.chr7.2866	GWHPBCKX030889	-1.12786	0.0189811	0.0417739
evm.TU.chr7.2872	GWHPBCKX030892	-3.1273	4.36833e-05	0.00026321
evm.TU.chr7.2880	GWHPBCKX030898	-2.00159	0.00050787	0.00201263
evm.TU.chr7.2882	GWHPBCKX030900	1.58971	4.35173e-07	5.86608e-06
evm.TU.chr7.2891	GWHPBCKX030908	0.618893	0.0186712	0.0412374
evm.TU.chr7.2895	GWHPBCKX030912	3.63593	6.51859e-05	0.00036568
evm.TU.chr7.2897	GWHPBCKX030914	-2.61446	1.12358e-07	1.96051e-06
evm.TU.chr7.2920	GWHPBCKX030930	1.67148	0.00330584	0.00967463
evm.TU.chr7.2904	GWHPBCKX030918	1.85321	5.52558e-05	0.000318335
evm.TU.chr7.2906	GWHPBCKX030920	2.05956	0.00317659	0.00936123
evm.TU.chr7.2911	GWHPBCKX030925	-0.799861	0.0135984	0.0316747
evm.TU.chr7.2912	GWHPBCKX030926	1.97922	1.09343e-05	8.49143e-05
evm.TU.chr7.2927	GWHPBCKX030936	-0.777955	0.00544188	0.0146793
evm.TU.chr7.2928	GWHPBCKX030937	1.03469	0.0124576	0.029373
evm.TU.chr7.2934	GWHPBCKX030943	-1.77571	0.000102484	0.00052825
evm.TU.chr7.2937	GWHPBCKX030946	-0.851481	0.0130752	0.0306619
evm.TU.chr7.2938	GWHPBCKX030947	-2.74776	0.000813649	0.00301539
evm.TU.chr7.2939	GWHPBCKX030948	-6.2284	4.80837e-06	4.25809e-05
evm.TU.chr7.2940	GWHPBCKX030949	-6.3815	8.00227e-14	3.11096e-11
evm.TU.chr7.2941	GWHPBCKX030950	-0.894551	0.00527416	0.0143265
evm.TU.chr7.2944	GWHPBCKX030953	-4.34308	6.57092e-06	5.49121e-05
evm.TU.chr7.2946	GWHPBCKX030955	-2.65345	4.58266e-05	0.000273496
evm.TU.chr7.2947	GWHPBCKX030956	-0.844851	0.00201152	0.00639933
evm.TU.chr7.2950	GWHPBCKX030959	-5.9364	1.56886e-11	1.59441e-09
evm.TU.chr7.2952	GWHPBCKX030961	1.57526	0.000454082	0.00183311
evm.TU.chr7.2959	GWHPBCKX030967	-7.02129	4.94805e-10	2.53106e-08
evm.TU.chr7.2960	GWHPBCKX030968	-2.37892	0.00449741	0.0125083
evm.TU.chr7.2962	GWHPBCKX030970	1.12417	2.17096e-05	0.000149061
evm.TU.chr7.2964	GWHPBCKX030972	-3.80686	2.84057e-06	2.76536e-05
evm.TU.chr7.2972	GWHPBCKX030980	1.03035	0.000280433	0.00121925
evm.TU.chr7.2975	GWHPBCKX030983	-1.08971	5.84318e-05	0.00033347
evm.TU.chr7.2979	GWHPBCKX030987	0.856331	0.0129955	0.03049
evm.TU.chr7.2988	GWHPBCKX030996	-2.7758	0.000462231	0.00186137
evm.TU.chr7.3000	GWHPBCKX031007	-10.1592	0.000250145	0.00110835
evm.TU.chr7.3002	GWHPBCKX031009	-7.79008	2.68917e-07	3.97507e-06
evm.TU.chr7.3006	GWHPBCKX031013	1.40044	0.0132347	0.0309686
evm.TU.chr7.3007	GWHPBCKX031014	1.52017	6.55343e-06	5.47895e-05
evm.TU.chr7.3013	GWHPBCKX031020	-1.12008	0.00303575	0.00900969
evm.TU.chr7.3015	GWHPBCKX031022	-2.27218	4.93045e-08	1.01095e-06
evm.TU.chr7.3024	GWHPBCKX031030	1.73446	1.57681e-06	1.69619e-05
evm.TU.chr7.3029	GWHPBCKX031034	-4.17967	4.97707e-08	1.01724e-06
evm.TU.chr7.3030	GWHPBCKX031035	0.834624	0.00854785	0.0214253
evm.TU.chr7.3033	GWHPBCKX031038	1.13688	1.54664e-06	1.67052e-05
evm.TU.chr7.3034	GWHPBCKX031039	1.30852	0.000755746	0.00283375
evm.TU.chr7.3040	GWHPBCKX031045	-0.777606	0.00358156	0.010343
evm.TU.chr7.3042	GWHPBCKX031047	2.62277	0.000171507	0.000807137
evm.TU.chr7.3043	GWHPBCKX031048	2.94041	0.0101989	0.0247995
evm.TU.chr7.3049	GWHPBCKX031054	-2.22493	0.0230691	0.0491955
evm.TU.chr7.3051	GWHPBCKX031056	0.971211	0.0131898	0.030882
evm.TU.chr7.3056	GWHPBCKX031061	-1.55361	1.62998e-06	1.74277e-05
evm.TU.chr7.3062	GWHPBCKX031067	-1.88057	0.000188733	0.000873681
evm.TU.chr7.3066	GWHPBCKX031071	-4.8706	1.77391e-05	0.000126537
evm.TU.chr7.3067	GWHPBCKX031072	-1.22708	1.34201e-05	0.000100641
evm.TU.chr7.3072	GWHPBCKX031077	2.8066	3.32752e-08	7.25116e-07
evm.TU.chr7.3073	GWHPBCKX031078	2.89703	0.00872888	0.0217919
evm.TU.chr7.3076	GWHPBCKX031081	1.46965	0.00136123	0.00463065
evm.TU.chr7.3078	GWHPBCKX031083	1.36936	9.82586e-07	1.14505e-05
evm.TU.chr7.3102	GWHPBCKX031100	4.01613	3.83897e-05	0.000235326
evm.TU.chr7.3105	GWHPBCKX031102	-4.73387	1.34716e-06	1.49039e-05
evm.TU.chr7.3118	GWHPBCKX031114	-1.78058	3.97144e-06	3.66142e-05
evm.TU.chr7.3121	GWHPBCKX031117	2.53752	2.53797e-05	0.000169065
evm.TU.chr7.3122	GWHPBCKX031118	1.31672	5.15617e-05	0.000300167
evm.TU.chr7.3124	GWHPBCKX031120	1.21185	0.00494574	0.0135421
evm.TU.chr1.225	GWHPBCKX000213	-5.1376	0.000664253	0.0025347
evm.TU.chr7.3128	GWHPBCKX031124	-4.88913	2.40331e-09	8.74823e-08
evm.TU.chr7.3129	GWHPBCKX031125	-0.619162	0.0155213	0.0353075
evm.TU.chr7.3131	GWHPBCKX031127	2.68795	0.00109146	0.00384692
evm.TU.chr7.3134	GWHPBCKX031130	1.67874	7.81149e-05	0.000424845
evm.TU.chr7.3139	GWHPBCKX031134	-1.44051	0.00823364	0.0207851
evm.TU.chr7.3141	GWHPBCKX031135	-1.53817	0.00661595	0.017292
evm.TU.chr7.3142	GWHPBCKX031136	-1.8049	0.00161172	0.00533341
evm.TU.chr7.3143	GWHPBCKX031137	5.328	2.0781e-05	0.000143854
evm.TU.chr7.3144	GWHPBCKX031138	3.19323	7.65583e-06	6.24481e-05
evm.TU.chr7.3146	GWHPBCKX031139	-1.25971	0.0226914	0.0485019
evm.TU.chr7.3148	GWHPBCKX031141	-0.674336	0.00204048	0.00647449
evm.TU.chr7.3149	GWHPBCKX031142	-1.47266	8.60092e-05	0.000458135
evm.TU.chr7.3150	GWHPBCKX031143	1.01018	0.000669776	0.00255226
evm.TU.chr7.3151	GWHPBCKX031144	-3.58348	0.000531738	0.00209518
evm.TU.chr7.3153	GWHPBCKX031146	-7.58112	0.00134474	0.00458418
evm.TU.chr7.3154	GWHPBCKX031147	-2.537	0.00136619	0.00464348
evm.TU.chr7.3155	GWHPBCKX031148	1.9299	0.000531824	0.00209518
evm.TU.chr7.3158	GWHPBCKX031151	-2.24759	0.0129953	0.03049
evm.TU.chr7.3160	GWHPBCKX031153	2.363	0.00168004	0.00552286
evm.TU.chr7.3165	GWHPBCKX031157	2.31196	0.00217741	0.00683093
evm.TU.chr7.3174	GWHPBCKX031166	-0.892693	0.00226188	0.00706061
evm.TU.chr7.3177	GWHPBCKX031169	2.51588	3.59513e-06	3.37432e-05
evm.TU.chr7.3184	GWHPBCKX031176	1.90137	5.30283e-05	0.000306958
evm.TU.chr7.3187	GWHPBCKX031178	-3.07313	0.0048328	0.0132815
evm.TU.chr7.3190	GWHPBCKX031181	1.26737	0.000118987	0.000596867
evm.TU.chr7.3192	GWHPBCKX031183	0.911363	0.000115725	0.000584192
evm.TU.chr7.3201	GWHPBCKX031191	-1.32758	0.00390311	0.0111
evm.TU.chr7.3202	GWHPBCKX031192	-7.26505	0.00123908	0.00427346
evm.TU.chr7.3204	GWHPBCKX031194	-2.49817	0.00298139	0.0088734
evm.TU.chr7.3212	GWHPBCKX031202	-1.43034	0.00990979	0.0242206
evm.TU.chr7.3219	GWHPBCKX031209	-3.92715	0.00722272	0.0186448
evm.TU.chr7.3221	GWHPBCKX031211	0.970297	5.38195e-05	0.000311167
evm.TU.chr7.3225	GWHPBCKX031214	-2.43055	0.000169353	0.000799197
evm.TU.chr7.3229	GWHPBCKX031217	-1.2484	0.0140454	0.0325133
evm.TU.chr7.3230	GWHPBCKX031218	-2.33491	1.25633e-08	3.29561e-07
evm.TU.chr7.3231	GWHPBCKX031219	-0.934071	0.00013352	0.000657054
evm.TU.chr7.3232	GWHPBCKX031220	-1.80121	4.68489e-05	0.000278741
evm.TU.chr7.3236	GWHPBCKX031224	-1.64601	0.00972102	0.0238281
evm.TU.chr7.3237	GWHPBCKX031225	1.21475	0.00015178	0.000731541
evm.TU.chr8.4	GWHPBCKX031228	1.0462	0.00313701	0.00926142
evm.TU.chr8.9	GWHPBCKX031233	1.16771	0.00028184	0.00122341
evm.TU.chr8.11	GWHPBCKX031235	0.900132	0.00190703	0.00613011
evm.TU.chr8.14	GWHPBCKX031238	-3.92895	4.696e-11	3.68068e-09
evm.TU.chr8.17	GWHPBCKX031241	-4.55655	0.00113686	0.00397523
evm.TU.chr8.32	GWHPBCKX031254	0.565157	0.0224276	0.0480225
evm.TU.chr8.35	GWHPBCKX031257	0.696221	0.00970911	0.023808
evm.TU.chr8.39	GWHPBCKX031261	-3.3359	0.0187766	0.0414092
evm.TU.chr8.44	GWHPBCKX031266	-4.57551	1.21645e-07	2.09065e-06
evm.TU.chr8.45	GWHPBCKX031267	2.65576	6.83478e-10	3.29664e-08
evm.TU.chr8.49	GWHPBCKX031271	3.70854	3.62404e-09	1.22133e-07
evm.TU.chr8.62	GWHPBCKX031282	1.06023	0.000112504	0.000570681
evm.TU.chr8.65	GWHPBCKX031285	-2.37303	0.00750784	0.0192504
evm.TU.chr8.70	GWHPBCKX031290	0.913208	0.000421644	0.00172111
evm.TU.chr8.72	GWHPBCKX031292	0.953385	0.0019192	0.00616111
evm.TU.chr8.73	GWHPBCKX031293	-3.94518	6.79353e-13	1.37555e-10
evm.TU.chr8.76	GWHPBCKX031296	-2.76179	0.00937928	0.0230982
evm.TU.chr8.77	GWHPBCKX031297	0.834882	0.00137706	0.00467842
evm.TU.chr8.78	GWHPBCKX031298	-1.05081	0.000720648	0.00272158
evm.TU.chr8.80	GWHPBCKX031300	-1.96681	3.81657e-05	0.000234323
evm.TU.chr1.4629	GWHPBCKX004132	1.40252	0.00185803	0.00599741
evm.TU.chr8.81	GWHPBCKX031301	-1.37751	8.6085e-05	0.000458318
evm.TU.chr8.93	GWHPBCKX031311	1.35508	0.00464623	0.0128535
evm.TU.chr1.742	GWHPBCKX000690	0.870862	0.000503258	0.00199843
evm.TU.chr8.97	GWHPBCKX031315	-1.14658	0.0107358	0.0258878
evm.TU.chr8.100	GWHPBCKX031318	-1.09588	0.00618168	0.0163194
evm.TU.chr8.101	GWHPBCKX031319	2.09471	5.18404e-07	6.76455e-06
evm.TU.chr8.105	GWHPBCKX031323	2.73625	0.000898724	0.00326836
evm.TU.chr8.108	GWHPBCKX031326	-8.62467	6.70916e-14	2.73484e-11
evm.TU.chr8.110	GWHPBCKX031328	-2.59716	0.00730764	0.0188332
evm.TU.chr8.121	GWHPBCKX031339	3.72161	8.12115e-06	6.56651e-05
evm.TU.chr8.124	GWHPBCKX031342	1.25562	0.000109561	0.000558669
evm.TU.chr8.134	GWHPBCKX031352	-4.58166	1.18618e-14	7.20531e-12
evm.TU.chr8.135	GWHPBCKX031353	0.948353	0.000321709	0.00137195
evm.TU.chr8.142	GWHPBCKX031359	1.64592	0.00420572	0.0118137
evm.TU.chr8.143	GWHPBCKX031360	-3.28668	0.000202468	0.000927764
evm.TU.chr8.148	GWHPBCKX031365	1.78775	1.97744e-08	4.73368e-07
evm.TU.chr9.86	GWHPBCKX033744	6.4035	5.47293e-05	0.000315957
evm.TU.chr8.160	GWHPBCKX031377	1.88341	2.29076e-05	0.0001558
evm.TU.chr8.175	GWHPBCKX031388	-2.7943	0.0161	0.0363897
evm.TU.chr8.182	GWHPBCKX031392	-1.11109	0.00159289	0.0052774
evm.TU.chr8.188	GWHPBCKX031396	1.87314	0.00150819	0.00504062
evm.TU.chr8.190	GWHPBCKX031398	-1.06459	0.0134227	0.0313407
evm.TU.chr8.191	GWHPBCKX031399	1.10262	0.00225244	0.00703791
evm.TU.chr8.192	GWHPBCKX031400	0.615961	0.00362302	0.0104456
evm.TU.chr8.193	GWHPBCKX031401	-3.44911	0.000297217	0.00128157
evm.TU.chr8.196	GWHPBCKX031404	-1.57139	6.95388e-07	8.63152e-06
evm.TU.chr8.198	GWHPBCKX031406	1.32248	0.00325472	0.00954802
evm.TU.chr8.209	GWHPBCKX031417	0.758236	0.000566905	0.00221231
evm.TU.chr8.211	GWHPBCKX031419	-0.904814	0.00208334	0.00658793
evm.TU.chr8.214	GWHPBCKX031422	-0.941632	0.00865769	0.021642
evm.TU.chr8.217	GWHPBCKX031425	4.80163	2.29413e-06	2.31053e-05
evm.TU.chr8.222	GWHPBCKX031430	3.6213	1.35533e-05	0.000101483
evm.TU.chr8.223	GWHPBCKX031431	3.99088	2.16221e-06	2.20625e-05
evm.TU.chr8.238	GWHPBCKX031444	2.43784	1.43952e-07	2.37533e-06
evm.TU.chr8.241	GWHPBCKX031446	1.5437	0.00178021	0.00578947
evm.TU.chr8.254	GWHPBCKX031457	1.44178	0.00189246	0.00609032
evm.TU.chr8.257	GWHPBCKX031460	-1.34443	4.189e-07	5.68615e-06
evm.TU.chr8.258	GWHPBCKX031461	-2.34558	3.11052e-07	4.47869e-06
evm.TU.chr8.598	GWHPBCKX031753	-1.18377	6.54731e-05	0.000366762
evm.TU.chr8.265	GWHPBCKX031467	1.156	0.000575071	0.00223744
evm.TU.chr8.268	GWHPBCKX031470	1.5639	0.0140792	0.0325722
evm.TU.chr8.270	GWHPBCKX031472	-4.90538	0.000205867	0.000940253
evm.TU.chr8.275	GWHPBCKX031477	-0.87395	0.011852	0.0281569
evm.TU.chr8.276	GWHPBCKX031478	3.03813	1.06072e-06	1.22074e-05
evm.TU.chr8.279	GWHPBCKX031481	-3.46004	1.26659e-06	1.41332e-05
evm.TU.chr8.280	GWHPBCKX031482	3.27139	1.24086e-07	2.12129e-06
evm.TU.chr8.281	GWHPBCKX031483	5.16007	4.16699e-07	5.66297e-06
evm.TU.chr8.289	GWHPBCKX031489	-11.5452	2.5212e-13	6.80655e-11
evm.TU.chr8.295	GWHPBCKX031493	-3.52779	0.000810553	0.00300678
evm.TU.chr8.301	GWHPBCKX031496	-0.634091	0.00789169	0.02006
evm.TU.chr8.317	GWHPBCKX031508	0.921462	0.000728144	0.00274615
evm.TU.chr8.320	GWHPBCKX031511	-1.708	2.64639e-06	2.60326e-05
evm.TU.chr8.345	GWHPBCKX031530	-1.44813	0.00138375	0.0046923
evm.TU.chr8.337	GWHPBCKX031523	-1.46404	0.00191682	0.006157
evm.TU.chr8.359	GWHPBCKX031542	-1.80842	0.0155023	0.0352849
evm.TU.chr8.1303	GWHPBCKX032305	0.736329	0.01159	0.0276018
evm.TU.chr8.360	GWHPBCKX031543	0.873591	0.020439	0.0444053
evm.TU.chr8.361	GWHPBCKX031544	1.23724	0.000109826	0.000559726
evm.TU.chr8.365	GWHPBCKX031548	1.01181	0.00827211	0.0208687
evm.TU.chr10.1907	GWHPBCKX006404	-3.52396	1.2358e-07	2.11643e-06
evm.TU.chr8.372	GWHPBCKX031555	-2.54833	0.00152121	0.00507803
evm.TU.chr8.387	GWHPBCKX031570	0.957941	0.00919014	0.0227188
evm.TU.chr8.393	GWHPBCKX031575	2.41346	6.45115e-06	5.40273e-05
evm.TU.chr8.396	GWHPBCKX031578	-1.38449	0.00594884	0.0158099
evm.TU.chr8.397	GWHPBCKX031579	1.7195	0.000286351	0.00124022
evm.TU.chr8.400	GWHPBCKX031582	-1.45448	0.00545648	0.0147146
evm.TU.chr8.414	GWHPBCKX031595	-5.08585	0.000212535	0.000964345
evm.TU.chr8.415	GWHPBCKX031596	-10.0882	5.61907e-18	3.64078e-14
evm.TU.chr8.419	GWHPBCKX031600	-4.23716	0.000172856	0.000812177
evm.TU.chr8.424	GWHPBCKX031605	1.19478	0.000260498	0.0011482
evm.TU.chr8.390	GWHPBCKX031573	-1.1475	0.0025736	0.00786443
evm.TU.chr8.432	GWHPBCKX031613	-0.71639	0.0197634	0.0432176
evm.TU.chr8.435	GWHPBCKX031616	-4.79381	0.00238531	0.00738895
evm.TU.chr8.445	GWHPBCKX031626	-1.01145	0.000479185	0.00192129
evm.TU.chr8.449	GWHPBCKX031630	1.8446	0.000919509	0.00333584
evm.TU.chr8.454	GWHPBCKX031635	-1.42816	0.000300663	0.00129442
evm.TU.chr8.456	GWHPBCKX031637	-4.30914	5.08547e-06	4.45678e-05
evm.TU.chr8.461	GWHPBCKX031642	-1.36063	0.000123033	0.000612896
evm.TU.chr8.481	GWHPBCKX031660	-2.00932	0.000327931	0.00139512
evm.TU.chr8.484	GWHPBCKX031663	0.902971	0.00127942	0.00439076
evm.TU.chr8.486	GWHPBCKX031664	-7.94332	0.00381532	0.0108902
evm.TU.chr8.487	GWHPBCKX031665	-3.64236	0.0126574	0.0297936
evm.TU.chr8.497	GWHPBCKX031673	1.83795	0.00101773	0.00362786
evm.TU.chr8.498	GWHPBCKX031674	0.728336	0.0032007	0.00942082
evm.TU.chr8.505	GWHPBCKX031678	-1.49183	0.0058142	0.0155114
evm.TU.chr8.506	GWHPBCKX031679	1.61348	1.38575e-07	2.30421e-06
evm.TU.chr1.3809	GWHPBCKX003372	-0.954137	0.0100532	0.0245034
evm.TU.chr8.522	GWHPBCKX031692	-7.07138	4.83749e-06	4.278e-05
evm.TU.chr8.528	GWHPBCKX031698	-5.70474	1.76302e-06	1.86654e-05
evm.TU.chr8.530	GWHPBCKX031699	-6.60157	3.66037e-06	3.42233e-05
evm.TU.chr8.532	GWHPBCKX031701	-1.45722	7.75799e-05	0.000422527
evm.TU.chr8.533	GWHPBCKX031702	2.15748	1.39982e-05	0.000104113
evm.TU.chr8.538	GWHPBCKX031706	-0.989317	0.0015122	0.00505054
evm.TU.chr8.547	GWHPBCKX031715	0.94439	0.000229585	0.0010304
evm.TU.chr8.551	GWHPBCKX031719	-7.63923	9.65131e-06	7.64164e-05
evm.TU.chr8.552	GWHPBCKX031720	-0.931624	0.00067223	0.00255861
evm.TU.chr8.553	GWHPBCKX031721	-5.20391	7.91568e-13	1.53865e-10
evm.TU.chr8.558	GWHPBCKX031726	-5.10848	2.81768e-09	9.99453e-08
evm.TU.chr8.560	GWHPBCKX031728	-2.27902	0.000302996	0.00130331
evm.TU.chr8.599	GWHPBCKX031754	0.578832	0.0195378	0.0427723
evm.TU.chr8.601	GWHPBCKX031755	-2.38135	7.96855e-10	3.74137e-08
evm.TU.chr8.602	GWHPBCKX031756	-10.2135	5.19514e-12	6.68035e-10
evm.TU.chr8.603	GWHPBCKX031757	-1.02133	0.0118609	0.0281711
evm.TU.chr8.622	GWHPBCKX031771	0.91198	2.09577e-05	0.000144819
evm.TU.chr8.623	GWHPBCKX031772	-2.20577	2.81207e-06	2.74265e-05
evm.TU.chr8.630	GWHPBCKX031779	2.57878	3.41654e-07	4.81087e-06
evm.TU.chr8.632	GWHPBCKX031781	2.01612	5.04418e-06	4.42858e-05
evm.TU.chr8.638	GWHPBCKX031787	1.7375	4.38146e-06	3.94351e-05
evm.TU.chr8.640	GWHPBCKX031789	4.08305	3.57413e-09	1.20824e-07
evm.TU.chr8.641	GWHPBCKX031790	-4.11718	0.000218078	0.000985583
evm.TU.chr8.644	GWHPBCKX031793	1.86872	0.0191848	0.0421563
evm.TU.chr8.646	GWHPBCKX031794	0.879394	0.000576438	0.00224051
evm.TU.chr8.647	GWHPBCKX031795	2.52841	0.000121313	0.000606192
evm.TU.chr8.667	GWHPBCKX031810	1.0934	0.0161811	0.0365403
evm.TU.chr8.675	GWHPBCKX031817	-1.47072	1.50093e-05	0.000110094
evm.TU.chr8.678	GWHPBCKX031820	3.3409	0.000792359	0.00294378
evm.TU.chr8.677	GWHPBCKX031819	2.11601	0.000341702	0.00144675
evm.TU.chr8.683	GWHPBCKX031825	4.46067	1.96169e-07	3.07263e-06
evm.TU.chr8.695	GWHPBCKX031836	1.48775	2.95865e-07	4.29675e-06
evm.TU.chr8.700	GWHPBCKX031840	-4.44721	9.56712e-05	0.000500177
evm.TU.chr8.701	GWHPBCKX031841	-2.99765	4.22159e-10	2.24206e-08
evm.TU.chr8.703	GWHPBCKX031843	-2.34761	0.00115168	0.00401621
evm.TU.chr8.717	GWHPBCKX031855	1.68039	0.000274974	0.0012003
evm.TU.chr8.718	GWHPBCKX031856	3.61573	1.77472e-08	4.33923e-07
evm.TU.chr8.719	GWHPBCKX031857	1.17744	0.00725367	0.0187172
evm.TU.chr8.724	GWHPBCKX031861	1.05183	0.000232727	0.0010421
evm.TU.chr8.726	GWHPBCKX031863	-3.39607	4.95903e-05	0.000291307
evm.TU.chr8.727	GWHPBCKX031864	1.26417	0.000769208	0.00287702
evm.TU.chr8.732	GWHPBCKX031868	1.50074	3.75086e-07	5.20781e-06
evm.TU.chr8.740	GWHPBCKX031874	1.64197	0.00126533	0.00434702
evm.TU.chr8.744	GWHPBCKX031876	1.48816	0.000789853	0.00293672
evm.TU.chr8.772	GWHPBCKX031894	-1.40345	0.00230265	0.0071706
evm.TU.chr8.782	GWHPBCKX031902	-4.67941	3.76133e-09	1.25193e-07
evm.TU.chr8.822	GWHPBCKX031926	-0.936897	1.53914e-05	0.000112389
evm.TU.chr8.823	GWHPBCKX031927	2.37522	2.34698e-05	0.000158698
evm.TU.chr8.824	GWHPBCKX031928	-3.82489	2.00636e-09	7.57274e-08
evm.TU.chr8.826	GWHPBCKX031930	-1.63771	0.000118011	0.000592892
evm.TU.chr8.828	GWHPBCKX031932	1.46072	0.00865309	0.0216333
evm.TU.chr8.850	GWHPBCKX031947	1.70233	1.07853e-05	8.3959e-05
evm.TU.chr8.867	GWHPBCKX031959	-1.49939	0.0140224	0.032464
evm.TU.chr8.887	GWHPBCKX031978	1.47989	0.00262289	0.00798241
evm.TU.chr8.897	GWHPBCKX031987	-1.99664	0.000387272	0.00160148
evm.TU.chr8.913	GWHPBCKX031999	-4.16063	0.000830984	0.00306851
evm.TU.chr8.922	GWHPBCKX032005	1.73724	0.0062053	0.0163639
evm.TU.chr8.935	GWHPBCKX032017	-1.72063	1.17989e-05	9.04722e-05
evm.TU.chr8.937	GWHPBCKX032019	-0.831226	0.0192948	0.0423261
evm.TU.chr8.939	GWHPBCKX032020	-1.95009	1.25487e-06	1.40185e-05
evm.TU.chr8.941	GWHPBCKX032021	-7.32763	1.40871e-12	2.28188e-10
evm.TU.chr8.945	GWHPBCKX032025	0.888072	0.000545514	0.0021413
evm.TU.chr8.947	GWHPBCKX032027	1.87311	0.00606683	0.0160598
evm.TU.chr8.954	GWHPBCKX032033	2.01822	1.30977e-06	1.45648e-05
evm.TU.chr8.966	GWHPBCKX032044	3.90466	6.91183e-08	1.31498e-06
evm.TU.chr8.967	GWHPBCKX032045	0.729826	0.0047903	0.0131889
evm.TU.chr8.968	GWHPBCKX032046	-4.28239	5.41018e-07	6.99222e-06
evm.TU.chr8.980	GWHPBCKX032057	-0.659311	0.0114372	0.0272948
evm.TU.chr8.994	GWHPBCKX032068	1.28815	0.000145437	0.000705339
evm.TU.chr8.995	GWHPBCKX032069	2.07839	0.000427117	0.00174016
evm.TU.chr8.996	GWHPBCKX032070	-1.57065	1.5878e-06	1.70611e-05
evm.TU.chr8.1002	GWHPBCKX032075	-1.7531	0.00126915	0.00435861
evm.TU.chr8.1023	GWHPBCKX032087	-1.01466	0.00527423	0.0143265
evm.TU.chr8.1026	GWHPBCKX032090	3.01193	7.88047e-05	0.000427401
evm.TU.chr8.1028	GWHPBCKX032092	3.71807	5.83658e-07	7.44705e-06
evm.TU.chr8.1061	GWHPBCKX032119	1.72306	0.0139965	0.0324311
evm.TU.chr8.1063	GWHPBCKX032121	1.45454	2.31869e-05	0.00015737
evm.TU.chr8.1067	GWHPBCKX032125	-5.14495	8.27044e-07	9.94806e-06
evm.TU.chr8.1069	GWHPBCKX032127	-5.33811	1.90622e-11	1.82528e-09
evm.TU.chr8.1089	GWHPBCKX032143	1.42141	2.44003e-08	5.67337e-07
evm.TU.chr8.1100	GWHPBCKX032152	-1.15448	0.00540812	0.0146145
evm.TU.chr8.1103	GWHPBCKX032154	-5.1972	0.000143706	0.000698862
evm.TU.chr8.1107	GWHPBCKX032157	0.793637	0.00123334	0.00425743
evm.TU.chr8.1151	GWHPBCKX032191	1.42588	0.000670212	0.00255292
evm.TU.chr8.1160	GWHPBCKX032197	1.16156	0.00703919	0.0182309
evm.TU.chr8.1167	GWHPBCKX032204	-2.25219	0.000533682	0.00210079
evm.TU.chr8.1174	GWHPBCKX032209	0.888475	0.000748467	0.0028126
evm.TU.chr8.1187	GWHPBCKX032222	0.685215	0.0132673	0.0310224
evm.TU.chr8.1206	GWHPBCKX032238	1.7662	4.19004e-05	0.000253489
evm.TU.chr8.1210	GWHPBCKX032241	1.21454	8.38631e-05	0.000449171
evm.TU.chr8.1213	GWHPBCKX032244	-1.07278	0.00128876	0.00441892
evm.TU.chr8.1222	GWHPBCKX032250	-0.645876	0.0195453	0.042784
evm.TU.chr8.1223	GWHPBCKX032251	-1.46807	0.000112627	0.000570998
evm.TU.chr8.1224	GWHPBCKX032252	-4.8496	4.07381e-07	5.56891e-06
evm.TU.chr8.1225	GWHPBCKX032253	-4.21547	0.0209815	0.0453809
evm.TU.chr8.1235	GWHPBCKX032261	1.16731	0.019939	0.0435116
evm.TU.chr8.1236	GWHPBCKX032262	1.49727	0.00214896	0.00675587
evm.TU.chr1.4939	GWHPBCKX004422	-4.11069	1.12014e-08	2.9745e-07
evm.TU.chr8.1247	GWHPBCKX032271	0.782753	0.00311671	0.00920987
evm.TU.chr8.1257	GWHPBCKX032276	1.23007	0.0158666	0.0359417
evm.TU.chr8.1280	GWHPBCKX032294	1.88666	4.70157e-06	4.17683e-05
evm.TU.chr8.1285	GWHPBCKX032296	-1.58117	1.64712e-07	2.64165e-06
evm.TU.chr8.1304	GWHPBCKX032306	-1.2429	8.19756e-05	0.000441544
evm.TU.chr8.1306	GWHPBCKX032308	3.00885	0.000117016	0.000588504
evm.TU.chr8.1318	GWHPBCKX032317	0.855277	0.000459514	0.00185235
evm.TU.chr8.1320	GWHPBCKX032319	-1.32794	0.000111576	0.0005671
evm.TU.chr8.1323	GWHPBCKX032322	3.20395	1.23151e-09	5.22665e-08
evm.TU.chr8.1339	GWHPBCKX032335	1.81896	1.70866e-05	0.000122602
evm.TU.chr8.1340	GWHPBCKX032336	0.772861	0.00108445	0.00382709
evm.TU.chr8.1344	GWHPBCKX032339	5.73982	0.000105021	0.000539341
evm.TU.chr8.1345	GWHPBCKX032340	2.76722	2.23819e-06	2.26593e-05
evm.TU.chr8.1349	GWHPBCKX032343	1.55139	7.88018e-05	0.000427401
evm.TU.chr8.1352	GWHPBCKX032346	1.43223	0.00271567	0.00820441
evm.TU.chr8.1356	GWHPBCKX032350	0.974929	8.50031e-05	0.000453552
evm.TU.chr8.1393	GWHPBCKX032375	-2.27623	0.0103941	0.0252158
evm.TU.chr8.1404	GWHPBCKX032382	0.900278	0.00188103	0.00605857
evm.TU.chr8.1419	GWHPBCKX032395	2.1124	1.33759e-05	0.000100366
evm.TU.chr8.1427	GWHPBCKX032402	1.01744	0.00942982	0.023208
evm.TU.chr8.1432	GWHPBCKX032407	3.97959	4.98099e-13	1.15262e-10
evm.TU.chr8.1435	GWHPBCKX032410	1.2753	4.06984e-05	0.000247217
evm.TU.chr8.1438	GWHPBCKX032412	0.931257	0.000214599	0.000971671
evm.TU.chr8.1444	GWHPBCKX032415	0.730489	0.0134949	0.0314864
evm.TU.chr8.1446	GWHPBCKX032417	3.50009	1.13142e-09	4.87638e-08
evm.TU.chr8.1456	GWHPBCKX032425	0.717546	0.00652281	0.0170738
evm.TU.chr8.1457	GWHPBCKX032426	-2.40779	2.46707e-06	2.44802e-05
evm.TU.chr8.1464	GWHPBCKX032431	0.825801	0.00664173	0.0173485
evm.TU.chr8.1502	GWHPBCKX032455	-2.5828	0.000496135	0.00197458
evm.TU.chr8.1503	GWHPBCKX032456	-2.67863	0.000648601	0.00248033
evm.TU.chr8.1504	GWHPBCKX032457	2.71376	1.15574e-07	2.00226e-06
evm.TU.chr8.1515	GWHPBCKX032466	-2.88642	3.07795e-10	1.70453e-08
evm.TU.chr8.1518	GWHPBCKX032469	0.995729	0.00050177	0.00199375
evm.TU.chr8.1517	GWHPBCKX032468	1.57869	2.52692e-06	2.49712e-05
evm.TU.chr8.1519	GWHPBCKX032470	-1.0929	0.0121512	0.0287411
evm.TU.chr8.1522	GWHPBCKX032471	1.52234	0.000214181	0.000970126
evm.TU.chr8.1524	GWHPBCKX032473	2.09567	1.36844e-05	0.000102267
evm.TU.chr8.1526	GWHPBCKX032475	2.52862	0.000223392	0.00100586
evm.TU.chr8.1527	GWHPBCKX032476	-1.31165	0.000490609	0.0019578
evm.TU.chr8.1449	GWHPBCKX032419	3.98045	0.00284718	0.00853801
evm.TU.chr8.1572	GWHPBCKX032500	-1.55076	0.0103476	0.0251201
evm.TU.chr8.1574	GWHPBCKX032502	-4.43257	1.55668e-05	0.000113413
evm.TU.chr8.1575	GWHPBCKX032503	2.40052	9.4424e-07	1.10901e-05
evm.TU.chr8.1576	GWHPBCKX032504	-0.928267	0.00924571	0.0228301
evm.TU.chr8.1582	GWHPBCKX032508	-1.54361	0.00370172	0.0106252
evm.TU.chr8.1599	GWHPBCKX032518	1.95848	0.000327137	0.00139297
evm.TU.chr8.1629	GWHPBCKX032544	-4.83451	3.02048e-05	0.00019409
evm.TU.chr8.1635	GWHPBCKX032549	-3.17167	5.242e-07	6.82022e-06
evm.TU.chr8.1636	GWHPBCKX032550	-4.00788	0.0191338	0.0420679
evm.TU.chr8.1637	GWHPBCKX032551	0.932825	0.00537376	0.014542
evm.TU.chr8.1641	GWHPBCKX032554	2.75893	8.5589e-05	0.000456427
evm.TU.chr8.1649	GWHPBCKX032562	1.02407	0.00807714	0.0204591
[truncated: 7,141 more rows]

## Sheet: N9h_vs_N0h
Table S2 (C) DEGs regulated in NDCMP49 at 9 hpi compared to 0 hpi
gene_id	prot_accession	logFC	PValue	FDR
evm.TU.chr1.3	GWHPBCKX000003	1.65083	0.00275788	0.00952856
evm.TU.chr1.8	GWHPBCKX000008	0.554281	0.0149143	0.0382107
evm.TU.chr1.10	GWHPBCKX000009	3.1741	1.7089e-06	2.01196e-05
evm.TU.chr1.16	GWHPBCKX000015	-1.11216	0.000167845	0.000920769
evm.TU.chr1.17	GWHPBCKX000016	-5.16484	1.94924e-11	1.80425e-09
evm.TU.chr1.23	GWHPBCKX000022	-1.87133	5.81159e-07	8.20376e-06
evm.TU.chr1.24	GWHPBCKX000023	-1.0483	0.000680281	0.0029695
evm.TU.chr1.27	GWHPBCKX000026	4.20634	1.54528e-10	9.68937e-09
evm.TU.chr1.28	GWHPBCKX000027	4.95219	1.04317e-07	1.95725e-06
evm.TU.chr1.30	GWHPBCKX000029	1.78861	3.84488e-07	5.78011e-06
evm.TU.chr1.31	GWHPBCKX000030	1.586	0.000469645	0.00217846
evm.TU.chr1.32	GWHPBCKX000031	0.776344	0.0176175	0.0437802
evm.TU.chr1.35	GWHPBCKX000034	-0.657687	0.00120127	0.00478024
evm.TU.chr1.37	GWHPBCKX000036	-1.52428	1.41882e-07	2.5442e-06
evm.TU.chr1.39	GWHPBCKX000038	-1.44812	4.88616e-08	1.05648e-06
evm.TU.chr1.40	GWHPBCKX000039	1.70697	0.000848724	0.00357475
evm.TU.chr1.44	GWHPBCKX000043	-0.829659	0.00187187	0.00690688
evm.TU.chr1.49	GWHPBCKX000048	2.63117	6.96141e-05	0.000438341
evm.TU.chr1.52	GWHPBCKX000051	0.91839	1.69136e-05	0.00013563
evm.TU.chr1.53	GWHPBCKX000052	-3.11686	8.35612e-12	9.20574e-10
evm.TU.chr1.64	GWHPBCKX000063	3.01797	0.00692251	0.0203693
evm.TU.chr1.67	GWHPBCKX000066	-2.67879	0.000780291	0.00333418
evm.TU.chr1.69	GWHPBCKX000068	-1.37132	5.92739e-06	5.60665e-05
evm.TU.chr1.76	GWHPBCKX000075	-1.50276	0.000461219	0.00214786
evm.TU.chr1.79	GWHPBCKX000078	1.22871	0.00433935	0.0138548
evm.TU.chr1.80	GWHPBCKX000079	-2.0303	6.08825e-05	0.000395005
evm.TU.chr1.81	GWHPBCKX000080	2.48626	0.000256285	0.00130959
evm.TU.chr1.89	GWHPBCKX000088	2.60323	8.71152e-05	0.000530829
evm.TU.chr1.93	GWHPBCKX000092	1.55495	0.00638923	0.0190248
evm.TU.chr1.126	GWHPBCKX000124	-0.621945	0.00788578	0.0227087
evm.TU.chr1.138	GWHPBCKX000136	-3.56733	9.49051e-15	5.04391e-12
evm.TU.chr1.144	GWHPBCKX000142	0.689417	0.000740735	0.00319043
evm.TU.chr1.147	GWHPBCKX000145	1.80914	1.13457e-07	2.09636e-06
evm.TU.chr1.149	GWHPBCKX000147	-1.82869	0.0102426	0.0280804
evm.TU.chr1.154	GWHPBCKX000152	1.48875	0.0008507	0.00358152
evm.TU.chr1.165	GWHPBCKX000159	1.9263	0.018105	0.0447742
evm.TU.chr1.166	GWHPBCKX000160	1.71831	0.0170368	0.0426205
evm.TU.chr1.181	GWHPBCKX000174	-1.62935	1.03677e-05	9.04113e-05
evm.TU.chr1.183	GWHPBCKX000176	0.979425	0.00322516	0.010848
evm.TU.chr1.185	GWHPBCKX000178	0.97965	0.00514387	0.0158986
evm.TU.chr11.2312	GWHPBCKX008760	-4.52681	1.97221e-07	3.33183e-06
evm.TU.chr1.193	GWHPBCKX000186	2.12409	0.000658521	0.00288816
evm.TU.chr1.197	GWHPBCKX000190	-1.2222	0.00246964	0.00869024
evm.TU.chr1.199	GWHPBCKX000192	2.29679	0.000103109	0.000611348
evm.TU.chr1.213	GWHPBCKX000202	1.24558	0.00260014	0.00906573
evm.TU.chr1.222	GWHPBCKX000211	1.33056	0.00454881	0.0143819
evm.TU.chr1.223	GWHPBCKX000212	1.77072	1.81304e-07	3.12049e-06
evm.TU.chr1.229	GWHPBCKX000217	0.61825	0.0106828	0.0290505
evm.TU.chr1.228	GWHPBCKX000216	-2.24008	4.4491e-09	1.47832e-07
evm.TU.chr1.239	GWHPBCKX000227	-2.91493	0.0163679	0.0412604
evm.TU.chr1.241	GWHPBCKX000229	2.36061	0.00603539	0.0181688
evm.TU.chr1.242	GWHPBCKX000230	1.62594	1.78928e-05	0.000141785
evm.TU.chr1.259	GWHPBCKX000244	1.28255	0.000397538	0.00189921
evm.TU.chr1.244	GWHPBCKX000232	2.72176	0.000441789	0.00207177
evm.TU.chr1.246	GWHPBCKX000233	1.64986	4.8829e-06	4.75758e-05
evm.TU.chr1.247	GWHPBCKX000234	4.47613	2.4242e-08	5.9198e-07
evm.TU.chr1.260	GWHPBCKX000245	1.25049	0.0108694	0.0294589
evm.TU.chr1.265	GWHPBCKX000248	6.62579	3.9508e-09	1.34024e-07
evm.TU.chr1.266	GWHPBCKX000249	-5.60732	4.73524e-09	1.56537e-07
evm.TU.chr1.268	GWHPBCKX000251	-3.77646	4.42005e-05	0.000300199
evm.TU.chr1.273	GWHPBCKX000255	1.66881	1.08141e-09	4.75576e-08
evm.TU.chr1.277	GWHPBCKX000257	-1.8411	0.00447241	0.0141841
evm.TU.chr1.293	GWHPBCKX000272	0.854895	0.0159382	0.0403604
evm.TU.chr1.295	GWHPBCKX000274	0.941223	0.000203046	0.00108132
evm.TU.chr1.298	GWHPBCKX000277	-3.98478	0.00115017	0.00461349
evm.TU.chr1.299	GWHPBCKX000278	-1.50963	8.90912e-05	0.000540667
evm.TU.chr1.301	GWHPBCKX000280	2.20706	3.21651e-05	0.000230881
evm.TU.chr1.304	GWHPBCKX000283	2.69022	0.000139545	0.00078897
evm.TU.chr1.309	GWHPBCKX000288	3.83017	1.33068e-06	1.63604e-05
evm.TU.chr1.318	GWHPBCKX000297	2.22617	6.73013e-05	0.000427538
evm.TU.chr1.321	GWHPBCKX000300	3.2502	0.000202528	0.00107915
evm.TU.chr1.341	GWHPBCKX000315	2.66551	1.99461e-08	5.074e-07
evm.TU.chr9.2141	GWHPBCKX035463	-2.83799	3.12406e-06	3.30569e-05
evm.TU.chr1.361	GWHPBCKX000330	4.43423	3.34621e-10	1.83493e-08
evm.TU.chr1.365	GWHPBCKX000334	-1.59656	0.00690899	0.0203388
evm.TU.chr1.366	GWHPBCKX000335	-1.56363	0.000540343	0.00245115
evm.TU.chr1.367	GWHPBCKX000336	-0.802258	0.00193522	0.00709563
evm.TU.chr1.373	GWHPBCKX000342	-1.13741	0.000231516	0.00120423
evm.TU.chr1.378	GWHPBCKX000347	-7.61745	2.29148e-15	2.02463e-12
evm.TU.chr1.380	GWHPBCKX000349	2.60401	6.63651e-05	0.000423369
evm.TU.chr1.381	GWHPBCKX000350	1.79227	0.0203294	0.0491566
evm.TU.chr1.390	GWHPBCKX000358	0.979614	0.00542651	0.0166268
evm.TU.chr1.388	GWHPBCKX000356	0.992834	0.000851826	0.00358549
evm.TU.chr1.395	GWHPBCKX000362	1.1708	0.000208323	0.00110372
evm.TU.chr1.362	GWHPBCKX000331	1.25793	0.000368968	0.00178452
evm.TU.chr1.363	GWHPBCKX000332	3.70887	0.00163961	0.00619089
evm.TU.chr1.398	GWHPBCKX000364	2.39502	0.00366844	0.0120941
evm.TU.chr1.399	GWHPBCKX000365	1.43297	0.0154035	0.0392158
evm.TU.chr8.721	GWHPBCKX031859	-2.60396	0.000877868	0.00367997
evm.TU.chr1.412	GWHPBCKX000377	-1.75568	0.00186689	0.00688979
evm.TU.chr1.414	GWHPBCKX000379	-1.64282	0.0104455	0.0285209
evm.TU.chr1.420	GWHPBCKX000385	-1.95622	4.72608e-05	0.000318094
evm.TU.chr1.422	GWHPBCKX000387	6.74802	6.67548e-05	0.000425297
evm.TU.chr1.441	GWHPBCKX000405	-0.806916	0.0094153	0.0262124
evm.TU.chr1.442	GWHPBCKX000406	-1.49307	1.84551e-05	0.000145293
evm.TU.chr1.450	GWHPBCKX000413	2.23676	7.4914e-07	1.01476e-05
evm.TU.chr1.454	GWHPBCKX000416	-1.9388	0.00763061	0.0221082
evm.TU.chr1.455	GWHPBCKX000417	1.83326	3.53623e-07	5.3701e-06
evm.TU.chr1.457	GWHPBCKX000419	2.18975	0.0141789	0.0367458
evm.TU.chr1.458	GWHPBCKX000420	2.03844	7.29551e-07	9.93068e-06
evm.TU.chr1.459	GWHPBCKX000421	1.84072	0.00137185	0.00533107
evm.TU.chr1.462	GWHPBCKX000424	1.92009	0.0152691	0.0389451
evm.TU.chr1.464	GWHPBCKX000426	2.24009	0.00234487	0.00831591
evm.TU.chr1.472	GWHPBCKX000434	1.90717	0.000455428	0.00212497
evm.TU.chr1.475	GWHPBCKX000437	0.863961	0.00888519	0.0250668
evm.TU.chr1.476	GWHPBCKX000438	-3.2693	3.06762e-09	1.06861e-07
evm.TU.chr1.478	GWHPBCKX000440	-2.4878	0.00138096	0.00536218
evm.TU.chr1.481	GWHPBCKX000443	1.39674	0.0120523	0.0320657
evm.TU.chr1.486	GWHPBCKX000448	-0.578666	0.0107137	0.029114
evm.TU.chr1.487	GWHPBCKX000449	1.89779	0.00579796	0.0175526
evm.TU.chr1.495	GWHPBCKX000456	1.34086	0.0110899	0.0299261
evm.TU.chr1.496	GWHPBCKX000457	-0.970145	0.000452465	0.0021125
evm.TU.chr1.503	GWHPBCKX000464	-3.37238	5.0281e-06	4.87219e-05
evm.TU.chr1.505	GWHPBCKX000466	0.691144	0.00794201	0.0228402
evm.TU.chr1.506	GWHPBCKX000467	4.42139	4.68548e-07	6.80995e-06
evm.TU.chr1.518	GWHPBCKX000479	-4.13344	2.24426e-07	3.67206e-06
evm.TU.chr1.519	GWHPBCKX000480	-0.656901	0.019719	0.0480067
evm.TU.chr1.520	GWHPBCKX000481	-3.23902	0.00622951	0.0186406
evm.TU.chr1.522	GWHPBCKX000483	1.73739	0.000464986	0.00216282
evm.TU.chr1.533	GWHPBCKX000493	-3.48733	2.0565e-08	5.19822e-07
evm.TU.chr1.536	GWHPBCKX000496	-1.47577	1.23521e-07	2.25446e-06
evm.TU.chr1.540	GWHPBCKX000500	-3.93361	3.24948e-09	1.1239e-07
evm.TU.chr1.541	GWHPBCKX000501	-1.23889	0.000611127	0.00270965
evm.TU.chr1.543	GWHPBCKX000503	-2.6508	3.93997e-07	5.8957e-06
evm.TU.chr1.549	GWHPBCKX000508	-3.40164	0.000279381	0.00140945
evm.TU.chr1.552	GWHPBCKX000511	2.01326	3.00741e-08	7.08582e-07
evm.TU.chr1.558	GWHPBCKX000517	2.84575	0.00422284	0.013563
evm.TU.chr1.560	GWHPBCKX000519	1.23928	0.00154543	0.00589948
evm.TU.chr1.563	GWHPBCKX000521	-8.66431	9.33262e-10	4.22861e-08
evm.TU.chr1.565	GWHPBCKX000523	2.37698	0.000216528	0.00113912
evm.TU.chr1.566	GWHPBCKX000524	1.74351	0.00457146	0.0144371
evm.TU.chr1.567	GWHPBCKX000525	1.18042	0.0109242	0.0295826
evm.TU.chr1.568	GWHPBCKX000526	2.20164	9.40274e-05	0.000566379
evm.TU.chr1.570	GWHPBCKX000528	-4.72729	0.00269691	0.00935115
evm.TU.chr1.580	GWHPBCKX000536	2.25059	1.69604e-07	2.94092e-06
evm.TU.chr1.581	GWHPBCKX000537	-1.73269	4.54427e-08	9.95845e-07
evm.TU.chr1.585	GWHPBCKX000541	-1.57363	0.000180923	0.000981521
evm.TU.chr1.587	GWHPBCKX000543	0.712088	0.0161497	0.0407897
evm.TU.chr1.589	GWHPBCKX000545	1.67262	0.0027239	0.00942455
evm.TU.chr1.594	GWHPBCKX000550	-0.668215	0.0201239	0.048774
evm.TU.chr1.595	GWHPBCKX000551	-6.039	1.80312e-06	2.10505e-05
evm.TU.chr1.597	GWHPBCKX000553	-6.60182	1.31875e-11	1.30785e-09
evm.TU.chr1.600	GWHPBCKX000556	2.83734	9.1002e-05	0.000550544
evm.TU.chr1.605	GWHPBCKX000561	-1.95092	7.52942e-08	1.49976e-06
evm.TU.chr1.608	GWHPBCKX000564	3.00752	0.00014587	0.000819012
evm.TU.chr1.616	GWHPBCKX000572	1.12659	0.00022117	0.00116004
evm.TU.chr1.627	GWHPBCKX000583	0.703111	0.0120114	0.0319832
evm.TU.chr1.630	GWHPBCKX000586	1.36782	0.0120339	0.0320301
evm.TU.chr1.632	GWHPBCKX000588	1.92188	0.00030301	0.0015083
evm.TU.chr1.641	GWHPBCKX000596	0.863989	0.0110401	0.0298135
evm.TU.chr1.646	GWHPBCKX000601	-0.923771	0.00809274	0.0232084
evm.TU.chr1.652	GWHPBCKX000607	-6.30275	2.85276e-06	3.06195e-05
evm.TU.chr1.655	GWHPBCKX000610	-0.724658	0.0188417	0.0461849
evm.TU.chr1.657	GWHPBCKX000612	1.25833	0.000398095	0.0019008
evm.TU.chr1.660	GWHPBCKX000615	-2.4681	1.46767e-05	0.000120884
evm.TU.chr1.661	GWHPBCKX000616	-3.74291	2.2712e-12	3.10898e-10
evm.TU.chr1.559	GWHPBCKX000518	3.3623	0.00425472	0.0136432
evm.TU.chr1.664	GWHPBCKX000618	3.95502	2.98006e-05	0.000216871
evm.TU.chr1.667	GWHPBCKX000621	1.123	0.00285245	0.00979263
evm.TU.chr1.669	GWHPBCKX000622	1.05416	0.00485774	0.0151808
evm.TU.chr1.677	GWHPBCKX000628	1.28386	0.0205242	0.0495221
evm.TU.chr1.682	GWHPBCKX000633	-2.75033	1.4576e-07	2.59598e-06
evm.TU.chr1.687	GWHPBCKX000638	-3.03923	8.91417e-06	7.95198e-05
evm.TU.chr1.699	GWHPBCKX000649	-4.41892	5.24555e-05	0.000347759
evm.TU.chr1.701	GWHPBCKX000651	2.02928	2.62401e-06	2.86708e-05
evm.TU.chr1.702	GWHPBCKX000652	-2.09451	0.00587287	0.01774
evm.TU.chr1.705	GWHPBCKX000655	-3.47059	0.000835899	0.00352762
evm.TU.chr1.706	GWHPBCKX000656	-5.85076	0.00817081	0.0233875
evm.TU.chr1.710	GWHPBCKX000659	1.95065	0.0169877	0.0425195
evm.TU.chr1.728	GWHPBCKX000676	-4.82477	4.132e-10	2.17075e-08
evm.TU.chr1.730	GWHPBCKX000678	-3.26531	1.09343e-10	7.60696e-09
evm.TU.chr1.732	GWHPBCKX000680	1.10975	0.00198954	0.00725429
evm.TU.chr1.738	GWHPBCKX000686	1.34636	0.00165409	0.00623387
evm.TU.chr1.740	GWHPBCKX000688	-1.73344	0.00820429	0.0234709
evm.TU.chr1.744	GWHPBCKX000692	-2.071	0.00060813	0.00269759
evm.TU.chr1.754	GWHPBCKX000699	4.50028	1.06146e-09	4.71066e-08
evm.TU.chr1.762	GWHPBCKX000707	-3.36979	2.70635e-07	4.27821e-06
evm.TU.chr1.767	GWHPBCKX000712	2.08644	1.27936e-08	3.49273e-07
evm.TU.chr1.768	GWHPBCKX000713	-1.62238	0.00429693	0.0137465
evm.TU.chr1.774	GWHPBCKX000718	2.11839	0.00344192	0.0114719
evm.TU.chr1.777	GWHPBCKX000721	-4.63446	7.51484e-09	2.27529e-07
evm.TU.chr1.782	GWHPBCKX000726	-2.74619	0.00131423	0.00515143
evm.TU.chr1.791	GWHPBCKX000735	-1.21088	0.0149258	0.0382351
evm.TU.chr1.800	GWHPBCKX000742	-3.35412	0.00509316	0.015772
evm.TU.chr1.806	GWHPBCKX000747	-2.08744	8.93298e-06	7.9651e-05
evm.TU.chr1.818	GWHPBCKX000759	0.954828	0.000112798	0.000658036
evm.TU.chr1.830	GWHPBCKX000771	-2.4258	0.0155463	0.0395172
evm.TU.chr1.831	GWHPBCKX000772	1.98389	0.000476499	0.00220423
evm.TU.chr1.833	GWHPBCKX000774	-1.56253	6.80228e-06	6.28137e-05
evm.TU.chr1.836	GWHPBCKX000777	-0.808441	0.00282543	0.00970845
evm.TU.chr1.856	GWHPBCKX000795	0.84843	0.00631501	0.0188398
evm.TU.chr1.860	GWHPBCKX000798	3.34542	6.3211e-06	5.90152e-05
evm.TU.chr1.861	GWHPBCKX000799	1.67785	0.00134946	0.00526089
evm.TU.chr1.863	GWHPBCKX000801	-1.34001	7.32308e-06	6.68605e-05
evm.TU.chr1.3059	GWHPBCKX002681	-0.943062	0.000213462	0.00112596
evm.TU.chr1.865	GWHPBCKX000803	-0.97348	0.000773476	0.00330783
evm.TU.chr1.866	GWHPBCKX000804	1.62696	0.0102989	0.0281759
evm.TU.chr1.873	GWHPBCKX000811	1.13444	0.00913332	0.0255996
evm.TU.chr1.879	GWHPBCKX000816	2.28309	5.9138e-06	5.59925e-05
evm.TU.chr1.881	GWHPBCKX000818	-6.42443	8.75787e-05	0.000532818
evm.TU.chr1.885	GWHPBCKX000821	1.35674	0.00404572	0.0130966
evm.TU.chr1.890	GWHPBCKX000826	1.171	0.0188502	0.0461997
evm.TU.chr1.891	GWHPBCKX000827	3.76993	5.0159e-05	0.000335164
evm.TU.chr1.894	GWHPBCKX000830	-2.19878	9.18433e-08	1.76234e-06
evm.TU.chr1.896	GWHPBCKX000832	2.84325	7.25719e-05	0.000454639
evm.TU.chr1.911	GWHPBCKX000846	-1.06836	0.000215193	0.00113328
evm.TU.chr1.925	GWHPBCKX000859	-9.20165	3.74664e-12	4.55169e-10
evm.TU.chr1.929	GWHPBCKX000862	1.67614	7.56304e-07	1.02233e-05
evm.TU.chr1.930	GWHPBCKX000863	-1.70729	2.78696e-06	3.00846e-05
evm.TU.chr1.931	GWHPBCKX000864	-2.10477	6.9513e-11	5.25757e-09
evm.TU.chr1.932	GWHPBCKX000865	-3.16006	1.17197e-07	2.15116e-06
evm.TU.chr1.941	GWHPBCKX000874	-1.09588	0.000156967	0.000873498
evm.TU.chr1.942	GWHPBCKX000875	-3.51852	0.00010833	0.000637041
evm.TU.chr1.944	GWHPBCKX000877	-2.33784	0.00186362	0.00688165
evm.TU.chr1.945	GWHPBCKX000878	1.18325	0.00756439	0.0219614
evm.TU.chr1.953	GWHPBCKX000885	-2.29066	3.09374e-05	0.00022372
evm.TU.chr1.965	GWHPBCKX000894	-1.68956	1.54951e-06	1.8535e-05
evm.TU.chr1.970	GWHPBCKX000899	-2.65783	0.00066558	0.00291517
evm.TU.chr1.974	GWHPBCKX000903	-0.718144	0.00122966	0.00486704
evm.TU.chr1.977	GWHPBCKX000906	0.702472	0.00921949	0.0257743
evm.TU.chr1.978	GWHPBCKX000907	1.41579	6.86771e-07	9.41429e-06
evm.TU.chr10.2405	GWHPBCKX006873	1.53035	4.00078e-05	0.000275574
evm.TU.chr1.979	GWHPBCKX000908	1.44237	0.00629924	0.0188058
evm.TU.chr1.993	GWHPBCKX000921	-1.58574	0.00919655	0.0257323
evm.TU.chr1.995	GWHPBCKX000923	-8.17695	1.84084e-13	4.77097e-11
evm.TU.chr1.997	GWHPBCKX000925	1.01579	9.4709e-05	0.000569954
evm.TU.chr1.998	GWHPBCKX000926	-2.07168	5.16984e-06	4.98222e-05
evm.TU.chr1.999	GWHPBCKX000927	1.02224	0.0193417	0.0472554
evm.TU.chr1.1003	GWHPBCKX000930	-5.69726	7.92943e-08	1.56479e-06
evm.TU.chr1.1004	GWHPBCKX000931	-2.66292	2.38363e-06	2.65063e-05
evm.TU.chr1.1008	GWHPBCKX000935	-3.88834	2.83068e-12	3.63193e-10
evm.TU.chr1.1009	GWHPBCKX000936	-1.19686	1.28054e-06	1.58039e-05
evm.TU.chr1.1015	GWHPBCKX000942	-5.44074	1.44257e-06	1.75474e-05
evm.TU.chr1.1019	GWHPBCKX000946	1.30852	0.00298654	0.010179
evm.TU.chr1.1021	GWHPBCKX000948	-2.45742	6.65813e-09	2.06084e-07
evm.TU.chr1.1022	GWHPBCKX000949	-1.41386	2.77922e-05	0.000205019
evm.TU.chr1.1023	GWHPBCKX000950	-1.3302	0.00461795	0.0145649
evm.TU.chr1.1024	GWHPBCKX000951	0.923207	0.00142709	0.00550064
evm.TU.chr1.1038	GWHPBCKX000962	-1.6456	0.0158781	0.0402344
evm.TU.chr1.1045	GWHPBCKX000969	1.3206	2.72804e-05	0.00020201
evm.TU.chr1.1048	GWHPBCKX000972	-1.63669	0.00473654	0.0148666
evm.TU.chr1.1074	GWHPBCKX000994	-5.10766	1.36774e-06	1.67736e-05
evm.TU.chr1.1080	GWHPBCKX000999	-1.46468	2.90527e-05	0.000212463
evm.TU.chr1.1090	GWHPBCKX001009	-3.58895	0.0198476	0.0482175
evm.TU.chr1.1105	GWHPBCKX001024	1.10073	6.16031e-05	0.000398483
evm.TU.chr1.1106	GWHPBCKX001025	1.15655	0.000138642	0.000785465
evm.TU.chr1.1107	GWHPBCKX001026	1.60416	0.00588481	0.0177705
evm.TU.chr1.1108	GWHPBCKX001027	-0.917293	1.41785e-05	0.000117377
evm.TU.chr1.1111	GWHPBCKX001030	-0.876149	0.00813981	0.0233193
evm.TU.chr1.1122	GWHPBCKX001040	-3.47746	0.00158837	0.00603141
evm.TU.chr1.1127	GWHPBCKX001045	-1.60755	1.78579e-06	2.08732e-05
evm.TU.chr1.1129	GWHPBCKX001047	0.889262	0.0139008	0.0361864
evm.TU.chr1.1133	GWHPBCKX001051	-0.900094	0.000579071	0.00259618
evm.TU.chr1.1155	GWHPBCKX001069	-3.02187	0.00197672	0.00721298
evm.TU.chr1.1167	GWHPBCKX001080	1.52849	1.5313e-06	1.83511e-05
evm.TU.chr1.1172	GWHPBCKX001085	3.57873	6.89871e-06	6.35832e-05
evm.TU.chr1.1179	GWHPBCKX001089	1.12942	0.00180042	0.00669792
evm.TU.chr1.1181	GWHPBCKX001091	0.552565	0.0185873	0.04574
evm.TU.chr1.1182	GWHPBCKX001092	-2.04305	0.000469488	0.00217846
evm.TU.chr1.1185	GWHPBCKX001094	-0.764817	0.0002324	0.00120792
evm.TU.chr1.1194	GWHPBCKX001103	-3.69775	1.56055e-12	2.33339e-10
evm.TU.chr1.1196	GWHPBCKX001105	1.95223	1.67786e-06	1.98263e-05
evm.TU.chr1.1200	GWHPBCKX001109	2.10213	8.9901e-05	0.000545071
evm.TU.chr1.1204	GWHPBCKX001113	-3.47866	2.00729e-08	5.08706e-07
evm.TU.chr1.1217	GWHPBCKX001126	1.42841	1.26515e-05	0.000107238
evm.TU.chr1.1224	GWHPBCKX001132	1.31059	0.000685755	0.00299074
evm.TU.chr1.1225	GWHPBCKX001133	1.11935	0.00923116	0.0257995
evm.TU.chr1.1231	GWHPBCKX001139	-5.42033	1.62134e-11	1.56018e-09
evm.TU.chr1.1234	GWHPBCKX001142	0.741554	0.00988744	0.0272574
evm.TU.chr1.1235	GWHPBCKX001143	3.54114	0.0001748	0.000952553
evm.TU.chr1.1238	GWHPBCKX001146	3.49376	0.00107317	0.0043595
evm.TU.chr1.1240	GWHPBCKX001148	-0.998554	0.0167997	0.0421248
evm.TU.chr1.1246	GWHPBCKX001153	1.80638	0.000833992	0.00352186
evm.TU.chr1.1265	GWHPBCKX001169	1.20332	0.0116559	0.0311819
evm.TU.chr1.1268	GWHPBCKX001172	0.565691	0.0139754	0.0363465
evm.TU.chr1.1275	GWHPBCKX001174	1.40532	0.00949426	0.0263805
evm.TU.chr1.1277	GWHPBCKX001176	6.60855	9.9065e-08	1.87683e-06
evm.TU.chr1.1282	GWHPBCKX001181	0.860206	0.0099992	0.0275031
evm.TU.chr1.1284	GWHPBCKX001183	3.13931	1.45331e-06	1.76373e-05
evm.TU.chr1.1285	GWHPBCKX001184	-8.13392	9.94784e-09	2.88606e-07
evm.TU.chr1.1295	GWHPBCKX001193	1.22655	0.00976416	0.0269903
evm.TU.chr1.1297	GWHPBCKX001195	3.9077	2.45731e-07	3.94754e-06
evm.TU.chr1.1300	GWHPBCKX001198	1.07443	0.000572206	0.00256872
evm.TU.chr1.1301	GWHPBCKX001199	1.76078	0.0144415	0.0373241
evm.TU.chr1.1304	GWHPBCKX001202	-5.60498	5.81064e-06	5.51769e-05
evm.TU.chr1.1307	GWHPBCKX001203	2.49384	5.40261e-07	7.68531e-06
evm.TU.chr1.1308	GWHPBCKX001204	-0.633755	0.00852165	0.0242205
evm.TU.chr1.1309	GWHPBCKX001205	0.753432	0.00114819	0.00460747
evm.TU.chr1.1312	GWHPBCKX001208	-2.34666	0.000921962	0.00383996
evm.TU.chr1.1320	GWHPBCKX001215	-6.19965	9.84498e-16	1.2233e-12
evm.TU.chr1.1323	GWHPBCKX001218	2.70474	7.25305e-07	9.88673e-06
evm.TU.chr1.1326	GWHPBCKX001220	-1.77406	8.56762e-08	1.66371e-06
evm.TU.chr1.1333	GWHPBCKX001226	3.44622	5.64955e-05	0.000369626
evm.TU.chr1.1334	GWHPBCKX001227	5.29998	0.00137502	0.00534232
evm.TU.chr1.1335	GWHPBCKX001228	-4.46241	8.53849e-12	9.32422e-10
evm.TU.chr1.1336	GWHPBCKX001229	-9.44609	9.79425e-19	1.90381e-14
evm.TU.chr1.1339	GWHPBCKX001232	1.02897	0.00102038	0.00417475
evm.TU.chr1.1353	GWHPBCKX001242	0.83183	0.00249263	0.00875529
evm.TU.chr1.1355	GWHPBCKX001244	-2.29229	6.6444e-09	2.06084e-07
evm.TU.chr1.1359	GWHPBCKX001247	-3.94231	0.00152551	0.00583145
evm.TU.chr1.1366	GWHPBCKX001254	-3.33236	0.000213399	0.00112596
evm.TU.chr1.1383	GWHPBCKX001266	-1.64155	0.0156512	0.0397424
evm.TU.chr1.1397	GWHPBCKX001278	1.9023	1.10849e-06	1.40096e-05
evm.TU.chr1.1405	GWHPBCKX001285	-4.16894	0.00516685	0.0159646
evm.TU.chr1.1406	GWHPBCKX001286	-3.97176	1.74513e-11	1.64669e-09
evm.TU.chr1.1412	GWHPBCKX001290	1.10664	0.000968587	0.00400412
evm.TU.chr1.1413	GWHPBCKX001291	-1.23086	4.91141e-05	0.0003292
evm.TU.chr1.1415	GWHPBCKX001293	1.2678	0.00498064	0.0155001
evm.TU.chr1.1427	GWHPBCKX001304	-1.67853	0.00316372	0.0106783
evm.TU.chr1.1428	GWHPBCKX001305	0.943533	0.0203385	0.0491715
evm.TU.chr1.1429	GWHPBCKX001306	3.75482	4.17886e-06	4.17843e-05
evm.TU.chr1.1432	GWHPBCKX001309	-3.56314	1.33782e-05	0.000112089
evm.TU.chr1.1446	GWHPBCKX001320	-1.44772	0.000936312	0.00389389
evm.TU.chr1.1447	GWHPBCKX001321	-3.24166	0.0022549	0.00804088
evm.TU.chr1.1453	GWHPBCKX001327	3.44288	0.000381241	0.0018343
evm.TU.chr1.1454	GWHPBCKX001328	2.54159	6.5781e-05	0.000420209
evm.TU.chr1.1457	GWHPBCKX001331	-0.810075	0.00261757	0.00911997
evm.TU.chr1.1468	GWHPBCKX001340	2.68793	0.000173253	0.000947044
evm.TU.chr1.1471	GWHPBCKX001343	2.39225	0.000355717	0.00172731
evm.TU.chr1.1475	GWHPBCKX001346	1.59228	0.0102947	0.0281723
evm.TU.chr1.1479	GWHPBCKX001350	1.03143	0.0116142	0.0310902
evm.TU.chr1.1484	GWHPBCKX001354	-2.64722	0.00943827	0.0262613
evm.TU.chr1.1485	GWHPBCKX001355	2.17041	0.000194099	0.00104281
evm.TU.chr8.1325	GWHPBCKX032323	0.932578	0.00371808	0.0122246
evm.TU.chr1.1490	GWHPBCKX001360	-2.25906	0.000666723	0.00291821
evm.TU.chr1.1499	GWHPBCKX001366	4.53695	1.89631e-09	7.30312e-08
evm.TU.chr1.1500	GWHPBCKX001367	-1.29581	0.00387024	0.0126182
evm.TU.chr1.1501	GWHPBCKX001368	-5.6868	3.69781e-06	3.78504e-05
evm.TU.chr1.1509	GWHPBCKX001374	2.00321	0.000565085	0.00254262
evm.TU.chr1.1515	GWHPBCKX001380	0.824271	0.00983827	0.0271488
evm.TU.chr1.1518	GWHPBCKX001383	-4.85627	0.0195409	0.0476523
evm.TU.chr1.1536_evm.TU.chr1.1537	GWHPBCKX001398	0.846743	0.00126848	0.00499631
evm.TU.chr1.1574	GWHPBCKX001432	-3.90105	6.02174e-06	5.67106e-05
evm.TU.chr1.1605	GWHPBCKX001458	-2.35662	2.19918e-09	8.11149e-08
evm.TU.chr1.1607	GWHPBCKX001460	-0.846174	0.00219715	0.00787392
evm.TU.chr1.1431	GWHPBCKX001308	-3.23135	0.000108412	0.000637228
evm.TU.chr1.1611	GWHPBCKX001463	-2.58652	1.26692e-07	2.30799e-06
evm.TU.chr1.1625	GWHPBCKX001471	0.530779	0.0191658	0.0468845
evm.TU.chr1.1630	GWHPBCKX001476	-1.88781	2.02266e-05	0.000156639
evm.TU.chr1.1640	GWHPBCKX001482	1.07807	0.000423776	0.00200082
evm.TU.chr1.1641	GWHPBCKX001483	1.36484	0.00949259	0.0263805
evm.TU.chr1.1643	GWHPBCKX001485	4.51808	2.74832e-06	2.98279e-05
evm.TU.chr1.1651	GWHPBCKX001493	-2.49204	4.44228e-10	2.30874e-08
evm.TU.chr1.1654	GWHPBCKX001495	-1.16419	1.57392e-05	0.000128061
evm.TU.chr1.1657	GWHPBCKX001497	1.45569	0.000626035	0.00276628
evm.TU.chr1.1686	GWHPBCKX001520	-2.2177	0.00335113	0.0112116
evm.TU.chr1.1692	GWHPBCKX001526	2.75574	3.87644e-08	8.76166e-07
evm.TU.chr1.1723	GWHPBCKX001550	-3.47522	2.99264e-09	1.04436e-07
evm.TU.chr1.1726	GWHPBCKX001553	0.980072	0.00996392	0.0274332
evm.TU.chr1.1739	GWHPBCKX001565	1.51716	0.000943934	0.00391886
evm.TU.chr1.1740	GWHPBCKX001566	-4.11721	0.00993431	0.0273655
evm.TU.chr1.1748	GWHPBCKX001569	1.83127	0.0175832	0.0437174
evm.TU.chr1.1757	GWHPBCKX001574	-0.873765	0.00285631	0.00980243
evm.TU.chr1.1759	GWHPBCKX001576	3.11515	1.50376e-07	2.65728e-06
evm.TU.chr1.1765	GWHPBCKX001581	-6.85753	2.03992e-05	0.000157599
evm.TU.chr1.1777	GWHPBCKX001591	1.63453	0.00270762	0.00937823
evm.TU.chr1.1783	GWHPBCKX001597	-1.93784	8.72246e-07	1.14327e-05
evm.TU.chr1.1791	GWHPBCKX001605	-2.80264	0.000573758	0.00257509
evm.TU.chr1.1795	GWHPBCKX001609	1.30252	0.0183123	0.0451815
evm.TU.chr1.1801	GWHPBCKX001613	1.00264	0.0139672	0.0363301
evm.TU.chr1.1803	GWHPBCKX001615	2.65223	0.000279793	0.00141091
evm.TU.chr11.1947	GWHPBCKX008452	-1.41185	6.15646e-05	0.000398399
evm.TU.chr1.1808	GWHPBCKX001620	2.93004	1.49331e-08	3.96399e-07
evm.TU.chr1.1811	GWHPBCKX001621	0.915852	8.31021e-05	0.000511993
evm.TU.chr1.1814	GWHPBCKX001624	-2.90681	1.49011e-09	6.07229e-08
evm.TU.chr1.1817	GWHPBCKX001627	0.947987	0.007622	0.0220931
evm.TU.chr1.1818	GWHPBCKX001628	-4.47361	5.67708e-10	2.79829e-08
evm.TU.chr9.1954	GWHPBCKX035294	2.66455	0.000904736	0.00377662
evm.TU.chr1.1822	GWHPBCKX001631	-1.54083	0.000422707	0.00199723
evm.TU.chr1.1823	GWHPBCKX001632	-1.08713	0.00476949	0.0149531
evm.TU.chr1.1825	GWHPBCKX001633	0.950125	0.000792503	0.00337452
evm.TU.chr1.1840	GWHPBCKX001643	2.76747	3.82361e-05	0.000265725
evm.TU.chr1.1844	GWHPBCKX001647	0.606121	0.00579785	0.0175526
evm.TU.chr1.1847	GWHPBCKX001650	1.69017	0.000167878	0.000920769
evm.TU.chr1.1855	GWHPBCKX001658	1.58882	0.00998604	0.027479
evm.TU.chr1.1858	GWHPBCKX001661	0.993156	8.10263e-06	7.30854e-05
evm.TU.chr1.1859	GWHPBCKX001662	3.192	0.00040012	0.00190813
evm.TU.chr1.1872	GWHPBCKX001673	2.42958	0.000662483	0.00290423
evm.TU.chr1.1882	GWHPBCKX001681	2.87859	4.61411e-05	0.000311615
evm.TU.chr1.1890	GWHPBCKX001688	1.26348	0.0155383	0.039502
evm.TU.chr1.1893	GWHPBCKX001690	2.05755	1.88426e-05	0.000147906
evm.TU.chr1.1894	GWHPBCKX001691	2.13995	0.00248418	0.00873018
evm.TU.chr1.1919	GWHPBCKX001706	5.3217	0.000113597	0.000662096
evm.TU.chr1.1931	GWHPBCKX001714	0.897642	0.00255182	0.00892771
evm.TU.chr1.1943	GWHPBCKX001725	-2.62554	0.000289745	0.00145231
evm.TU.chr1.1961	GWHPBCKX001737	2.37815	0.0173204	0.0432077
evm.TU.chr1.1969	GWHPBCKX001741	-1.03408	0.000244968	0.00126204
evm.TU.chr1.1970	GWHPBCKX001742	1.29975	0.000641915	0.00282425
evm.TU.chr1.1971	GWHPBCKX001743	-1.59017	1.36896e-07	2.46844e-06
evm.TU.chr9.134	GWHPBCKX033775	-5.21357	3.57176e-05	0.000251551
evm.TU.chr1.1977	GWHPBCKX001748	-0.680516	0.0096101	0.026644
evm.TU.chr1.1995	GWHPBCKX001762	-4.16102	1.91433e-12	2.69643e-10
evm.TU.chr1.2015	GWHPBCKX001778	-0.933999	3.45226e-05	0.000244641
evm.TU.chr1.2016	GWHPBCKX001779	-3.05032	1.23962e-06	1.53673e-05
evm.TU.chr1.2024	GWHPBCKX001785	-1.50656	0.0115018	0.0308512
evm.TU.chr1.2041	GWHPBCKX001800	1.85372	0.00418482	0.0134654
evm.TU.chr1.2043	GWHPBCKX001802	1.73483	0.00924319	0.0258293
evm.TU.chr1.2055	GWHPBCKX001811	-2.36081	2.05533e-07	3.44113e-06
evm.TU.chr1.2057	GWHPBCKX001812	1.32003	3.39023e-06	3.52969e-05
evm.TU.chr1.2058	GWHPBCKX001813	-2.35114	0.00347862	0.0115645
evm.TU.chr7.2935	GWHPBCKX030944	1.38178	0.000470878	0.00218238
evm.TU.chr1.2078	GWHPBCKX001830	3.42638	0.000400604	0.0019091
evm.TU.chr1.2082	GWHPBCKX001833	6.7523	2.39087e-05	0.000180411
evm.TU.chr1.2089	GWHPBCKX001840	1.89896	0.0018568	0.0068617
evm.TU.chr1.2090	GWHPBCKX001841	1.25273	0.00806555	0.0231475
evm.TU.chr10.2384	GWHPBCKX006854	-2.46494	0.00155788	0.00593765
evm.TU.chr1.2098	GWHPBCKX001847	1.10242	0.000123826	0.000713167
evm.TU.chr1.2107	GWHPBCKX001853	-1.73439	0.000299128	0.00149356
evm.TU.chr1.2110	GWHPBCKX001856	0.672134	0.0192718	0.0471143
evm.TU.chr1.2113	GWHPBCKX001859	0.777209	0.0147244	0.0378551
evm.TU.chr1.2115	GWHPBCKX001861	3.49845	0.000769073	0.00329206
evm.TU.chr1.2118	GWHPBCKX001863	3.26607	2.48646e-06	2.74769e-05
evm.TU.chr1.2119	GWHPBCKX001864	1.62753	0.00905844	0.0254338
evm.TU.chr1.2124	GWHPBCKX001867	1.22423	0.0148918	0.0381882
evm.TU.chr1.2154	GWHPBCKX001893	-2.55751	1.08393e-09	4.75609e-08
evm.TU.chr1.2174	GWHPBCKX001905	-2.19225	0.00785598	0.0226422
evm.TU.chr1.2193	GWHPBCKX001920	1.66826	1.57466e-05	0.000128068
evm.TU.chr1.2194	GWHPBCKX001921	0.705636	0.00554377	0.0168929
evm.TU.chr1.2214	GWHPBCKX001936	6.33689	3.23761e-08	7.54589e-07
evm.TU.chr1.2218	GWHPBCKX001939	3.42707	1.76913e-10	1.08824e-08
evm.TU.chr1.500	GWHPBCKX000461	-1.53647	1.97884e-05	0.000153674
evm.TU.chr1.2225	GWHPBCKX001946	-0.824729	0.00568929	0.0172939
evm.TU.chr1.2229	GWHPBCKX001949	-5.45041	9.09439e-06	8.07944e-05
evm.TU.chr8.1133	GWHPBCKX032174	-1.55577	0.00357196	0.0118202
evm.TU.chr1.2239	GWHPBCKX001958	-1.48683	0.000347912	0.00169364
evm.TU.chr1.2245	GWHPBCKX001964	1.9595	1.18605e-05	0.000101294
evm.TU.chr1.2246	GWHPBCKX001965	-2.64288	3.21745e-12	4.05381e-10
evm.TU.chr1.2220	GWHPBCKX001941	0.773671	0.00749343	0.0217887
evm.TU.chr1.2277	GWHPBCKX001990	1.90251	1.8627e-06	2.1655e-05
evm.TU.chr11.2846	GWHPBCKX009153	2.62445	0.00158063	0.00600442
evm.TU.chr1.2312	GWHPBCKX002016	2.62411	9.67998e-06	8.51015e-05
evm.TU.chr10.405	GWHPBCKX005162	1.15461	0.00276841	0.00955983
evm.TU.chr1.2322	GWHPBCKX002026	-8.49334	3.56103e-08	8.12433e-07
evm.TU.chr1.2344	GWHPBCKX002043	-1.22762	0.003393	0.0113283
evm.TU.chr1.2345	GWHPBCKX002044	3.44237	4.17125e-05	0.00028559
evm.TU.chr1.2352	GWHPBCKX002051	-3.56786	1.88505e-05	0.000147906
evm.TU.chr1.2361	GWHPBCKX002060	-0.678155	0.00408414	0.0131939
evm.TU.chr1.2376	GWHPBCKX002071	2.21971	0.00431165	0.0137823
evm.TU.chr1.2378	GWHPBCKX002073	3.08512	1.13786e-06	1.43157e-05
evm.TU.chr1.2383	GWHPBCKX002078	-2.20563	1.13874e-07	2.10007e-06
evm.TU.chr1.2385	GWHPBCKX002080	0.920344	0.00828177	0.0236632
evm.TU.chr1.2386	GWHPBCKX002081	-3.95473	3.93203e-09	1.3362e-07
evm.TU.chr1.2389	GWHPBCKX002084	4.3913	0.000162021	0.000895172
evm.TU.chr1.2409	GWHPBCKX002104	0.944052	1.91241e-05	0.000149471
evm.TU.chr1.2426	GWHPBCKX002114	2.93661	6.31312e-07	8.79674e-06
evm.TU.chr1.2436	GWHPBCKX002120	-0.619984	0.00429402	0.0137417
evm.TU.chr1.2440	GWHPBCKX002123	1.93483	9.73139e-06	8.54376e-05
evm.TU.chr1.2442	GWHPBCKX002126	5.14098	5.78141e-10	2.83786e-08
evm.TU.chr1.2457	GWHPBCKX002138	-3.55818	0.0136894	0.0357654
evm.TU.chr1.2474	GWHPBCKX002152	-0.561812	0.0113827	0.0305943
evm.TU.chr1.2476	GWHPBCKX002154	0.701458	0.0080641	0.0231468
evm.TU.chr1.2477	GWHPBCKX002155	-2.58941	0.000460957	0.00214716
evm.TU.chr1.2478	GWHPBCKX002156	-1.58469	0.0144056	0.0372362
evm.TU.chr1.2481	GWHPBCKX002159	1.83888	0.011352	0.0305201
evm.TU.chr1.2491	GWHPBCKX002169	1.56926	0.000474346	0.00219689
evm.TU.chr1.2517	GWHPBCKX002194	1.47639	0.00211104	0.00763431
evm.TU.chr1.2525	GWHPBCKX002201	2.32447	1.76536e-05	0.00014052
evm.TU.chr1.2527	GWHPBCKX002202	1.96191	0.0045151	0.0142909
evm.TU.chr1.2534	GWHPBCKX002209	4.29734	5.15951e-08	1.09968e-06
evm.TU.chr1.2542	GWHPBCKX002217	-0.903088	0.00757251	0.0219693
evm.TU.chr1.2545	GWHPBCKX002219	2.07183	0.00347315	0.0115542
evm.TU.chr1.2551	GWHPBCKX002225	-4.30336	1.82239e-05	0.000143823
evm.TU.chr1.2552	GWHPBCKX002226	-2.27453	0.000156964	0.000873498
evm.TU.chr1.2553	GWHPBCKX002227	1.28954	0.0102847	0.028153
evm.TU.chr1.2565	GWHPBCKX002239	3.66298	5.138e-05	0.000341444
evm.TU.chr1.2567	GWHPBCKX002240	-1.22817	0.016251	0.0409976
evm.TU.chr1.2569	GWHPBCKX002242	-3.01625	4.46427e-07	6.54328e-06
evm.TU.chr1.2594	GWHPBCKX002265	2.43063	7.6797e-06	6.97235e-05
evm.TU.chr1.2595	GWHPBCKX002266	2.95958	0.00437482	0.0139223
evm.TU.chr1.2601	GWHPBCKX002271	-4.11325	8.20533e-09	2.45755e-07
evm.TU.chr1.2607	GWHPBCKX002277	3.66927	7.09434e-05	0.000445556
evm.TU.chr1.2610	GWHPBCKX002280	-1.34033	0.000380956	0.00183338
evm.TU.chr1.2611	GWHPBCKX002281	3.02727	4.48093e-07	6.5489e-06
evm.TU.chr1.2616	GWHPBCKX002284	1.39214	0.000437366	0.0020545
evm.TU.chr1.2619	GWHPBCKX002287	-2.86108	8.22694e-07	1.09427e-05
evm.TU.chr1.2634	GWHPBCKX002300	1.91312	0.00340765	0.0113707
evm.TU.chr1.2650	GWHPBCKX002316	2.00674	0.00225547	0.00804141
evm.TU.chr1.2663	GWHPBCKX002328	-8.61217	0.000204262	0.0010872
evm.TU.chr1.2691	GWHPBCKX002353	2.57614	0.000751394	0.00323061
evm.TU.chr1.2702	GWHPBCKX002362	3.35369	9.80424e-06	8.60383e-05
evm.TU.chr1.2705	GWHPBCKX002364	-1.83918	0.000323687	0.00159167
evm.TU.chr1.2706	GWHPBCKX002366	0.899555	0.00100363	0.00412618
evm.TU.chr1.2707	GWHPBCKX002367	-1.67574	0.00278716	0.00961092
evm.TU.chr1.2708	GWHPBCKX002368	-4.3859	8.39166e-08	1.6328e-06
evm.TU.chr1.2710	GWHPBCKX002370	-2.15276	2.87816e-05	0.000210858
evm.TU.chr1.2715	GWHPBCKX002373	3.24909	0.0189818	0.0464755
evm.TU.chr1.2720	GWHPBCKX002377	-3.22162	0.000224326	0.0011721
evm.TU.chr1.2723	GWHPBCKX002380	0.867268	0.000911421	0.00380339
evm.TU.chr1.2724	GWHPBCKX002381	2.73969	3.58765e-06	3.69369e-05
evm.TU.chr1.2726	GWHPBCKX002383	3.64824	6.06676e-05	0.000393873
evm.TU.chr1.2730	GWHPBCKX002387	2.40267	1.37336e-05	0.000114376
evm.TU.chr1.2737	GWHPBCKX002394	4.2997	1.05748e-06	1.34789e-05
evm.TU.chr1.2742	GWHPBCKX002399	2.30856	9.56207e-06	8.42555e-05
evm.TU.chr10.709	GWHPBCKX005400	-2.59648	3.86928e-06	3.91928e-05
evm.TU.chr1.579	GWHPBCKX000535	-1.64948	0.00542219	0.0166162
evm.TU.chr9.796	GWHPBCKX034286	0.85027	0.013711	0.0358074
evm.TU.chr1.1680	GWHPBCKX001516	3.20323	4.22287e-05	0.000288521
evm.TU.chr7.1983	GWHPBCKX030079	4.18711	5.37308e-10	2.68488e-08
evm.TU.chr1.2757	GWHPBCKX002413	1.65718	0.000235482	0.00122061
evm.TU.chr1.2758	GWHPBCKX002414	0.809965	0.00493581	0.0153926
evm.TU.chr1.2770	GWHPBCKX002425	0.976661	0.0124209	0.032862
evm.TU.chr1.2778	GWHPBCKX002432	-1.10939	2.61849e-05	0.000195612
evm.TU.chr1.2779	GWHPBCKX002433	1.33868	0.000305343	0.00151681
evm.TU.chr1.3030	GWHPBCKX002653	-4.42259	0.000170696	0.000934643
evm.TU.chr1.2781	GWHPBCKX002435	-3.49702	4.91675e-06	4.78817e-05
evm.TU.chr1.2784	GWHPBCKX002437	1.00788	0.00106214	0.00432286
evm.TU.chr1.2785	GWHPBCKX002438	6.10296	2.18871e-06	2.46205e-05
evm.TU.chr1.2793	GWHPBCKX002446	3.36152	0.00721653	0.0211098
evm.TU.chr1.2796	GWHPBCKX002449	1.43889	0.000113831	0.000663262
evm.TU.chr1.2797	GWHPBCKX002450	5.26199	0.000212489	0.00112177
evm.TU.chr1.2804	GWHPBCKX002457	1.35803	0.00715268	0.0209388
evm.TU.chr1.2805	GWHPBCKX002458	3.00726	2.83959e-05	0.000208602
evm.TU.chr1.2810	GWHPBCKX002463	3.23703	2.27985e-07	3.71153e-06
evm.TU.chr1.2812	GWHPBCKX002465	0.944123	0.000702049	0.00304608
evm.TU.chr1.2813	GWHPBCKX002466	-2.32263	0.00848498	0.0241374
evm.TU.chr1.2816	GWHPBCKX002469	2.95035	2.56354e-06	2.8105e-05
evm.TU.chr1.2820	GWHPBCKX002473	-1.33687	3.55599e-05	0.000250803
evm.TU.chr1.2831	GWHPBCKX002481	1.71303	0.0016269	0.00615727
evm.TU.chr1.2833	GWHPBCKX002483	0.782968	0.00756866	0.0219614
evm.TU.chr1.2842	GWHPBCKX002490	-1.88029	0.000233228	0.00121119
evm.TU.chr1.2848	GWHPBCKX002496	-3.37461	2.59894e-10	1.48147e-08
evm.TU.chr1.2851	GWHPBCKX002499	-1.27772	0.00981864	0.0271177
evm.TU.chr1.2852	GWHPBCKX002500	-1.50861	5.63424e-05	0.000368873
evm.TU.chr1.2856	GWHPBCKX002504	-2.06151	2.02788e-05	0.000156918
evm.TU.chr1.2859	GWHPBCKX002507	0.986489	6.56867e-05	0.000419982
evm.TU.chr1.2866	GWHPBCKX002512	-2.11767	0.0116151	0.0310902
evm.TU.chr1.2868	GWHPBCKX002514	-3.07609	0.0178564	0.044289
evm.TU.chr1.2869	GWHPBCKX002515	-3.52986	0.000285287	0.00143397
evm.TU.chr1.2870	GWHPBCKX002516	-2.33308	9.4232e-05	0.000567435
evm.TU.chr1.2878	GWHPBCKX002522	-2.28723	0.000418921	0.00198223
evm.TU.chr1.2887	GWHPBCKX002529	3.05153	0.0146113	0.0376641
evm.TU.chr1.2891	GWHPBCKX002533	-2.15646	4.01691e-08	9.02666e-07
evm.TU.chr1.2894	GWHPBCKX002536	0.704495	0.00789765	0.0227328
evm.TU.chr1.2897	GWHPBCKX002538	-1.66546	0.00180387	0.00670489
evm.TU.chr1.2914	GWHPBCKX002551	-1.03418	0.000583252	0.00260806
evm.TU.chr1.2922	GWHPBCKX002558	1.42115	8.39666e-05	0.000515848
evm.TU.chr1.2930	GWHPBCKX002565	0.866743	0.0194493	0.0474765
evm.TU.chr1.2931	GWHPBCKX002566	-1.20407	0.0166352	0.0417825
evm.TU.chr1.2948	GWHPBCKX002582	-1.38489	1.23281e-08	3.40389e-07
evm.TU.chr1.2957	GWHPBCKX002588	-3.1733	1.59605e-06	1.89982e-05
evm.TU.chr1.2961	GWHPBCKX002592	-3.76316	8.49814e-06	7.6334e-05
evm.TU.chr1.2970	GWHPBCKX002600	-2.48163	2.9037e-11	2.53103e-09
evm.TU.chr1.2972	GWHPBCKX002602	-6.13943	2.7371e-12	3.57072e-10
evm.TU.chr1.2976	GWHPBCKX002606	3.28693	1.3528e-06	1.66218e-05
evm.TU.chr1.2977	GWHPBCKX002607	-4.81731	2.67952e-05	0.000199329
evm.TU.chr1.2986	GWHPBCKX002614	-6.42071	2.5707e-07	4.0758e-06
evm.TU.chr1.2997	GWHPBCKX002623	4.57459	2.14408e-09	7.96877e-08
evm.TU.chr1.2999	GWHPBCKX002625	5.54418	1.10215e-07	2.04423e-06
evm.TU.chr1.3010	GWHPBCKX002635	-1.61795	0.00186446	0.00688345
evm.TU.chr1.3018	GWHPBCKX002641	1.16159	0.000605536	0.00268853
evm.TU.chr1.3021	GWHPBCKX002644	-2.26311	0.0146206	0.0376796
evm.TU.chr1.3022	GWHPBCKX002645	-1.88138	0.000903029	0.0037708
evm.TU.chr1.3027	GWHPBCKX002650	3.08882	2.2607e-06	2.5313e-05
evm.TU.chr1.3037	GWHPBCKX002659	0.883004	0.0197208	0.0480067
evm.TU.chr1.3043	GWHPBCKX002665	1.19307	0.00303848	0.0103237
evm.TU.chr1.3048	GWHPBCKX002670	1.05666	5.72268e-05	0.000373908
evm.TU.chr1.3049	GWHPBCKX002671	0.985687	0.00279536	0.00963408
evm.TU.chr1.3053	GWHPBCKX002675	4.50357	0.00056137	0.00252883
evm.TU.chr1.3054	GWHPBCKX002676	2.49385	1.35783e-10	8.85687e-09
evm.TU.chr1.3061	GWHPBCKX002683	-0.991293	0.00416819	0.0134185
evm.TU.chr1.3064	GWHPBCKX002686	0.770082	0.0095632	0.0265329
evm.TU.chr1.3078	GWHPBCKX002698	-2.44903	2.4023e-11	2.15188e-09
evm.TU.chr1.3082	GWHPBCKX002702	-2.91631	0.00217141	0.00780182
evm.TU.chr1.3086	GWHPBCKX002705	-2.95378	0.00023846	0.00123178
evm.TU.chr1.3097	GWHPBCKX002716	-1.0914	0.000929309	0.00386725
evm.TU.chr1.3104	GWHPBCKX002722	-2.73901	2.41673e-11	2.15488e-09
evm.TU.chr1.3105	GWHPBCKX002723	1.42833	0.000593571	0.00264514
evm.TU.chr1.3107	GWHPBCKX002725	-5.97009	0.00238021	0.00843049
evm.TU.chr1.3110	GWHPBCKX002727	-2.07142	8.48162e-09	2.52474e-07
evm.TU.chr1.3111	GWHPBCKX002728	0.691006	0.0203107	0.0491288
evm.TU.chr1.3114	GWHPBCKX002731	-0.672942	0.0139357	0.036268
evm.TU.chr1.3118	GWHPBCKX002735	-1.62581	3.8759e-05	0.0002684
evm.TU.chr1.3122	GWHPBCKX002738	-1.08167	0.00435247	0.0138897
evm.TU.chr1.3124	GWHPBCKX002740	2.14525	2.20131e-08	5.46477e-07
evm.TU.chr1.3125	GWHPBCKX002741	1.31595	0.000311644	0.00154401
evm.TU.chr1.3126	GWHPBCKX002742	4.06955	6.26863e-05	0.000404279
evm.TU.chr1.3132	GWHPBCKX002748	-8.56195	6.85089e-14	2.14787e-11
evm.TU.chr1.3139	GWHPBCKX002755	0.986082	0.00140658	0.00543775
evm.TU.chr1.3143	GWHPBCKX002759	-2.04575	0.00875094	0.024766
evm.TU.chr1.3147	GWHPBCKX002763	-2.46622	0.000266515	0.00135332
evm.TU.chr1.3148	GWHPBCKX002764	-0.778682	0.00320936	0.0108007
evm.TU.chr1.3149	GWHPBCKX002765	-6.26923	0.0111266	0.0300014
evm.TU.chr1.3153	GWHPBCKX002769	1.57688	0.000196433	0.00105215
evm.TU.chr1.3160	GWHPBCKX002774	2.07535	0.00562077	0.0171088
evm.TU.chr1.3158	GWHPBCKX002772	2.94973	3.9315e-06	3.96783e-05
evm.TU.chr1.3169	GWHPBCKX002782	-1.50762	0.00379433	0.0124263
evm.TU.chr1.3175	GWHPBCKX002787	-0.789526	0.0174648	0.0434843
evm.TU.chr1.3178	GWHPBCKX002790	1.33189	1.71882e-05	0.000137322
evm.TU.chr1.3182	GWHPBCKX002794	1.63238	0.0076491	0.0221443
evm.TU.chr1.3188	GWHPBCKX002800	-1.6603	1.17818e-07	2.15637e-06
evm.TU.chr1.3191	GWHPBCKX002803	-1.18619	1.88554e-05	0.000147906
evm.TU.chr1.3194	GWHPBCKX002805	3.76346	1.48847e-07	2.63987e-06
evm.TU.chr1.3204	GWHPBCKX002814	3.53727	6.48052e-08	1.32878e-06
evm.TU.chr1.3212	GWHPBCKX002822	1.27329	0.00111499	0.00449933
evm.TU.chr1.3215	GWHPBCKX002825	1.66133	0.000208934	0.00110601
evm.TU.chr1.3219	GWHPBCKX002829	-1.65199	1.46939e-06	1.78067e-05
evm.TU.chr1.3225	GWHPBCKX002835	-1.24856	0.000135675	0.000771354
evm.TU.chr1.3227	GWHPBCKX002837	3.35749	9.68466e-08	1.83986e-06
evm.TU.chr1.3229	GWHPBCKX002839	1.61726	0.000644523	0.00283124
evm.TU.chr1.3232	GWHPBCKX002842	3.6466	1.86507e-06	2.16567e-05
evm.TU.chr1.3233	GWHPBCKX002843	2.76928	4.0866e-06	4.09672e-05
evm.TU.chr1.3234	GWHPBCKX002844	1.04591	0.0119946	0.031956
evm.TU.chr1.3237	GWHPBCKX002846	0.671284	0.0138328	0.036019
evm.TU.chr1.3238	GWHPBCKX002847	-1.7762	2.65072e-05	0.000197564
evm.TU.chr1.3241	GWHPBCKX002850	1.72817	0.000311349	0.00154309
evm.TU.chr1.3256	GWHPBCKX002864	-4.00809	9.79302e-05	0.000584993
evm.TU.chr1.3263	GWHPBCKX002870	-4.7765	0.000191242	0.00102917
evm.TU.chr1.3269	GWHPBCKX002876	1.02365	0.000116472	0.00067703
evm.TU.chr1.3272	GWHPBCKX002879	1.4671	0.00185117	0.0068435
evm.TU.chr1.3280	GWHPBCKX002887	0.886938	0.00278542	0.00960834
evm.TU.chr1.3282	GWHPBCKX002889	-2.77496	3.74331e-06	3.82155e-05
evm.TU.chr1.3287	GWHPBCKX002893	-1.41995	0.00406449	0.013148
evm.TU.chr1.3286	GWHPBCKX002892	-1.31403	0.00279597	0.00963448
evm.TU.chr1.3289	GWHPBCKX002894	-3.19702	1.89814e-05	0.000148655
evm.TU.chr1.3290	GWHPBCKX002895	-3.0853	4.38848e-05	0.000298367
evm.TU.chr1.3296	GWHPBCKX002901	-0.707833	0.00379281	0.0124241
evm.TU.chr1.3303	GWHPBCKX002908	-1.02372	0.00136221	0.00529613
evm.TU.chr1.3306	GWHPBCKX002910	-0.887691	0.00117781	0.00470399
evm.TU.chr1.3313	GWHPBCKX002917	-0.925993	0.00112088	0.0045165
evm.TU.chr1.3314	GWHPBCKX002918	-0.93211	0.001276	0.00502286
evm.TU.chr1.3324	GWHPBCKX002927	-1.9724	1.30879e-05	0.000110322
evm.TU.chr1.3325	GWHPBCKX002928	-2.85704	4.45405e-10	2.30874e-08
evm.TU.chr1.3326	GWHPBCKX002929	-1.96537	8.23041e-07	1.09427e-05
evm.TU.chr1.3327	GWHPBCKX002930	-6.75349	3.92352e-10	2.0952e-08
evm.TU.chr1.1401	GWHPBCKX001281	2.2838	0.000318693	0.00157378
evm.TU.chr1.3337	GWHPBCKX002939	-3.35163	9.1947e-05	0.000555569
evm.TU.chr1.3352	GWHPBCKX002951	-7.97065	9.02467e-07	1.1797e-05
evm.TU.chr1.3354	GWHPBCKX002953	-6.98964	0.00100956	0.00414269
evm.TU.chr1.3356	GWHPBCKX002954	-6.23131	0.00038008	0.00182988
evm.TU.chr1.3359	GWHPBCKX002957	-2.44448	2.36308e-12	3.16783e-10
evm.TU.chr1.3360	GWHPBCKX002958	-9.2677	2.6717e-13	6.23621e-11
evm.TU.chr1.3366	GWHPBCKX002964	8.50298	9.26853e-07	1.20671e-05
evm.TU.chr1.3375	GWHPBCKX002972	-6.47896	1.63504e-14	7.449e-12
evm.TU.chr1.3376	GWHPBCKX002973	0.661714	0.0034086	0.0113707
evm.TU.chr1.3378	GWHPBCKX002975	-1.64247	0.00211664	0.00765171
evm.TU.chr1.3382	GWHPBCKX002979	-1.67793	7.33529e-07	9.97785e-06
evm.TU.chr1.3390	GWHPBCKX002987	-5.88369	0.0010971	0.00444279
evm.TU.chr1.3401	GWHPBCKX002998	-4.45883	5.02522e-08	1.07934e-06
evm.TU.chr1.3404	GWHPBCKX003001	-3.12206	8.54308e-05	0.000522367
evm.TU.chr1.3410	GWHPBCKX003006	1.539	0.000157374	0.000875221
evm.TU.chr1.3412	GWHPBCKX003008	1.23938	0.0001551	0.00086569
evm.TU.chr1.3422	GWHPBCKX003016	0.918312	0.00454109	0.0143616
evm.TU.chr1.3424	GWHPBCKX003018	-2.18632	0.00133884	0.00522919
evm.TU.chr1.3430	GWHPBCKX003024	-5.03883	0.00467771	0.0147128
evm.TU.chr1.3434	GWHPBCKX003027	-0.706916	0.0205082	0.0494895
evm.TU.chr1.3438	GWHPBCKX003030	-1.56036	1.90245e-05	0.000148872
evm.TU.chr1.3440	GWHPBCKX003031	-2.48378	0.0110619	0.0298641
evm.TU.chr1.3443	GWHPBCKX003034	3.27585	7.7601e-05	0.000482228
evm.TU.chr1.3451	GWHPBCKX003042	0.6494	0.00749489	0.0217897
evm.TU.chr1.3461	GWHPBCKX003050	4.42914	2.14762e-08	5.3865e-07
evm.TU.chr8.975	GWHPBCKX032053	3.4156	0.000132092	0.000754511
evm.TU.chr1.3465	GWHPBCKX003053	4.00094	4.08118e-06	4.09391e-05
evm.TU.chr1.3467	GWHPBCKX003055	4.23446	1.2386e-08	3.41084e-07
evm.TU.chr1.3469	GWHPBCKX003057	2.2855	0.000101139	0.00060157
evm.TU.chr1.3470	GWHPBCKX003058	-2.43484	7.04266e-09	2.15583e-07
evm.TU.chr1.3471	GWHPBCKX003059	3.18899	7.62086e-08	1.51466e-06
evm.TU.chr9.2456	GWHPBCKX035758	-3.25295	1.03586e-06	1.32729e-05
evm.TU.chr1.3481	GWHPBCKX003068	-1.82714	0.000768779	0.00329153
evm.TU.chr1.3492	GWHPBCKX003079	-2.46737	3.73712e-10	2.01783e-08
evm.TU.chr1.3497	GWHPBCKX003084	-6.38111	9.26572e-06	8.20534e-05
evm.TU.chr1.3498	GWHPBCKX003085	-9.57132	0.000383205	0.00184238
evm.TU.chr1.3499	GWHPBCKX003086	-0.694734	0.0153953	0.0392002
evm.TU.chr1.3515	GWHPBCKX003101	2.85032	3.48837e-11	2.94813e-09
evm.TU.chr1.3519	GWHPBCKX003105	1.10775	0.000803833	0.00341645
evm.TU.chr1.3527	GWHPBCKX003111	0.999514	0.00158064	0.00600442
evm.TU.chr1.3528	GWHPBCKX003112	-3.12208	2.45287e-10	1.41902e-08
evm.TU.chr1.3548	GWHPBCKX003131	1.63644	0.00158037	0.00600442
evm.TU.chr1.3553	GWHPBCKX003136	0.977414	0.011731	0.0313574
evm.TU.chr1.3555	GWHPBCKX003138	1.81359	0.00705562	0.0207077
evm.TU.chr1.3564	GWHPBCKX003147	-2.89711	5.01918e-09	1.64524e-07
evm.TU.chr1.3566	GWHPBCKX003149	4.30373	4.07008e-05	0.000279556
evm.TU.chr1.3567	GWHPBCKX003150	-0.797528	0.0172888	0.0431343
evm.TU.chr1.3570	GWHPBCKX003152	-0.886096	0.00534235	0.0164155
evm.TU.chr1.3579	GWHPBCKX003161	1.07893	9.61243e-05	0.000576509
evm.TU.chr1.3584	GWHPBCKX003165	7.76887	2.40885e-07	3.87609e-06
evm.TU.chr1.3585	GWHPBCKX003166	-2.91338	0.000750929	0.00322932
evm.TU.chr1.3591	GWHPBCKX003172	-1.72567	0.000812448	0.00344661
evm.TU.chr1.3592	GWHPBCKX003173	4.30429	1.8931e-06	2.19428e-05
evm.TU.chr1.3595	GWHPBCKX003175	3.31841	1.55619e-05	0.000127098
evm.TU.chr1.3607	GWHPBCKX003185	-0.869656	0.0197715	0.048094
evm.TU.chr1.3610	GWHPBCKX003188	-2.95793	0.0027834	0.00960309
evm.TU.chr1.3615	GWHPBCKX003193	1.84564	0.00742977	0.021623
evm.TU.chr1.3627	GWHPBCKX003203	-4.14886	2.10071e-07	3.49602e-06
evm.TU.chr1.3646	GWHPBCKX003218	4.25027	3.45164e-07	5.24984e-06
evm.TU.chr1.3647	GWHPBCKX003219	3.30806	3.51628e-06	3.63175e-05
evm.TU.chr1.3650	GWHPBCKX003222	-2.47394	3.51271e-12	4.32152e-10
evm.TU.chr1.3510	GWHPBCKX003096	1.06582	0.01157	0.0310074
evm.TU.chr1.3655	GWHPBCKX003226	0.880586	0.00138973	0.00538334
evm.TU.chr1.3673	GWHPBCKX003244	1.58034	0.000107812	0.000634662
evm.TU.chr1.3674	GWHPBCKX003245	-3.01193	0.000619836	0.00274326
evm.TU.chr1.3680	GWHPBCKX003250	2.07716	7.65622e-07	1.03134e-05
evm.TU.chr1.3681	GWHPBCKX003251	2.72467	5.92649e-07	8.31162e-06
evm.TU.chr1.3682	GWHPBCKX003252	-0.759367	0.0149092	0.0382107
evm.TU.chr1.3683	GWHPBCKX003253	-2.64766	1.04625e-06	1.33797e-05
evm.TU.chr1.3689	GWHPBCKX003259	-1.41859	0.00134578	0.00524897
evm.TU.chr1.3691	GWHPBCKX003261	-1.39694	0.0106521	0.0289831
evm.TU.chr1.3694	GWHPBCKX003264	1.19052	0.00347566	0.0115566
evm.TU.chr1.3695	GWHPBCKX003265	-0.956893	0.000629944	0.00278102
evm.TU.chr1.3696	GWHPBCKX003266	-2.03935	0.00134515	0.00524897
evm.TU.chr1.3704	GWHPBCKX003274	-4.05781	0.0107174	0.0291158
evm.TU.chr1.3709	GWHPBCKX003277	-1.53925	0.00185553	0.00685829
evm.TU.chr1.3711	GWHPBCKX003279	-0.838487	0.000684143	0.00298437
evm.TU.chr1.3717	GWHPBCKX003284	1.5225	0.00202992	0.00738354
evm.TU.chr1.3721	GWHPBCKX003288	0.933187	0.0138015	0.0359676
evm.TU.chr1.3724	GWHPBCKX003291	-0.741746	0.00416502	0.0134128
evm.TU.chr1.3726	GWHPBCKX003293	1.33731	0.000778756	0.00332838
evm.TU.chr1.3729	GWHPBCKX003296	-0.925548	0.00920682	0.0257574
evm.TU.chr1.3731	GWHPBCKX003298	2.72297	0.000914139	0.0038131
evm.TU.chr1.3732	GWHPBCKX003299	1.97454	0.00157706	0.00599674
evm.TU.chr1.3170	GWHPBCKX002783	-1.02752	0.00316837	0.0106921
evm.TU.chr1.2232	GWHPBCKX001952	1.97488	0.000132312	0.000755545
evm.TU.chr1.3734	GWHPBCKX003301	0.683781	0.00896786	0.0252573
evm.TU.chr1.3736	GWHPBCKX003303	4.26013	4.52178e-08	9.92036e-07
evm.TU.chr1.3739	GWHPBCKX003306	2.41109	0.018185	0.0449434
evm.TU.chr1.2224	GWHPBCKX001945	-3.20954	0.00157208	0.00598122
evm.TU.chr1.3751	GWHPBCKX003318	-1.74611	0.00121359	0.0048231
evm.TU.chr1.3755	GWHPBCKX003322	2.77467	2.202e-07	3.63349e-06
evm.TU.chr1.3756	GWHPBCKX003323	2.95071	4.86954e-06	4.74711e-05
evm.TU.chr1.3761	GWHPBCKX003327	3.90554	7.30023e-05	0.000456863
evm.TU.chr1.3763	GWHPBCKX003329	-1.18109	4.42339e-06	4.38236e-05
evm.TU.chr1.3777	GWHPBCKX003341	-1.73438	0.000807369	0.00342656
evm.TU.chr9.703	GWHPBCKX034220	1.27626	0.000350939	0.00170581
evm.TU.chr1.3785	GWHPBCKX003349	-2.84042	8.12497e-07	1.08396e-05
evm.TU.chr1.3792	GWHPBCKX003355	1.37034	9.57862e-08	1.82897e-06
evm.TU.chr1.3793	GWHPBCKX003356	-1.76884	8.00995e-05	0.000496167
evm.TU.chr1.3794	GWHPBCKX003357	1.26682	0.0145885	0.0376188
evm.TU.chr1.3797	GWHPBCKX003360	2.5333	1.80515e-07	3.11069e-06
evm.TU.chr1.3802	GWHPBCKX003365	0.992493	0.00286094	0.00981658
evm.TU.chr1.3804	GWHPBCKX003367	3.07765	0.0030996	0.010502
evm.TU.chr1.3805	GWHPBCKX003368	-1.69647	5.81724e-06	5.52126e-05
evm.TU.chr1.3808	GWHPBCKX003371	-1.68716	0.000703542	0.00305051
evm.TU.chr1.3812	GWHPBCKX003375	-2.70748	0.0030974	0.0104982
evm.TU.chr1.3814	GWHPBCKX003377	2.86223	1.8403e-05	0.000145001
evm.TU.chr1.3815	GWHPBCKX003378	3.86574	1.08629e-06	1.37649e-05
evm.TU.chr1.3817	GWHPBCKX003380	1.32102	0.0143994	0.0372252
evm.TU.chr1.3825	GWHPBCKX003387	3.59534	6.34758e-05	0.000408828
evm.TU.chr1.3827	GWHPBCKX003389	1.18472	0.000299942	0.00149648
evm.TU.chr1.3831	GWHPBCKX003392	1.34442	2.67472e-06	2.91104e-05
evm.TU.chr1.3834	GWHPBCKX003395	-1.81292	0.000109295	0.000641997
evm.TU.chr1.3844	GWHPBCKX003405	2.44632	8.91123e-06	7.95198e-05
evm.TU.chr1.3845	GWHPBCKX003406	-3.56611	0.00300366	0.0102287
evm.TU.chr1.3846	GWHPBCKX003407	4.01393	2.16902e-08	5.41224e-07
evm.TU.chr1.3848	GWHPBCKX003409	-0.966568	0.000951828	0.00394281
evm.TU.chr1.3850	GWHPBCKX003411	-2.13661	0.00384909	0.0125577
evm.TU.chr1.3852	GWHPBCKX003413	-5.79711	0.000940908	0.00390882
evm.TU.chr1.3853	GWHPBCKX003414	2.316	0.00136064	0.00529279
evm.TU.chr1.3854	GWHPBCKX003415	-0.901146	0.00393195	0.0127851
evm.TU.chr1.3855	GWHPBCKX003416	1.90631	0.00764384	0.0221333
evm.TU.chr1.3859	GWHPBCKX003420	0.732644	0.00306809	0.0104116
evm.TU.chr1.3870	GWHPBCKX003430	3.64571	1.28498e-05	0.00010855
evm.TU.chr1.3871	GWHPBCKX003431	1.82864	3.74962e-06	3.82198e-05
evm.TU.chr1.3877	GWHPBCKX003437	-2.35528	0.00435312	0.0138897
evm.TU.chr1.3878	GWHPBCKX003438	-7.8759	0.00481665	0.0150791
evm.TU.chr1.3883	GWHPBCKX003443	-4.26409	2.1285e-16	5.15758e-13
evm.TU.chr1.3886	GWHPBCKX003446	-3.64675	0.020644	0.049774
evm.TU.chr1.3893	GWHPBCKX003451	2.70024	8.89791e-08	1.72002e-06
evm.TU.chr1.3896	GWHPBCKX003454	-1.42356	0.00258691	0.00902611
evm.TU.chr1.3899	GWHPBCKX003456	0.872423	0.00220181	0.00788336
evm.TU.chr1.3902	GWHPBCKX003459	-2.15275	0.00102008	0.00417437
evm.TU.chr1.3907	GWHPBCKX003464	4.20623	1.53216e-05	0.000125557
evm.TU.chr1.3916	GWHPBCKX003473	-0.754063	0.00255723	0.0089402
evm.TU.chr11.1014	GWHPBCKX007765	1.10734	0.00202663	0.00737318
evm.TU.chr7.2264	GWHPBCKX030316	0.561209	0.0107135	0.029114
evm.TU.chr1.3934	GWHPBCKX003491	-1.50142	0.000281791	0.00141976
evm.TU.chr1.3940	GWHPBCKX003497	-3.38259	0.0134977	0.0353175
evm.TU.chr1.3942	GWHPBCKX003499	0.690376	0.0106957	0.0290815
evm.TU.chr1.3943	GWHPBCKX003500	1.55738	0.00238594	0.00844308
evm.TU.chr1.3951	GWHPBCKX003507	-1.64344	0.000123113	0.000710108
evm.TU.chr1.3965	GWHPBCKX003518	-2.42577	7.21922e-10	3.43098e-08
evm.TU.chr1.3970	GWHPBCKX003523	-2.74331	2.53035e-06	2.78352e-05
evm.TU.chr1.3972	GWHPBCKX003525	-1.37962	0.0162159	0.0409196
evm.TU.chr1.3974	GWHPBCKX003527	2.37191	6.57396e-10	3.17083e-08
evm.TU.chr1.3980	GWHPBCKX003533	1.93696	0.000806322	0.00342361
evm.TU.chr1.3984	GWHPBCKX003537	1.74167	0.000337469	0.00165191
evm.TU.chr1.3990	GWHPBCKX003543	-2.06279	0.00806798	0.0231487
evm.TU.chr1.3991	GWHPBCKX003544	-3.67503	0.00550177	0.0168018
evm.TU.chr1.3994	GWHPBCKX003545	-1.40366	0.00918154	0.0257125
evm.TU.chr1.3995	GWHPBCKX003546	-2.03397	1.60573e-05	0.000129942
evm.TU.chr1.3996	GWHPBCKX003547	2.98551	1.1687e-07	2.14922e-06
evm.TU.chr1.3997	GWHPBCKX003548	4.68633	2.40595e-05	0.000181267
evm.TU.chr1.3998	GWHPBCKX003549	3.52927	3.53241e-05	0.000249502
evm.TU.chr1.4008	GWHPBCKX003556	-2.97413	2.09468e-05	0.000161125
evm.TU.chr1.4017	GWHPBCKX003565	1.35021	0.0142739	0.0369462
evm.TU.chr1.4021	GWHPBCKX003569	-6.04506	0.00979029	0.027051
evm.TU.chr1.4029	GWHPBCKX003576	-4.51794	4.20449e-07	6.22444e-06
evm.TU.chr1.4036	GWHPBCKX003582	2.2167	2.82963e-09	9.98108e-08
evm.TU.chr1.4039	GWHPBCKX003585	-1.49819	0.00239775	0.00848025
evm.TU.chr1.4042	GWHPBCKX003588	-1.8464	0.0104156	0.0284551
evm.TU.chr12.293	GWHPBCKX009541	-1.60028	0.000110357	0.000646616
evm.TU.chr1.4050	GWHPBCKX003596	-5.95364	1.04803e-05	9.13114e-05
evm.TU.chr1.4062	GWHPBCKX003606	-6.64127	1.27339e-09	5.42809e-08
evm.TU.chr1.4067	GWHPBCKX003608	1.08455	0.00374779	0.0122997
evm.TU.chr1.4071	GWHPBCKX003612	3.63096	4.30564e-08	9.55401e-07
evm.TU.chr1.4072	GWHPBCKX003613	-2.27494	1.27537e-06	1.5769e-05
evm.TU.chr1.4076	GWHPBCKX003617	1.69293	0.0107128	0.029114
evm.TU.chr1.4093	GWHPBCKX003629	0.87531	0.000509899	0.00233265
evm.TU.chr1.4094	GWHPBCKX003631	1.94606	0.00166978	0.00628285
evm.TU.chr1.4108	GWHPBCKX003644	1.19762	0.00197593	0.00721164
evm.TU.chr1.4111	GWHPBCKX003647	0.969747	0.00160009	0.00606878
evm.TU.chr1.4137	GWHPBCKX003670	-1.96628	3.25543e-06	3.41311e-05
evm.TU.chr1.4142	GWHPBCKX003674	1.83057	0.0147327	0.0378652
evm.TU.chr1.4153	GWHPBCKX003683	-1.06251	0.000179084	0.000973172
evm.TU.chr1.4154	GWHPBCKX003684	1.87855	3.42134e-05	0.000242804
evm.TU.chr1.4158	GWHPBCKX003688	3.50153	3.17055e-08	7.41626e-07
evm.TU.chr1.4159	GWHPBCKX003689	-1.75901	0.000294598	0.00147322
evm.TU.chr1.4161	GWHPBCKX003691	4.88939	1.45047e-06	1.76324e-05
evm.TU.chr1.4165	GWHPBCKX003695	-3.04741	5.66879e-07	8.02549e-06
evm.TU.chr1.4170	GWHPBCKX003700	5.01177	2.48976e-07	3.97666e-06
evm.TU.chr1.4173	GWHPBCKX003702	-0.906177	0.000538367	0.00244333
evm.TU.chr1.4177	GWHPBCKX003706	-4.76497	1.63224e-11	1.56293e-09
evm.TU.chr1.4185	GWHPBCKX003713	1.55333	0.00123447	0.00488511
evm.TU.chr1.4187	GWHPBCKX003715	-1.6666	1.80795e-05	0.0001428
evm.TU.chr1.4189	GWHPBCKX003716	3.37783	6.51198e-07	9.02208e-06
evm.TU.chr1.4190	GWHPBCKX003718	2.27653	0.000412136	0.00195488
evm.TU.chr1.4200	GWHPBCKX003726	-2.59319	0.00402627	0.0130459
evm.TU.chr1.4201	GWHPBCKX003727	2.11763	0.000574003	0.00257559
evm.TU.chr1.4213	GWHPBCKX003739	-3.81467	0.00151909	0.0058092
evm.TU.chr1.4219	GWHPBCKX003745	2.45983	1.58341e-05	0.000128564
evm.TU.chr1.4226	GWHPBCKX003752	-9.71581	9.22217e-12	9.95892e-10
evm.TU.chr1.4240	GWHPBCKX003764	1.57266	0.00503096	0.0156217
evm.TU.chr1.4244	GWHPBCKX003768	-3.20959	4.62146e-08	1.01162e-06
evm.TU.chr1.4247	GWHPBCKX003771	-3.95678	3.84963e-05	0.000266938
evm.TU.chr7.2208	GWHPBCKX030263	-1.72772	4.48547e-06	4.43031e-05
evm.TU.chr1.4256	GWHPBCKX003778	-6.8899	2.00594e-15	1.90334e-12
evm.TU.chr1.4257	GWHPBCKX003779	-2.18271	1.99091e-07	3.35349e-06
evm.TU.chr1.4263	GWHPBCKX003785	-2.29746	7.11695e-11	5.32074e-09
evm.TU.chr1.4267	GWHPBCKX003789	3.70165	4.00981e-06	4.0343e-05
evm.TU.chr1.4271	GWHPBCKX003793	-3.74097	0.00487061	0.0152141
evm.TU.chr1.4274	GWHPBCKX003796	-3.54087	3.18834e-13	6.88611e-11
evm.TU.chr1.4275	GWHPBCKX003797	-2.15612	3.28799e-07	5.04038e-06
evm.TU.chr1.4276	GWHPBCKX003798	-0.561711	0.00298699	0.010179
evm.TU.chr1.4280	GWHPBCKX003802	-5.91994	0.000448303	0.00209786
evm.TU.chr1.4287	GWHPBCKX003809	5.04693	4.71866e-05	0.000317704
evm.TU.chr1.4291	GWHPBCKX003812	-4.40317	1.87915e-12	2.6662e-10
evm.TU.chr1.4293	GWHPBCKX003814	-4.51691	0.0187946	0.0460868
evm.TU.chr1.4294	GWHPBCKX003815	-5.1241	5.59788e-09	1.7901e-07
evm.TU.chr1.4295	GWHPBCKX003816	0.959824	0.00183551	0.0067998
evm.TU.chr1.4297	GWHPBCKX003817	-1.11351	0.00025886	0.00132055
evm.TU.chr1.4304	GWHPBCKX003824	-1.00751	0.000132714	0.000757174
evm.TU.chr1.4307	GWHPBCKX003827	1.76591	2.1528e-06	2.42586e-05
evm.TU.chr1.4308	GWHPBCKX003828	-3.20656	5.04041e-07	7.26656e-06
evm.TU.chr1.4310	GWHPBCKX003830	-1.00663	0.0161088	0.0407075
evm.TU.chr1.4318	GWHPBCKX003838	-6.59011	9.28189e-06	8.21591e-05
evm.TU.chr1.4320	GWHPBCKX003840	1.85247	1.36202e-07	2.45822e-06
evm.TU.chr1.4329	GWHPBCKX003847	1.58555	4.39616e-06	4.36428e-05
evm.TU.chr1.4330	GWHPBCKX003848	-2.13929	0.00147622	0.00567201
evm.TU.chr1.4332	GWHPBCKX003850	-3.13882	2.94204e-10	1.63392e-08
evm.TU.chr1.4333	GWHPBCKX003851	-0.986726	0.000497735	0.00228561
evm.TU.chr1.4340	GWHPBCKX003857	1.46268	0.000405871	0.0019294
evm.TU.chr1.4342	GWHPBCKX003859	1.91107	0.00092784	0.00386279
evm.TU.chr1.4344	GWHPBCKX003861	1.18344	0.000535276	0.00243328
evm.TU.chr1.4345	GWHPBCKX003862	-1.16428	1.54847e-06	1.85339e-05
evm.TU.chr1.4347	GWHPBCKX003864	-3.54548	2.43547e-06	2.70306e-05
evm.TU.chr1.4355	GWHPBCKX003872	-1.6265	0.00349935	0.0116175
evm.TU.chr1.4357	GWHPBCKX003874	2.48428	0.00255376	0.00893109
evm.TU.chr1.4362	GWHPBCKX003879	0.871235	0.0206535	0.0497872
evm.TU.chr1.4363	GWHPBCKX003880	-2.18852	0.0102499	0.0280892
evm.TU.chr1.4366	GWHPBCKX003883	-1.94463	6.58407e-06	6.10597e-05
evm.TU.chr1.4381	GWHPBCKX003898	-3.28371	0.00363638	0.0120088
evm.TU.chr1.4383	GWHPBCKX003900	0.863014	0.00573543	0.0174141
evm.TU.chr1.4395	GWHPBCKX003912	-1.08441	0.00347052	0.0115494
evm.TU.chr1.4402	GWHPBCKX003918	3.2827	8.97341e-06	7.99748e-05
evm.TU.chr1.4403	GWHPBCKX003919	-3.15518	1.40567e-09	5.81348e-08
evm.TU.chr1.4405	GWHPBCKX003921	-1.82205	0.00113178	0.00455102
evm.TU.chr1.4406	GWHPBCKX003922	-2.25788	7.45399e-06	6.78645e-05
evm.TU.chr1.4407	GWHPBCKX003923	0.965933	0.00449506	0.0142421
evm.TU.chr1.4408	GWHPBCKX003924	-1.7408	5.27815e-06	5.06359e-05
evm.TU.chr1.4409	GWHPBCKX003925	-1.93863	3.66386e-05	0.000256642
evm.TU.chr1.4410	GWHPBCKX003926	-0.897422	0.00524319	0.0161491
evm.TU.chr1.4413	GWHPBCKX003929	-3.54115	0.000254177	0.00129984
evm.TU.chr1.4419	GWHPBCKX003934	-1.25857	0.00787062	0.0226751
evm.TU.chr1.4425	GWHPBCKX003939	2.36116	0.00386193	0.0125954
evm.TU.chr1.4429	GWHPBCKX003943	-3.13839	0.00133623	0.00522187
evm.TU.chr1.4430	GWHPBCKX003944	1.0027	0.00560291	0.0170597
evm.TU.chr1.4437	GWHPBCKX003949	-1.06136	0.00106305	0.00432565
evm.TU.chr1.4440	GWHPBCKX003952	1.92188	1.77049e-07	3.05638e-06
evm.TU.chr1.4445	GWHPBCKX003957	2.15143	2.05425e-09	7.7086e-08
evm.TU.chr1.4446	GWHPBCKX003958	2.3023	4.43062e-08	9.75338e-07
evm.TU.chr1.4452	GWHPBCKX003964	-1.74254	4.03446e-05	0.0002776
evm.TU.chr1.4458	GWHPBCKX003970	2.70179	0.000362713	0.00175733
evm.TU.chr1.4466	GWHPBCKX003978	-1.2679	0.000973535	0.0040204
evm.TU.chr1.4467	GWHPBCKX003979	1.20143	0.00584328	0.0176671
evm.TU.chr1.4471	GWHPBCKX003983	-3.73967	1.82414e-10	1.11502e-08
evm.TU.chr1.4472	GWHPBCKX003984	-0.979453	0.00162952	0.00616479
evm.TU.chr1.4475	GWHPBCKX003987	-0.775858	0.00503968	0.0156438
evm.TU.chr1.4486	GWHPBCKX003998	3.02665	1.39119e-10	9.01398e-09
evm.TU.chr1.4497	GWHPBCKX004009	-1.59496	0.0110534	0.0298453
evm.TU.chr1.4505	GWHPBCKX004017	2.25884	0.0154739	0.0393703
evm.TU.chr1.4506	GWHPBCKX004018	-1.29921	0.000166993	0.000917212
evm.TU.chr1.4511	GWHPBCKX004023	-2.94258	0.00123955	0.00489821
evm.TU.chr1.4516	GWHPBCKX004027	-5.6343	0.000490935	0.00226186
evm.TU.chr1.4517	GWHPBCKX004028	-1.15415	0.000211461	0.00111695
evm.TU.chr1.4525	GWHPBCKX004036	-2.81104	0.00188086	0.00693401
evm.TU.chr1.4530	GWHPBCKX004041	3.15408	2.17857e-12	3.00334e-10
evm.TU.chr1.4532	GWHPBCKX004042	-1.28243	0.0137656	0.0359114
evm.TU.chr1.4535	GWHPBCKX004045	-2.6401	0.0193772	0.0473345
evm.TU.chr1.4542	GWHPBCKX004051	-2.68906	1.45894e-06	1.76911e-05
evm.TU.chr1.4543	GWHPBCKX004052	-1.35728	0.00264382	0.00920153
evm.TU.chr1.4548	GWHPBCKX004057	1.89163	8.58471e-05	0.000524582
evm.TU.chr1.4574	GWHPBCKX004081	-1.37401	0.000276443	0.00139753
evm.TU.chr1.4575	GWHPBCKX004082	-5.53161	7.32521e-08	1.46339e-06
evm.TU.chr1.4577	GWHPBCKX004084	0.730027	0.00919161	0.0257222
evm.TU.chr1.4582	GWHPBCKX004089	-1.52801	0.0130331	0.0342627
evm.TU.chr1.4586	GWHPBCKX004092	-1.70077	0.00010093	0.00060088
evm.TU.chr1.4587	GWHPBCKX004093	-1.90013	1.31121e-05	0.000110382
evm.TU.chr1.4588	GWHPBCKX004094	-1.787	0.00303797	0.0103237
evm.TU.chr1.4589	GWHPBCKX004095	1.60736	0.000862078	0.00362393
evm.TU.chr1.4590	GWHPBCKX004096	1.87488	0.000767733	0.00328922
evm.TU.chr1.4595	GWHPBCKX004101	2.69572	0.0121664	0.0323161
evm.TU.chr1.4596	GWHPBCKX004102	2.74628	0.00683787	0.0201569
evm.TU.chr1.4594	GWHPBCKX004100	8.52839	7.19259e-08	1.44134e-06
evm.TU.chr1.4597	GWHPBCKX004103	8.28089	2.05135e-07	3.4383e-06
evm.TU.chr1.4599	GWHPBCKX004105	3.51034	8.86258e-09	2.62608e-07
evm.TU.chr1.4600	GWHPBCKX004106	3.96476	1.53159e-07	2.69401e-06
evm.TU.chr1.4603	GWHPBCKX004109	0.935364	0.00343787	0.0114604
evm.TU.chr1.4609	GWHPBCKX004114	-1.00086	0.00318684	0.0107396
evm.TU.chr1.4613	GWHPBCKX004118	-4.21587	1.54286e-05	0.000126062
evm.TU.chr1.4615	GWHPBCKX004120	1.40968	3.27154e-05	0.000233881
evm.TU.chr1.4616	GWHPBCKX004121	-2.03447	1.94144e-07	3.29587e-06
evm.TU.chr1.85	GWHPBCKX000084	-2.50655	0.00477647	0.0149653
evm.TU.chr1.4625	GWHPBCKX004128	3.99927	8.49156e-06	7.6334e-05
evm.TU.chr1.4628	GWHPBCKX004131	2.40918	0.000417122	0.0019766
evm.TU.chr1.4638	GWHPBCKX004141	-2.27248	0.000415915	0.00197184
evm.TU.chr1.4639	GWHPBCKX004142	-2.34704	0.000401946	0.00191426
evm.TU.chr1.4640	GWHPBCKX004143	-4.06787	0.000114958	0.000669431
evm.TU.chr1.4647	GWHPBCKX004150	1.34104	0.00245244	0.00864067
evm.TU.chr1.4652	GWHPBCKX004155	-2.1093	6.71147e-07	9.2392e-06
evm.TU.chr1.4654	GWHPBCKX004157	6.40709	5.87314e-08	1.2292e-06
evm.TU.chr1.4659	GWHPBCKX004162	-0.827782	0.00651088	0.0193219
evm.TU.chr11.710	GWHPBCKX007497	-1.39884	2.64206e-05	0.000197056
evm.TU.chr11.637	GWHPBCKX007440	-2.38363	0.000242116	0.00124858
evm.TU.chr1.4676	GWHPBCKX004177	-1.70816	0.00737953	0.0214961
evm.TU.chr1.4677	GWHPBCKX004178	2.38085	0.000105745	0.000625146
evm.TU.chr1.4678	GWHPBCKX004179	-1.07728	0.00163831	0.00618841
evm.TU.chr1.4679	GWHPBCKX004180	-2.51024	6.24286e-05	0.000402884
evm.TU.chr1.4680	GWHPBCKX004181	-2.25253	2.37925e-06	2.65031e-05
evm.TU.chr1.4682	GWHPBCKX004183	-1.14141	0.00741996	0.0216041
evm.TU.chr1.4685	GWHPBCKX004186	-5.05709	3.89261e-11	3.26141e-09
evm.TU.chr1.4688	GWHPBCKX004189	-7.15797	0.00104018	0.00424402
evm.TU.chr1.4691	GWHPBCKX004192	-1.60636	1.78064e-05	0.000141216
evm.TU.chr1.4696	GWHPBCKX004196	-6.09136	2.97819e-13	6.72289e-11
evm.TU.chr1.4698	GWHPBCKX004198	-1.85907	6.62676e-05	0.000423025
evm.TU.chr1.4699	GWHPBCKX004199	1.1758	0.000166577	0.000915703
evm.TU.chr8.104	GWHPBCKX031322	-1.37712	1.12816e-05	9.7247e-05
evm.TU.chr1.4710	GWHPBCKX004209	-0.816138	0.00723498	0.0211525
evm.TU.chr1.4712	GWHPBCKX004211	-1.4515	0.000143087	0.000806413
evm.TU.chr1.4722	GWHPBCKX004220	0.866199	0.0010068	0.00413483
evm.TU.chr1.4729	GWHPBCKX004226	1.33552	0.0121006	0.0321722
evm.TU.chr1.4732	GWHPBCKX004229	-2.99287	0.00069861	0.00303387
evm.TU.chr1.4743	GWHPBCKX004236	-5.08284	0.000492005	0.00226518
evm.TU.chr1.4745	GWHPBCKX004237	-1.20142	0.00038748	0.00185926
evm.TU.chr1.4751	GWHPBCKX004243	-0.955708	0.00712532	0.0208834
evm.TU.chr1.4755	GWHPBCKX004247	-0.829219	0.00320881	0.0108007
evm.TU.chr1.4765	GWHPBCKX004256	-3.57211	2.40009e-08	5.8757e-07
evm.TU.chr1.4773	GWHPBCKX004264	-1.66555	1.90493e-06	2.20668e-05
evm.TU.chr1.4780	GWHPBCKX004271	1.52931	0.00246044	0.00866569
evm.TU.chr1.4783	GWHPBCKX004274	-4.96996	1.10465e-09	4.83607e-08
evm.TU.chr1.4784	GWHPBCKX004275	-1.43646	0.0013216	0.00517408
evm.TU.chr1.4792	GWHPBCKX004283	-1.15019	0.00587462	0.0177425
evm.TU.chr1.4797	GWHPBCKX004288	-1.38592	0.0030647	0.0104019
evm.TU.chr1.4798	GWHPBCKX004289	-1.29231	0.0152024	0.0388005
evm.TU.chr1.4799	GWHPBCKX004290	2.5362	1.71671e-05	0.000137267
evm.TU.chr1.4801	GWHPBCKX004292	-2.70054	9.88725e-10	4.4283e-08
evm.TU.chr1.4802	GWHPBCKX004293	-1.9732	0.00419308	0.0134831
evm.TU.chr1.4804	GWHPBCKX004295	-1.36651	0.0184279	0.0454123
evm.TU.chr1.4805	GWHPBCKX004296	4.10941	1.5135e-06	1.81602e-05
evm.TU.chr1.4810	GWHPBCKX004301	-2.00907	0.00615386	0.0184511
evm.TU.chr1.4820	GWHPBCKX004310	-2.48546	8.37401e-07	1.10881e-05
evm.TU.chr1.4823	GWHPBCKX004313	1.58569	2.39196e-05	0.000180423
evm.TU.chr1.4826	GWHPBCKX004315	-4.1727	0.00158307	0.00601246
evm.TU.chr1.4828	GWHPBCKX004317	-3.3643	0.0095384	0.0264754
evm.TU.chr1.4827	GWHPBCKX004316	-3.68121	0.00629098	0.0187927
evm.TU.chr1.4831	GWHPBCKX004320	-1.2674	0.00546965	0.01673
evm.TU.chr1.4833	GWHPBCKX004322	-1.53991	0.0145351	0.0375207
evm.TU.chr1.4842	GWHPBCKX004329	1.26478	9.58527e-05	0.000575234
evm.TU.chr1.4856	GWHPBCKX004343	2.43653	0.00119867	0.0047726
evm.TU.chr1.4861	GWHPBCKX004348	2.21556	1.9047e-05	0.000148988
evm.TU.chr1.4868	GWHPBCKX004355	-1.7317	0.000201948	0.00107688
evm.TU.chr1.4869	GWHPBCKX004356	4.27456	0.00219582	0.00787208
evm.TU.chr1.4873	GWHPBCKX004360	1.45009	0.000231352	0.0012037
evm.TU.chr1.4874	GWHPBCKX004361	-3.70524	1.02285e-09	4.5497e-08
evm.TU.chr1.4877	GWHPBCKX004364	2.02205	0.000189668	0.00102155
evm.TU.chr1.4883	GWHPBCKX004369	-2.89961	6.88132e-11	5.22497e-09
evm.TU.chr1.4887	GWHPBCKX004372	5.27137	1.63565e-07	2.85402e-06
evm.TU.chr1.4886	GWHPBCKX004371	-5.19994	5.45677e-11	4.27697e-09
evm.TU.chr1.4892	GWHPBCKX004377	2.35923	0.00232649	0.00825979
evm.TU.chr1.4894	GWHPBCKX004379	1.75074	1.42807e-07	2.55607e-06
evm.TU.chr1.4899	GWHPBCKX004383	3.66787	5.25624e-07	7.52916e-06
evm.TU.chr1.4901	GWHPBCKX004385	3.91382	6.76884e-06	6.25545e-05
evm.TU.chr1.4910	GWHPBCKX004394	1.03054	0.00119551	0.00476392
evm.TU.chr1.4911	GWHPBCKX004395	1.79225	0.0183833	0.0453183
evm.TU.chr1.4913	GWHPBCKX004397	1.64635	0.0179629	0.0445
evm.TU.chr1.4917	GWHPBCKX004401	4.36834	1.50955e-06	1.81239e-05
evm.TU.chr1.4922	GWHPBCKX004406	4.66571	1.53138e-08	4.02801e-07
evm.TU.chr1.4923	GWHPBCKX004407	-2.51982	0.000116532	0.000677173
evm.TU.chr11.518	GWHPBCKX007344	2.7484	1.68378e-06	1.98842e-05
evm.TU.chr1.4930	GWHPBCKX004413	0.636656	0.0137589	0.0358987
evm.TU.chr1.4936	GWHPBCKX004419	-3.01093	0.00124048	0.00490092
evm.TU.chr1.4941	GWHPBCKX004424	-0.960523	0.00388712	0.0126626
evm.TU.chr1.4943	GWHPBCKX004426	-1.9879	4.26428e-05	0.000290839
evm.TU.chr1.4944	GWHPBCKX004427	-2.55331	4.02776e-08	9.0406e-07
evm.TU.chr1.4946	GWHPBCKX004429	1.26362	8.74277e-05	0.000532371
evm.TU.chr1.4948	GWHPBCKX004431	2.27269	2.90968e-07	4.5445e-06
evm.TU.chr1.4953	GWHPBCKX004436	0.760921	0.00991329	0.0273132
evm.TU.chr1.4954	GWHPBCKX004437	-1.64612	2.95687e-06	3.15564e-05
evm.TU.chr1.4957	GWHPBCKX004440	1.48349	0.000384095	0.0018462
evm.TU.chr1.4967	GWHPBCKX004448	8.06989	5.9006e-08	1.23196e-06
evm.TU.chr1.4969	GWHPBCKX004450	2.33173	2.24821e-05	0.00017104
evm.TU.chr1.4979	GWHPBCKX004459	-3.04422	0.000427816	0.00201597
evm.TU.chr1.4997	GWHPBCKX004477	-0.790173	0.00180957	0.00672164
evm.TU.chr1.4998	GWHPBCKX004478	2.20313	5.54944e-09	1.78003e-07
evm.TU.chr1.5000	GWHPBCKX004480	-2.02983	0.00348652	0.0115848
evm.TU.chr1.5002	GWHPBCKX004482	-1.92066	2.71097e-06	2.9472e-05
evm.TU.chr1.5008	GWHPBCKX004488	-0.822319	0.008154	0.0233462
evm.TU.chr1.5013	GWHPBCKX004492	-2.87336	6.63301e-11	5.07608e-09
evm.TU.chr1.5014	GWHPBCKX004493	0.708468	0.00350786	0.0116358
evm.TU.chr1.5019	GWHPBCKX004498	1.13642	5.57765e-05	0.000366292
evm.TU.chr1.5020	GWHPBCKX004499	2.30844	0.00197585	0.00721164
evm.TU.chr1.5021	GWHPBCKX004500	1.50659	0.000139121	0.000787259
evm.TU.chr1.5023	GWHPBCKX004502	0.829019	0.0138199	0.0359998
evm.TU.chr1.5027	GWHPBCKX004506	1.30671	0.000657913	0.00288614
evm.TU.chr1.5029	GWHPBCKX004508	-1.17095	0.0146495	0.0377263
evm.TU.chr1.5037	GWHPBCKX004516	1.6085	2.51357e-05	0.000188353
evm.TU.chr1.5063	GWHPBCKX004539	2.44245	1.46018e-08	3.89876e-07
evm.TU.chr1.5064	GWHPBCKX004540	-3.08819	0.00896982	0.0252579
evm.TU.chr1.5068	GWHPBCKX004544	-3.12861	0.000174285	0.000951083
evm.TU.chr1.5069	GWHPBCKX004545	-1.36364	0.000435004	0.0020439
evm.TU.chr1.5078	GWHPBCKX004554	2.58778	1.90908e-06	2.21017e-05
evm.TU.chr1.5079	GWHPBCKX004555	-1.99485	4.69975e-05	0.00031665
evm.TU.chr1.5081	GWHPBCKX004557	-1.44013	2.2318e-05	0.000169991
evm.TU.chr1.5089	GWHPBCKX004565	-1.08798	7.68788e-05	0.000478275
evm.TU.chr1.5103	GWHPBCKX004578	-4.38895	2.30242e-07	3.73576e-06
evm.TU.chr1.5107	GWHPBCKX004582	1.21605	0.00039123	0.00187309
evm.TU.chr1.5108	GWHPBCKX004583	1.43877	0.00355854	0.0117818
evm.TU.chr1.5114	GWHPBCKX004589	1.44179	0.018314	0.0451815
evm.TU.chr1.5116	GWHPBCKX004591	-3.72985	1.83618e-05	0.000144794
evm.TU.chr8.2140	GWHPBCKX032985	-2.98888	9.64735e-06	8.48914e-05
evm.TU.chr1.5127	GWHPBCKX004599	1.91372	0.0188666	0.0462291
evm.TU.chr1.5128	GWHPBCKX004600	1.66907	0.00240652	0.00850816
evm.TU.chr1.5130	GWHPBCKX004602	2.52283	0.00883563	0.0249487
evm.TU.chr1.5131	GWHPBCKX004603	-0.48691	0.0168617	0.0422585
evm.TU.chr1.5141	GWHPBCKX004613	1.45503	0.00024531	0.00126313
evm.TU.chr1.5142	GWHPBCKX004614	-1.67792	0.000769461	0.00329299
evm.TU.chr1.5144	GWHPBCKX004616	0.837207	0.00437452	0.0139223
evm.TU.chr1.5145	GWHPBCKX004617	-1.82305	0.00921189	0.025766
evm.TU.chr1.5147	GWHPBCKX004619	1.66107	0.00225763	0.00804537
evm.TU.chr1.5150	GWHPBCKX004622	-5.89838	5.2398e-09	1.71467e-07
evm.TU.chr1.5154	GWHPBCKX004626	3.39132	0.0174009	0.0433529
evm.TU.chr1.5157	GWHPBCKX004629	2.98458	3.25177e-06	3.41111e-05
evm.TU.chr1.5161	GWHPBCKX004633	-1.02433	0.00911984	0.0255729
evm.TU.chr1.5164	GWHPBCKX004636	3.19541	5.3355e-07	7.62359e-06
evm.TU.chr1.5166	GWHPBCKX004638	-2.66616	3.21492e-06	3.38708e-05
evm.TU.chr1.5174	GWHPBCKX004646	1.47516	0.000285136	0.00143372
evm.TU.chr1.5175	GWHPBCKX004647	1.09539	0.00167103	0.00628388
evm.TU.chr1.5176	GWHPBCKX004648	-4.85621	0.00267663	0.00929576
evm.TU.chr1.5182	GWHPBCKX004652	2.27151	9.81588e-10	4.40649e-08
evm.TU.chr1.5185	GWHPBCKX004655	-1.74214	0.00335259	0.0112145
evm.TU.chr1.5190	GWHPBCKX004660	-1.64528	5.49799e-05	0.000361903
evm.TU.chr1.5193	GWHPBCKX004663	-2.43505	0.00806099	0.0231413
evm.TU.chr1.5195	GWHPBCKX004665	-2.84929	0.00051931	0.00236956
evm.TU.chr1.5200	GWHPBCKX004669	-1.25231	0.00535515	0.0164393
evm.TU.chr1.5205	GWHPBCKX004673	-2.51686	0.00123924	0.004898
evm.TU.chr1.5212	GWHPBCKX004679	-1.89457	7.06384e-06	6.48592e-05
evm.TU.chr1.5226	GWHPBCKX004693	-0.620977	0.0204999	0.0494819
evm.TU.chr1.5228	GWHPBCKX004695	2.01523	6.36153e-05	0.000409319
evm.TU.chr1.5232	GWHPBCKX004699	1.65971	0.00214182	0.00771761
evm.TU.chr1.5240	GWHPBCKX004707	0.848412	0.00280139	0.0096446
evm.TU.chr1.5245	GWHPBCKX004711	-1.36964	9.22953e-06	8.18074e-05
evm.TU.chr1.5251	GWHPBCKX004716	-1.13643	0.00184148	0.00681674
evm.TU.chr1.5259	GWHPBCKX004724	0.963637	0.00324905	0.0109132
evm.TU.chr1.5263	GWHPBCKX004728	1.49975	0.00548752	0.0167635
evm.TU.chr1.5264	GWHPBCKX004729	1.64128	0.0013205	0.00517082
evm.TU.chr1.5268	GWHPBCKX004733	3.34488	0.000131926	0.000753784
evm.TU.chr1.5296	GWHPBCKX004759	2.13887	8.48565e-05	0.000519801
evm.TU.chr1.5297	GWHPBCKX004760	1.81594	0.00121775	0.00483766
evm.TU.chr1.5298	GWHPBCKX004761	0.718323	0.00379475	0.0124263
evm.TU.chr1.5311	GWHPBCKX004774	1.42532	0.00276407	0.00954824
evm.TU.chr1.5322	GWHPBCKX004784	2.53527	1.47789e-07	2.6254e-06
evm.TU.chr1.5331	GWHPBCKX004791	-0.939482	0.00547302	0.0167333
evm.TU.chr1.5332	GWHPBCKX004792	-2.92032	1.07074e-06	1.36033e-05
evm.TU.chr1.5334	GWHPBCKX004793	2.79421	8.26502e-05	0.000509694
evm.TU.chr1.5335	GWHPBCKX004795	-1.15333	0.000937562	0.00389825
evm.TU.chr1.5339	GWHPBCKX004799	1.62357	0.00653189	0.0193813
evm.TU.chr1.5341	GWHPBCKX004801	1.05018	6.27236e-05	0.000404385
evm.TU.chr1.5342	GWHPBCKX004802	9.17347	9.00503e-09	2.66018e-07
evm.TU.chr1.5343	GWHPBCKX004803	2.84973	2.27852e-07	3.71153e-06
evm.TU.chr1.5349	GWHPBCKX004809	2.77837	0.0012268	0.00486368
evm.TU.chr1.5350	GWHPBCKX004810	5.5132	1.00114e-07	1.89302e-06
evm.TU.chr1.5353	GWHPBCKX004813	0.837823	0.00194512	0.007121
evm.TU.chr1.5354	GWHPBCKX004814	-1.18491	0.00980665	0.0270923
evm.TU.chr1.5356	GWHPBCKX004816	-1.344	4.25779e-06	4.24425e-05
evm.TU.chr1.5357	GWHPBCKX004817	-1.23403	1.37877e-05	0.000114679
evm.TU.chr1.5359	GWHPBCKX004819	-3.30713	6.68616e-05	0.000425434
evm.TU.chr1.5362	GWHPBCKX004822	1.41712	0.000620762	0.0027461
evm.TU.chr1.5369	GWHPBCKX004828	-2.97255	0.0127492	0.0336162
evm.TU.chr1.5374	GWHPBCKX004833	-5.95462	4.76116e-13	9.34822e-11
evm.TU.chr1.5375	GWHPBCKX004834	-0.847599	0.000487891	0.00225104
evm.TU.chr1.5379	GWHPBCKX004838	1.62134	0.000195932	0.00105005
evm.TU.chr1.5390	GWHPBCKX004849	5.05292	2.29281e-07	3.7264e-06
evm.TU.chr1.5394	GWHPBCKX004853	-1.77433	0.000426386	0.00201118
evm.TU.chr7.2595	GWHPBCKX030623	1.83483	0.000693232	0.00301522
evm.TU.chr7.2282	GWHPBCKX030334	2.12194	5.2508e-05	0.000347988
evm.TU.chr10.413	GWHPBCKX005169	1.55263	0.00188998	0.0069618
evm.TU.chr1.5388	GWHPBCKX004847	1.04079	0.00436975	0.0139108
evm.TU.chr1.1957	GWHPBCKX001734	-2.14121	0.00580069	0.0175574
evm.TU.chr7.2772	GWHPBCKX030797	2.53863	3.02645e-05	0.000219836
evm.TU.chr1.1367	GWHPBCKX001255	-5.15472	0.00131245	0.00514656
evm.TU.chr1.3778	GWHPBCKX003342	-5.91258	0.000757566	0.00325355
evm.TU.chr8.1183	GWHPBCKX032218	3.08586	8.19192e-06	7.38222e-05
evm.TU.chr1.4907	GWHPBCKX004391	-0.974057	0.00653993	0.0193992
evm.TU.chr11.1330	GWHPBCKX008000	1.87185	0.0013194	0.00516756
evm.TU.chr11.1941	GWHPBCKX008447	1.38586	0.00325518	0.0109285
evm.TU.chr1.4576	GWHPBCKX004083	-1.49514	1.98293e-09	7.5135e-08
evm.TU.chr8.2556	GWHPBCKX033359	-2.44988	1.35165e-07	2.44404e-06
evm.TU.chr9.1031	GWHPBCKX034473	1.3397	0.00300941	0.0102429
evm.TU.chr2.2793	GWHPBCKX013814	-7.42181	3.95073e-05	0.000272804
evm.TU.chr10.1745	GWHPBCKX006251	-1.92289	0.00317761	0.0107147
evm.TU.chr9.2076	GWHPBCKX035406	-1.34748	0.00474828	0.0148962
evm.TU.chr10.2379	GWHPBCKX006849	1.2602	0.00010141	0.000602998
evm.TU.chr11.1928	GWHPBCKX008436	2.43892	3.41844e-06	3.55145e-05
evm.TU.chr1.3421	GWHPBCKX003015	-2.84353	1.89735e-09	7.30312e-08
evm.TU.chr1.2381	GWHPBCKX002076	-2.60745	5.57789e-07	7.90831e-06
evm.TU.chr10.2137	GWHPBCKX006619	-1.00788	0.000164099	0.000904123
evm.TU.chr11.1375	GWHPBCKX008032	-2.87762	0.0170467	0.0426399
evm.TU.chr10.2077	GWHPBCKX006559	1.67782	0.0157748	0.0400248
evm.TU.chr8.631	GWHPBCKX031780	2.25969	1.13546e-10	7.74424e-09
evm.TU.chr10.1593	GWHPBCKX006115	1.18998	0.00698236	0.0205144
evm.TU.chr10.2284	GWHPBCKX006761	4.188	4.2503e-08	9.45277e-07
evm.TU.chr1.4807	GWHPBCKX004298	1.44439	0.000322124	0.00158638
evm.TU.chr8.38	GWHPBCKX031260	-2.11601	1.53618e-07	2.6961e-06
evm.TU.chr10.1219	GWHPBCKX005807	-1.06284	0.00279091	0.00962045
evm.TU.chr10.1019	GWHPBCKX005644	-2.54979	2.72854e-11	2.41079e-09
evm.TU.chr8.1782	GWHPBCKX032674	-1.76978	9.2203e-06	8.17659e-05
evm.TU.chr1.3429	GWHPBCKX003023	1.07432	0.000299887	0.00149648
evm.TU.chr10.49	GWHPBCKX004885	0.745578	0.00508986	0.0157668
evm.TU.chr8.446	GWHPBCKX031627	-0.836197	0.0102177	0.0280328
evm.TU.chr10.118	GWHPBCKX004935	2.25794	0.00269339	0.00934396
evm.TU.chr10.156	GWHPBCKX004961	-2.49375	0.00213297	0.00769073
evm.TU.chr1.2023	GWHPBCKX001784	1.79239	0.014091	0.0365739
evm.TU.chr1.5376	GWHPBCKX004835	0.894947	0.00942276	0.0262256
evm.TU.chr7.3185	GWHPBCKX031177	1.44364	0.00113286	0.00455442
evm.TU.chr1.1322	GWHPBCKX001217	0.779914	0.0198382	0.0482018
evm.TU.chr7.3170	GWHPBCKX031162	1.0775	0.0137069	0.0358016
evm.TU.chr1.1239	GWHPBCKX001147	1.09094	0.00916733	0.0256839
evm.TU.chr7.3057	GWHPBCKX031062	-0.564476	0.018015	0.0445914
evm.TU.chr1.4480	GWHPBCKX003992	-0.888998	0.0147032	0.0378144
evm.TU.chr7.2673	GWHPBCKX030699	-3.80666	0.000861062	0.00362045
evm.TU.chr7.2613	GWHPBCKX030641	1.58138	0.000162607	0.00089794
evm.TU.chr9.674	GWHPBCKX034195	-8.73519	9.71688e-15	5.04391e-12
evm.TU.chr9.675	GWHPBCKX034196	1.87486	0.000116425	0.000676957
evm.TU.chr1.3446	GWHPBCKX003037	-1.16223	0.00269172	0.00934147
evm.TU.chr11.2148	GWHPBCKX008617	-0.70734	0.0166229	0.0417571
evm.TU.chr7.2478	GWHPBCKX030512	-1.92128	0.00385177	0.0125643
evm.TU.chr1.1050	GWHPBCKX000974	-0.730847	0.0186759	0.0459056
evm.TU.chr11.3	GWHPBCKX006877	1.00148	0.0147032	0.0378144
evm.TU.chr1.4631	GWHPBCKX004134	2.77428	3.44915e-06	3.57571e-05
evm.TU.chr11.1090	GWHPBCKX007825	4.16716	7.82627e-06	7.08557e-05
evm.TU.chr11.912	GWHPBCKX007674	1.59916	0.00296379	0.0101195
evm.TU.chr12.714	GWHPBCKX009901	2.5934	5.58627e-07	7.91442e-06
evm.TU.chr9.1078	GWHPBCKX034512	1.99539	2.89267e-07	4.52862e-06
evm.TU.chr11.146	GWHPBCKX007006	-1.61829	0.00287194	0.00985014
evm.TU.chr12.150	GWHPBCKX009406	1.42996	0.0141849	0.0367536
evm.TU.chr11.2968	GWHPBCKX009265	-0.912918	0.000602335	0.00267861
evm.TU.chr10.2297	GWHPBCKX006773	-1.22	0.00522842	0.0161215
evm.TU.chr8.2807	GWHPBCKX033599	0.59998	0.0128487	0.0338372
evm.TU.chr1.3179	GWHPBCKX002791	-0.759606	0.00527934	0.0162322
evm.TU.chr9.2300	GWHPBCKX035615	1.38699	0.000198732	0.00106329
evm.TU.chr10.2339	GWHPBCKX006814	2.62251	1.76525e-06	2.07126e-05
evm.TU.chr10.1297	GWHPBCKX005873	-3.33394	0.0148431	0.0380835
evm.TU.chr8.730	GWHPBCKX031866	1.63782	0.000309804	0.00153621
evm.TU.chr11.1684	GWHPBCKX008257	2.95672	1.69498e-05	0.000135808
evm.TU.chr8.555	GWHPBCKX031723	-6.15448	2.61619e-06	2.86015e-05
evm.TU.chr11.2953	GWHPBCKX009251	-7.60281	7.65415e-13	1.3051e-10
evm.TU.chr10.1746	GWHPBCKX006252	-4.57259	0.00845896	0.024074
evm.TU.chr10.1799	GWHPBCKX006302	-3.71785	1.04058e-08	2.99656e-07
evm.TU.chr8.30	GWHPBCKX031252	-1.6692	0.00195386	0.00715102
evm.TU.chr1.4711	GWHPBCKX004210	2.24263	1.63022e-06	1.93575e-05
evm.TU.chr1.786	GWHPBCKX000730	2.04653	0.010516	0.0286812
evm.TU.chr1.5295	GWHPBCKX004758	-0.694817	0.00449875	0.0142491
evm.TU.chr10.1212	GWHPBCKX005800	1.81823	3.23853e-07	4.9724e-06
evm.TU.chr1.3637	GWHPBCKX003211	3.98207	3.85067e-05	0.000266938
evm.TU.chr1.1474	GWHPBCKX001345	-1.94361	3.27276e-05	0.000233882
evm.TU.chr8.2171	GWHPBCKX033012	2.2152	0.00791076	0.0227671
evm.TU.chr1.569	GWHPBCKX000527	-8.24138	1.86275e-05	0.000146591
evm.TU.chr1.584	GWHPBCKX000540	-2.72615	6.01396e-07	8.42609e-06
evm.TU.chr8.1269	GWHPBCKX032287	-0.879804	0.0078191	0.0225568
evm.TU.chr8.1640	GWHPBCKX032553	1.34475	0.000199381	0.00106597
evm.TU.chr1.872	GWHPBCKX000810	-3.34936	1.28951e-08	3.51057e-07
evm.TU.chr1.877	GWHPBCKX000815	-4.67569	2.91944e-08	6.92407e-07
evm.TU.chr1.882	GWHPBCKX000819	0.857047	0.000172469	0.000943025
evm.TU.chr1.947	GWHPBCKX000880	1.19758	0.000206557	0.00109731
evm.TU.chr1.5082	GWHPBCKX004558	-0.706776	0.00102604	0.004197
evm.TU.chr1.4203	GWHPBCKX003729	-5.59138	0.00233558	0.0082845
evm.TU.chr1.1511	GWHPBCKX001376	-3.41196	7.20676e-08	1.44269e-06
evm.TU.chr7.3070	GWHPBCKX031075	-1.73584	0.00540019	0.0165618
evm.TU.chr1.1541	GWHPBCKX001402	-5.91537	1.07174e-13	3.06361e-11
evm.TU.chr1.5038	GWHPBCKX004517	1.42991	0.00029043	0.00145537
evm.TU.chr1.1938	GWHPBCKX001720	-1.15241	0.00191703	0.00704408
evm.TU.chr1.4604	GWHPBCKX004110	-3.34952	1.92926e-05	0.000150365
evm.TU.chr1.4528	GWHPBCKX004039	-1.16953	0.000374042	0.00180457
evm.TU.chr1.4431	GWHPBCKX003945	-1.93551	0.0035309	0.0117023
evm.TU.chr1.4411	GWHPBCKX003927	-1.2411	0.00303127	0.0103046
evm.TU.chr1.4399	GWHPBCKX003915	-8.24982	1.50083e-12	2.29709e-10
evm.TU.chr1.4351	GWHPBCKX003868	1.42745	0.0115037	0.0308512
evm.TU.chr1.4259	GWHPBCKX003781	0.996566	0.00478549	0.0149888
evm.TU.chr1.4193	GWHPBCKX003720	2.04151	1.97801e-09	7.5095e-08
evm.TU.chr1.4759	GWHPBCKX004251	2.96611	1.23874e-09	5.31536e-08
evm.TU.chr1.3888	GWHPBCKX003447	-1.9247	1.83436e-06	2.13638e-05
evm.TU.chr1.3677	GWHPBCKX003247	-3.16755	0.000142386	0.000803166
evm.TU.chr10.2050	GWHPBCKX006534	-2.10578	0.00157971	0.00600442
evm.TU.chr1.3500	GWHPBCKX003087	-2.19812	2.3816e-05	0.000179921
evm.TU.chr1.3218	GWHPBCKX002828	1.19411	0.0145634	0.0375643
evm.TU.chr1.3165	GWHPBCKX002779	3.13097	0.0121756	0.0323343
evm.TU.chr1.3136	GWHPBCKX002752	1.13847	0.0140418	0.0364801
evm.TU.chr1.3102	GWHPBCKX002721	1.59769	0.000395346	0.00189138
evm.TU.chr1.3098	GWHPBCKX002717	-1.50137	0.00615757	0.0184594
evm.TU.chr1.3028	GWHPBCKX002651	2.20786	5.03457e-06	4.87603e-05
evm.TU.chr1.2821	GWHPBCKX002474	1.73449	0.000891578	0.00372939
evm.TU.chr10.1864	GWHPBCKX006365	3.81266	2.40084e-05	0.000180952
evm.TU.chr8.2096	GWHPBCKX032945	-1.72777	0.0120985	0.0321711
evm.TU.chr1.267	GWHPBCKX000250	1.23708	0.00279938	0.00964052
evm.TU.chr7.2873	GWHPBCKX030893	-4.86588	3.40689e-06	3.54323e-05
evm.TU.chr8.2435	GWHPBCKX033249	1.60151	0.00116486	0.00466568
evm.TU.chr8.371	GWHPBCKX031554	-1.69226	0.0116146	0.0310902
evm.TU.chr7.2338	GWHPBCKX030384	5.93105	5.16376e-10	2.60937e-08
evm.TU.chr10.1158	GWHPBCKX005754	3.16904	3.34447e-05	0.000238393
evm.TU.chr8.1652	GWHPBCKX032565	-2.53597	9.69243e-08	1.83986e-06
evm.TU.chr1.3432	GWHPBCKX003025	-7.89733	1.02975e-13	2.98749e-11
evm.TU.chr8.584	GWHPBCKX031747	-3.44733	1.4727e-09	6.01392e-08
evm.TU.chr1.56	GWHPBCKX000055	3.23053	1.28957e-07	2.34268e-06
evm.TU.chr8.649	GWHPBCKX031797	-2.17404	0.00032369	0.00159167
evm.TU.chr11.2729	GWHPBCKX009090	3.23837	0.000310072	0.00153715
evm.TU.chr7.2687	GWHPBCKX030713	1.60394	2.76215e-06	2.98916e-05
evm.TU.chr9.374	GWHPBCKX033970	1.22252	0.000556958	0.00251362
evm.TU.chr11.1344	GWHPBCKX008012	4.13038	0.000593799	0.00264549
evm.TU.chr11.1519	GWHPBCKX008128	2.71605	0.000253007	0.00129522
evm.TU.chr1.5340	GWHPBCKX004800	5.30952	9.17481e-07	1.19611e-05
evm.TU.chr8.642	GWHPBCKX031791	-0.898885	0.0167471	0.0420139
evm.TU.chr11.2717	GWHPBCKX009083	3.78385	6.78281e-08	1.37338e-06
evm.TU.chr9.2201	GWHPBCKX035520	-1.95033	0.000118605	0.000687574
evm.TU.chr8.930	GWHPBCKX032012	2.41714	0.000916965	0.00382168
evm.TU.chr7.1899	GWHPBCKX030005	1.15939	0.000202385	0.00107868
evm.TU.chr7.1914	GWHPBCKX030018	-2.09662	4.84243e-06	4.72763e-05
evm.TU.chr7.1912	GWHPBCKX030015	1.54768	0.0136279	0.0356143
evm.TU.chr7.1928	GWHPBCKX030031	1.51907	1.53286e-07	2.69401e-06
evm.TU.chr1.2714	GWHPBCKX002372	1.00941	0.014512	0.0374714
evm.TU.chr7.1955	GWHPBCKX030056	-1.7146	0.0197112	0.0479954
evm.TU.chr7.1953	GWHPBCKX030054	2.39305	0.00518812	0.016021
evm.TU.chr7.1968	GWHPBCKX030067	2.75331	6.93655e-05	0.000437599
evm.TU.chr7.1974	GWHPBCKX030073	1.57657	0.00884559	0.024966
evm.TU.chr7.1969	GWHPBCKX030068	2.99206	1.35844e-05	0.000113376
evm.TU.chr7.1989	GWHPBCKX030084	2.39487	0.00261984	0.00912625
evm.TU.chr7.2024	GWHPBCKX030106	7.63621	1.63894e-06	1.94492e-05
evm.TU.chr7.2027	GWHPBCKX030109	1.88429	0.000488152	0.00225171
evm.TU.chr7.2030	GWHPBCKX030112	-1.90269	9.32709e-08	1.78445e-06
evm.TU.chr7.2031	GWHPBCKX030113	2.46235	6.99724e-08	1.40654e-06
evm.TU.chr7.2039	GWHPBCKX030120	1.88374	1.61606e-05	0.000130504
evm.TU.chr7.2047	GWHPBCKX030128	4.12508	1.66635e-05	0.000133734
evm.TU.chr7.2056	GWHPBCKX030136	1.35508	0.0060818	0.0182774
evm.TU.chr7.2057	GWHPBCKX030137	1.96816	0.00955286	0.026508
evm.TU.chr7.2058	GWHPBCKX030138	3.54862	4.0962e-06	4.10422e-05
evm.TU.chr7.2060	GWHPBCKX030140	5.28425	4.72005e-08	1.02742e-06
evm.TU.chr7.2062	GWHPBCKX030142	4.99231	2.43971e-10	1.41561e-08
evm.TU.chr7.2065	GWHPBCKX030144	1.67289	0.00170756	0.00640516
evm.TU.chr7.2081	GWHPBCKX030157	3.24541	0.000508115	0.00232668
evm.TU.chr7.2082	GWHPBCKX030158	6.26968	1.07926e-08	3.06426e-07
evm.TU.chr7.2089	GWHPBCKX030164	2.22118	0.011311	0.0304225
evm.TU.chr7.2088	GWHPBCKX030163	3.05722	2.86182e-07	4.49338e-06
evm.TU.chr7.2095	GWHPBCKX030169	3.77555	3.23566e-08	7.54589e-07
evm.TU.chr7.2090	GWHPBCKX030165	5.18279	1.68556e-06	1.98931e-05
evm.TU.chr7.2099	GWHPBCKX030172	3.87837	0.00882862	0.0249362
evm.TU.chr7.2105	GWHPBCKX030176	4.12817	6.41883e-13	1.15527e-10
evm.TU.chr7.2107	GWHPBCKX030177	4.20125	6.54235e-05	0.000418736
evm.TU.chr7.2110	GWHPBCKX030179	3.19937	1.448e-08	3.87689e-07
evm.TU.chr7.2117	GWHPBCKX030186	1.38166	0.000173733	0.000948868
evm.TU.chr7.2119	GWHPBCKX030187	1.51251	0.0115454	0.03095
evm.TU.chr7.2121	GWHPBCKX030189	1.86559	0.000176351	0.0009602
evm.TU.chr7.2132	GWHPBCKX030199	-2.1337	0.0123566	0.0327321
evm.TU.chr7.2141	GWHPBCKX030207	-2.63697	0.000973557	0.0040204
evm.TU.chr8.277	GWHPBCKX031479	2.75881	1.44605e-05	0.000119457
evm.TU.chr7.2147	GWHPBCKX030212	-3.55653	0.000147332	0.000826265
evm.TU.chr7.2148	GWHPBCKX030213	-1.46352	4.61538e-05	0.000311615
evm.TU.chr7.2149	GWHPBCKX030214	-4.95312	9.22369e-15	5.04391e-12
evm.TU.chr7.2165	GWHPBCKX030225	-0.850122	0.00166934	0.0062824
evm.TU.chr7.2171	GWHPBCKX030230	2.57029	0.000227092	0.00118471
evm.TU.chr7.2174	GWHPBCKX030233	-0.891613	0.000406946	0.00193371
evm.TU.chr7.2183	GWHPBCKX030241	3.06891	4.66785e-05	0.000314719
evm.TU.chr7.2186	GWHPBCKX030244	-2.68632	0.00126502	0.00498471
evm.TU.chr7.2222	GWHPBCKX030275	2.42838	0.000222239	0.00116379
evm.TU.chr7.2225	GWHPBCKX030278	-1.28228	0.000268121	0.00135904
evm.TU.chr7.2226	GWHPBCKX030279	-1.34491	0.000159846	0.000884957
evm.TU.chr7.2232	GWHPBCKX030284	0.836721	0.014145	0.0366649
evm.TU.chr7.2235	GWHPBCKX030287	0.640478	0.00773757	0.0223581
evm.TU.chr7.2236	GWHPBCKX030288	1.74346	0.0125161	0.033069
evm.TU.chr7.2239	GWHPBCKX030291	-2.46181	1.1763e-07	2.15503e-06
evm.TU.chr7.2240	GWHPBCKX030292	-4.09119	0.000249322	0.00127871
evm.TU.chr7.2241	GWHPBCKX030293	-4.77169	4.70893e-06	4.60907e-05
evm.TU.chr7.2242	GWHPBCKX030294	-2.01927	0.000466645	0.00216949
evm.TU.chr7.2243	GWHPBCKX030295	0.71854	0.0038033	0.0124511
evm.TU.chr7.2246	GWHPBCKX030298	-1.85917	0.0020528	0.00745224
evm.TU.chr7.2247	GWHPBCKX030299	-2.65165	0.000237671	0.00122868
evm.TU.chr7.2256	GWHPBCKX030308	-5.21721	3.7638e-05	0.000262319
evm.TU.chr7.2261	GWHPBCKX030313	-7.32811	4.88618e-13	9.49775e-11
evm.TU.chr7.2262	GWHPBCKX030314	-3.56306	3.59283e-12	4.3923e-10
evm.TU.chr7.2266	GWHPBCKX030318	-2.84515	0.00791509	0.0227695
evm.TU.chr7.2268	GWHPBCKX030320	1.45369	0.00331926	0.0111194
evm.TU.chr7.2271	GWHPBCKX030323	1.67084	0.0149993	0.0383778
evm.TU.chr7.2277	GWHPBCKX030329	-1.10727	0.0036136	0.0119478
evm.TU.chr7.2288	GWHPBCKX030340	-5.64768	5.08796e-05	0.000339046
evm.TU.chr7.2289	GWHPBCKX030341	-1.12597	0.00185776	0.00686323
evm.TU.chr7.2303	GWHPBCKX030352	1.37135	0.000293485	0.00146905
evm.TU.chr7.2306	GWHPBCKX030355	-1.64284	2.87983e-05	0.000210858
evm.TU.chr7.2308	GWHPBCKX030357	-3.3437	5.84408e-06	5.53863e-05
evm.TU.chr7.2311	GWHPBCKX030360	2.40591	2.13868e-07	3.55117e-06
evm.TU.chr7.2312	GWHPBCKX030361	0.688559	0.0171425	0.0428464
evm.TU.chr7.2313	GWHPBCKX030362	-3.87563	2.6379e-05	0.00019691
evm.TU.chr7.2316	GWHPBCKX030363	2.58641	7.8567e-06	7.1098e-05
evm.TU.chr7.2321	GWHPBCKX030367	1.97502	8.36776e-06	7.53369e-05
evm.TU.chr7.2323	GWHPBCKX030369	0.857049	0.00100755	0.00413636
evm.TU.chr7.2324	GWHPBCKX030370	1.15971	0.000339012	0.00165734
evm.TU.chr7.2325	GWHPBCKX030371	-1.85455	0.00230187	0.00817985
evm.TU.chr7.2326	GWHPBCKX030372	0.916534	0.00876018	0.0247822
evm.TU.chr7.2328	GWHPBCKX030374	-0.78871	0.0202292	0.0489865
evm.TU.chr7.2329	GWHPBCKX030375	-1.75693	0.0198073	0.0481509
evm.TU.chr7.2337	GWHPBCKX030383	3.08246	9.68981e-11	6.92465e-09
evm.TU.chr7.2341	GWHPBCKX030386	3.47555	2.16124e-09	8.01721e-08
evm.TU.chr7.2346	GWHPBCKX030389	-2.31779	1.53497e-08	4.03198e-07
evm.TU.chr7.2349	GWHPBCKX030392	-0.841815	0.00122822	0.00486533
evm.TU.chr7.2371	GWHPBCKX030413	-2.01987	0.00322834	0.010855
evm.TU.chr7.2375	GWHPBCKX030417	-2.0184	2.1838e-06	2.45794e-05
evm.TU.chr7.2378	GWHPBCKX030420	-2.25276	2.56262e-06	2.8105e-05
evm.TU.chr7.2387	GWHPBCKX030428	-0.794551	0.00194097	0.00710922
evm.TU.chr7.2388	GWHPBCKX030429	-1.41121	0.00275463	0.00951901
evm.TU.chr7.2389	GWHPBCKX030430	-3.71721	2.92955e-08	6.92757e-07
evm.TU.chr7.2390	GWHPBCKX030431	1.17162	0.000187441	0.00101179
evm.TU.chr7.2391	GWHPBCKX030432	-2.53422	2.84007e-12	3.63193e-10
evm.TU.chr7.2396	GWHPBCKX030437	2.19439	8.35194e-05	0.00051375
evm.TU.chr7.2430	GWHPBCKX030468	-1.97051	0.000138255	0.000783727
evm.TU.chr7.2434	GWHPBCKX030472	2.67477	0.0043622	0.0139037
evm.TU.chr7.2446	GWHPBCKX030482	1.20931	0.000829365	0.00350613
evm.TU.chr7.2451	GWHPBCKX030487	1.96134	0.0039965	0.0129603
evm.TU.chr7.2456	GWHPBCKX030491	0.68359	0.0078798	0.0226948
evm.TU.chr7.2466	GWHPBCKX030501	-1.47743	0.0122976	0.0326024
evm.TU.chr7.2468	GWHPBCKX030502	-1.76851	2.75534e-06	2.98541e-05
evm.TU.chr7.2469	GWHPBCKX030503	4.54959	4.76616e-08	1.03404e-06
evm.TU.chr7.2470	GWHPBCKX030504	-2.30607	9.66574e-07	1.25088e-05
evm.TU.chr7.2477	GWHPBCKX030511	1.5924	1.64988e-05	0.000132687
evm.TU.chr7.2479	GWHPBCKX030513	-2.68677	0.000814848	0.00345453
evm.TU.chr7.2483	GWHPBCKX030517	-2.4501	0.00380813	0.0124596
evm.TU.chr7.2486	GWHPBCKX030520	2.4629	1.50763e-05	0.000123808
evm.TU.chr7.2487	GWHPBCKX030521	-5.02427	0.0118676	0.0316742
evm.TU.chr7.2501	GWHPBCKX030533	2.135	0.00193656	0.00709707
evm.TU.chr7.2518	GWHPBCKX030549	-2.19337	1.59689e-05	0.000129442
evm.TU.chr7.2520	GWHPBCKX030551	2.75946	0.00585669	0.0176994
evm.TU.chr7.2522	GWHPBCKX030553	2.07505	6.38488e-08	1.31055e-06
evm.TU.chr7.2523	GWHPBCKX030554	0.762483	0.00190651	0.00700808
evm.TU.chr7.2525	GWHPBCKX030556	1.51883	7.10027e-06	6.51322e-05
evm.TU.chr7.2530	GWHPBCKX030561	4.55303	5.36316e-08	1.13628e-06
evm.TU.chr7.2536	GWHPBCKX030567	3.21292	1.43419e-05	0.000118629
evm.TU.chr7.2540	GWHPBCKX030571	1.11838	0.00293655	0.0100406
evm.TU.chr7.2541	GWHPBCKX030572	4.38171	4.67268e-08	1.02053e-06
evm.TU.chr7.2542	GWHPBCKX030573	2.59821	0.000792026	0.0033742
evm.TU.chr7.2550	GWHPBCKX030581	0.934516	0.0152816	0.0389646
evm.TU.chr7.2551	GWHPBCKX030582	1.94987	0.00211929	0.00765843
evm.TU.chr7.2552	GWHPBCKX030583	-1.41651	0.00281976	0.00969582
evm.TU.chr7.2554	GWHPBCKX030584	-2.73735	2.39273e-10	1.39669e-08
evm.TU.chr7.2559	GWHPBCKX030589	-1.99346	6.90884e-06	6.36465e-05
evm.TU.chr7.2562	GWHPBCKX030591	4.09484	3.83427e-05	0.000266276
evm.TU.chr7.2565	GWHPBCKX030594	-1.61752	0.000460023	0.00214383
evm.TU.chr7.2566	GWHPBCKX030595	3.23952	2.90628e-06	3.11252e-05
evm.TU.chr7.2571	GWHPBCKX030600	3.14526	8.16856e-07	1.08903e-05
evm.TU.chr7.2574	GWHPBCKX030603	-2.39803	8.80394e-08	1.70449e-06
evm.TU.chr7.2575	GWHPBCKX030604	1.88179	5.62337e-05	0.000368285
evm.TU.chr7.2576	GWHPBCKX030605	2.36734	1.61248e-05	0.000130326
evm.TU.chr7.2579	GWHPBCKX030607	-2.44145	0.00748505	0.0217741
evm.TU.chr7.2587	GWHPBCKX030615	-1.8687	0.000125607	0.000722353
evm.TU.chr7.2593	GWHPBCKX030621	1.43942	0.0172074	0.042981
evm.TU.chr7.2596	GWHPBCKX030624	-1.54986	0.000627536	0.00277165
evm.TU.chr7.2603	GWHPBCKX030631	-6.62175	0.00254608	0.00891081
evm.TU.chr7.2608	GWHPBCKX030636	0.640041	0.00643382	0.01914
evm.TU.chr7.2611	GWHPBCKX030639	-0.855884	0.000912681	0.00380783
evm.TU.chr7.2635	GWHPBCKX030663	-3.14303	8.38436e-07	1.10943e-05
evm.TU.chr7.2638	GWHPBCKX030666	-3.59277	3.26691e-06	3.41777e-05
evm.TU.chr7.2640	GWHPBCKX030668	-1.97938	0.000479857	0.00221713
evm.TU.chr7.2647	GWHPBCKX030674	1.23614	0.00320061	0.0107803
evm.TU.chr7.2648	GWHPBCKX030675	2.39518	0.000537894	0.00244175
evm.TU.chr7.2655	GWHPBCKX030682	1.39085	0.00438151	0.0139385
evm.TU.chr7.2658	GWHPBCKX030685	-1.43581	0.00364858	0.0120389
evm.TU.chr7.2665	GWHPBCKX030692	1.64559	0.000170244	0.000932433
evm.TU.chr7.2671	GWHPBCKX030697	-6.09209	6.01678e-07	8.42609e-06
evm.TU.chr7.2679	GWHPBCKX030705	1.44525	2.45781e-05	0.000184601
evm.TU.chr7.2680	GWHPBCKX030706	7.86161	1.23539e-09	5.31273e-08
evm.TU.chr7.2685	GWHPBCKX030711	3.16551	1.16987e-05	0.000100088
evm.TU.chr7.2692	GWHPBCKX030718	1.21765	5.62176e-05	0.000368285
evm.TU.chr7.2698	GWHPBCKX030724	4.03537	3.34992e-06	3.48959e-05
evm.TU.chr7.2704	GWHPBCKX030730	0.952215	0.0134559	0.0352216
evm.TU.chr7.2708	GWHPBCKX030734	-1.98702	0.000641369	0.00282313
evm.TU.chr7.2712	GWHPBCKX030738	1.91985	7.62848e-07	1.02936e-05
evm.TU.chr7.2713	GWHPBCKX030739	-0.634451	0.0163717	0.0412646
evm.TU.chr7.2715	GWHPBCKX030741	-2.27754	0.00173344	0.00648723
evm.TU.chr7.2733	GWHPBCKX030758	-2.9176	5.84078e-13	1.10226e-10
evm.TU.chr7.2736	GWHPBCKX030761	1.1064	0.00157031	0.00597565
evm.TU.chr7.2737	GWHPBCKX030762	-0.699137	0.0102937	0.0281723
evm.TU.chr7.2741	GWHPBCKX030766	-1.07996	0.0161736	0.0408389
evm.TU.chr7.2748	GWHPBCKX030773	-0.919929	0.000235756	0.00122106
evm.TU.chr7.2754	GWHPBCKX030779	2.76155	0.000442255	0.00207345
evm.TU.chr7.2755	GWHPBCKX030780	1.94047	1.37874e-05	0.000114679
evm.TU.chr7.2756	GWHPBCKX030781	4.03907	8.07672e-08	1.58221e-06
evm.TU.chr7.2765	GWHPBCKX030790	-8.78798	6.89094e-09	2.1194e-07
evm.TU.chr7.2769	GWHPBCKX030794	-0.723529	0.00997146	0.0274501
evm.TU.chr7.2770	GWHPBCKX030795	-2.26355	0.00899782	0.0253258
evm.TU.chr7.2771	GWHPBCKX030796	-1.85141	2.83075e-05	0.000208188
evm.TU.chr7.2774	GWHPBCKX030799	3.63303	8.01551e-09	2.40441e-07
evm.TU.chr7.2782	GWHPBCKX030805	0.591084	0.01201	0.0319832
evm.TU.chr7.2783	GWHPBCKX030806	-0.554973	0.00750447	0.0218143
evm.TU.chr7.2784	GWHPBCKX030807	-4.01697	0.00206665	0.00749468
evm.TU.chr7.2785	GWHPBCKX030808	-2.74273	1.15336e-07	2.12502e-06
evm.TU.chr7.2786	GWHPBCKX030809	-3.87134	1.3211e-07	2.39548e-06
evm.TU.chr7.2798	GWHPBCKX030821	-5.60711	1.42042e-07	2.5447e-06
evm.TU.chr7.2805	GWHPBCKX030828	1.46062	0.00320673	0.0107972
evm.TU.chr7.2806	GWHPBCKX030829	4.42951	4.3061e-09	1.43818e-07
evm.TU.chr7.2808	GWHPBCKX030831	1.99952	0.00118922	0.00474271
evm.TU.chr7.2810	GWHPBCKX030833	1.32201	0.0187633	0.0460448
evm.TU.chr7.2815	GWHPBCKX030837	2.18648	2.43784e-05	0.000183243
evm.TU.chr7.2814	GWHPBCKX030838	-1.9502	0.000665795	0.00291546
evm.TU.chr7.2819	GWHPBCKX030842	-6.81666	9.15362e-15	5.04391e-12
evm.TU.chr7.2826	GWHPBCKX030849	3.06521	0.000109186	0.000641584
evm.TU.chr7.2839	GWHPBCKX030862	-0.566669	0.0172797	0.0431228
evm.TU.chr7.2841	GWHPBCKX030864	2.65034	0.000130456	0.000746483
evm.TU.chr7.2842	GWHPBCKX030865	3.16697	2.69348e-05	0.000199908
evm.TU.chr7.2844	GWHPBCKX030867	1.05966	0.000110168	0.00064618
evm.TU.chr7.2855	GWHPBCKX030878	-4.20168	0.00551395	0.0168258
evm.TU.chr7.2858	GWHPBCKX030881	-3.04738	1.38131e-10	8.9799e-09
evm.TU.chr7.2860	GWHPBCKX030883	1.17639	0.0197464	0.0480508
evm.TU.chr7.2872	GWHPBCKX030892	-2.18757	0.000380135	0.00182988
evm.TU.chr7.2880	GWHPBCKX030898	-1.59304	0.00325637	0.0109285
evm.TU.chr7.2882	GWHPBCKX030900	0.878499	0.00162866	0.00616273
evm.TU.chr7.2883	GWHPBCKX030901	-0.97813	0.00138812	0.00537866
evm.TU.chr7.2895	GWHPBCKX030912	3.35775	0.000400948	0.0019102
evm.TU.chr7.2897	GWHPBCKX030914	-2.26773	7.45167e-07	1.01008e-05
evm.TU.chr7.2904	GWHPBCKX030918	1.49642	0.000631187	0.00278462
evm.TU.chr7.2906	GWHPBCKX030920	2.52542	7.0401e-05	0.000442579
evm.TU.chr7.2908	GWHPBCKX030922	0.851463	0.00132809	0.0051911
evm.TU.chr7.2928	GWHPBCKX030937	1.30432	0.001723	0.00645311
evm.TU.chr7.2934	GWHPBCKX030943	-1.10021	0.0079804	0.022937
evm.TU.chr7.2938	GWHPBCKX030947	-2.49393	0.00139989	0.00541406
evm.TU.chr7.2939	GWHPBCKX030948	-5.4239	7.05648e-05	0.000443322
evm.TU.chr7.2940	GWHPBCKX030949	-6.64208	4.59406e-14	1.53964e-11
evm.TU.chr7.2942	GWHPBCKX030951	-1.34977	1.79435e-05	0.00014201
evm.TU.chr7.2944	GWHPBCKX030953	-3.51532	0.00493236	0.0153893
evm.TU.chr7.2949	GWHPBCKX030958	-1.38507	0.000279816	0.00141091
evm.TU.chr7.2950	GWHPBCKX030959	-6.20552	3.23254e-12	4.05381e-10
evm.TU.chr7.2952	GWHPBCKX030961	1.35022	0.00203042	0.00738395
evm.TU.chr7.2953	GWHPBCKX030962	-0.88589	0.00692045	0.0203693
evm.TU.chr7.2954	GWHPBCKX030963	-1.502	0.000545207	0.00247033
evm.TU.chr7.2957	GWHPBCKX030965	-1.26971	0.0150248	0.0384328
evm.TU.chr7.2959	GWHPBCKX030967	-7.81805	1.37605e-09	5.73985e-08
evm.TU.chr7.2962	GWHPBCKX030970	0.710766	0.0045531	0.0143908
evm.TU.chr7.2964	GWHPBCKX030972	-3.09741	3.86492e-05	0.000267735
evm.TU.chr7.2975	GWHPBCKX030983	-1.07597	6.90276e-05	0.00043606
evm.TU.chr7.2977	GWHPBCKX030985	-0.922501	0.00374881	0.0123007
evm.TU.chr7.2979	GWHPBCKX030987	0.872109	0.0113877	0.0306034
evm.TU.chr7.2992	GWHPBCKX031000	1.99248	0.00733064	0.0213889
evm.TU.chr7.3000	GWHPBCKX031007	-5.82713	0.00333671	0.0111691
evm.TU.chr7.3001	GWHPBCKX031008	-5.49379	0.00411494	0.0132867
evm.TU.chr7.3006	GWHPBCKX031013	2.9198	1.3662e-05	0.000113829
evm.TU.chr7.3007	GWHPBCKX031014	1.28968	7.46926e-05	0.000466241
evm.TU.chr7.3014	GWHPBCKX031021	-1.18517	0.00208133	0.00754512
evm.TU.chr7.3015	GWHPBCKX031022	-1.62388	9.08136e-06	8.07518e-05
evm.TU.chr7.3018	GWHPBCKX031024	1.83006	0.00406451	0.013148
evm.TU.chr7.3024	GWHPBCKX031030	1.246	0.000171543	0.000938491
evm.TU.chr7.3029	GWHPBCKX031034	-4.4481	2.36752e-08	5.81794e-07
evm.TU.chr7.3034	GWHPBCKX031039	1.01569	0.00712622	0.0208834
evm.TU.chr7.3038	GWHPBCKX031043	1.01103	9.75964e-05	0.000583476
evm.TU.chr7.3040	GWHPBCKX031045	-1.12448	7.95067e-05	0.000493125
evm.TU.chr7.3041	GWHPBCKX031046	3.12036	2.33264e-05	0.000176634
evm.TU.chr7.3042	GWHPBCKX031047	2.59025	0.000251116	0.00128655
evm.TU.chr7.3051	GWHPBCKX031056	1.13253	0.00345085	0.0114938
evm.TU.chr7.3056	GWHPBCKX031061	-1.43549	5.45891e-06	5.2117e-05
evm.TU.chr7.3066	GWHPBCKX031071	-2.79953	0.00217061	0.00780038
evm.TU.chr7.3067	GWHPBCKX031072	-0.880289	0.000831036	0.00351167
evm.TU.chr7.3072	GWHPBCKX031077	2.70453	4.27494e-08	9.49671e-07
evm.TU.chr7.3073	GWHPBCKX031078	3.03905	0.00765104	0.0221443
evm.TU.chr7.3076	GWHPBCKX031081	1.33119	0.00314198	0.0106179
evm.TU.chr7.3078	GWHPBCKX031083	1.60502	4.82333e-08	1.04522e-06
evm.TU.chr7.3094	GWHPBCKX031094	-5.98487	0.0173558	0.0432748
evm.TU.chr7.3097	GWHPBCKX031095	2.8873	0.00023334	0.00121145
evm.TU.chr7.3098	GWHPBCKX031096	6.38218	9.44499e-07	1.22722e-05
evm.TU.chr7.3099	GWHPBCKX031097	5.59616	2.37252e-08	5.82287e-07
evm.TU.chr7.3101	GWHPBCKX031099	6.0619	0.000518552	0.00236666
evm.TU.chr7.3102	GWHPBCKX031100	3.5817	0.000186771	0.00100874
evm.TU.chr7.3105	GWHPBCKX031102	-3.46958	4.1853e-05	0.000286357
evm.TU.chr7.3114	GWHPBCKX031110	-1.16982	0.0172507	0.0430613
evm.TU.chr7.3118	GWHPBCKX031114	-1.51992	3.41943e-05	0.000242757
evm.TU.chr7.3119	GWHPBCKX031115	1.98359	1.27149e-07	2.31417e-06
evm.TU.chr7.3121	GWHPBCKX031117	1.61563	0.00218144	0.00783064
evm.TU.chr1.225	GWHPBCKX000213	-6.04326	0.000542669	0.00245998
evm.TU.chr7.3128	GWHPBCKX031124	-4.37821	1.51766e-08	4.0037e-07
evm.TU.chr7.3131	GWHPBCKX031127	2.9173	0.000239269	0.0012353
evm.TU.chr7.3134	GWHPBCKX031130	1.85667	2.1646e-05	0.000165691
evm.TU.chr7.3141	GWHPBCKX031135	-1.70111	0.00323743	0.0108761
evm.TU.chr7.3143	GWHPBCKX031137	5.49803	1.79379e-05	0.00014201
evm.TU.chr7.3144	GWHPBCKX031138	3.61839	3.90699e-06	3.9472e-05
evm.TU.chr7.3148	GWHPBCKX031141	-1.5676	6.59317e-09	2.05053e-07
evm.TU.chr7.3149	GWHPBCKX031142	-1.62996	2.1084e-05	0.000161988
evm.TU.chr7.3151	GWHPBCKX031144	-2.82887	0.00209356	0.00757954
evm.TU.chr7.3154	GWHPBCKX031147	-3.26543	0.000153928	0.000859538
evm.TU.chr7.3155	GWHPBCKX031148	2.31034	1.87015e-05	0.000147115
evm.TU.chr7.3159	GWHPBCKX031152	3.65083	0.000349374	0.00169906
evm.TU.chr7.3161	GWHPBCKX031154	-2.36618	0.000159818	0.000884957
evm.TU.chr7.3163	GWHPBCKX031155	-4.00639	0.00883757	0.0249506
evm.TU.chr7.3165	GWHPBCKX031157	3.21906	2.43353e-06	2.70302e-05
evm.TU.chr7.3173	GWHPBCKX031165	-0.791271	0.00171329	0.00642169
evm.TU.chr7.3174	GWHPBCKX031166	-1.39305	1.36326e-05	0.000113681
evm.TU.chr7.3177	GWHPBCKX031169	2.55478	1.76752e-06	2.07145e-05
evm.TU.chr7.3184	GWHPBCKX031176	1.65795	0.000249985	0.00128144
evm.TU.chr7.3187	GWHPBCKX031178	-3.08841	0.000481018	0.00222196
evm.TU.chr7.3201	GWHPBCKX031191	-2.57621	3.71088e-06	3.79642e-05
evm.TU.chr7.3202	GWHPBCKX031192	-5.62458	0.00140978	0.00544901
evm.TU.chr7.3205	GWHPBCKX031195	0.717776	0.0142744	0.0369462
evm.TU.chr7.3212	GWHPBCKX031202	-2.90279	1.3206e-05	0.000111076
evm.TU.chr7.3216	GWHPBCKX031206	1.1765	0.00246155	0.00866804
evm.TU.chr7.3225	GWHPBCKX031214	-2.55982	0.000119607	0.000692767
evm.TU.chr7.3229	GWHPBCKX031217	-1.19839	0.0148913	0.0381882
evm.TU.chr7.3230	GWHPBCKX031218	-2.48608	4.28859e-09	1.43479e-07
evm.TU.chr7.3231	GWHPBCKX031219	-0.846313	0.000421624	0.00199308
evm.TU.chr7.3232	GWHPBCKX031220	-3.26047	1.06533e-08	3.03636e-07
evm.TU.chr7.3237	GWHPBCKX031225	1.55929	3.4203e-06	3.55149e-05
evm.TU.chr8.9	GWHPBCKX031233	0.82773	0.0072385	0.0211582
evm.TU.chr10.623	GWHPBCKX005335	-1.08146	6.56002e-05	0.000419591
evm.TU.chr8.14	GWHPBCKX031238	-5.54388	2.17805e-13	5.35911e-11
evm.TU.chr8.32	GWHPBCKX031254	0.705067	0.00436926	0.0139108
evm.TU.chr8.35	GWHPBCKX031257	1.12031	9.37253e-05	0.000565084
evm.TU.chr8.39	GWHPBCKX031261	-3.4215	0.0116003	0.0310673
evm.TU.chr8.44	GWHPBCKX031266	-4.24675	3.1787e-07	4.89988e-06
evm.TU.chr8.45	GWHPBCKX031267	2.87149	8.84871e-11	6.41796e-09
evm.TU.chr8.49	GWHPBCKX031271	2.9783	1.01348e-07	1.90846e-06
evm.TU.chr8.59	GWHPBCKX031279	-0.982586	0.00255417	0.00893109
evm.TU.chr8.65	GWHPBCKX031285	-3.08075	0.00107378	0.0043611
evm.TU.chr8.66	GWHPBCKX031286	1.23416	0.0174497	0.0434521
evm.TU.chr8.73	GWHPBCKX031293	-3.88717	8.89116e-13	1.47715e-10
evm.TU.chr8.78	GWHPBCKX031298	-0.673633	0.0207508	0.0499633
evm.TU.chr8.80	GWHPBCKX031300	-2.4518	2.10309e-06	2.38228e-05
evm.TU.chr1.4629	GWHPBCKX004132	2.06244	2.97518e-05	0.000216679
evm.TU.chr8.81	GWHPBCKX031301	-2.10923	2.04438e-07	3.43166e-06
evm.TU.chr8.82	GWHPBCKX031302	-1.01105	0.00142683	0.00550064
evm.TU.chr8.84	GWHPBCKX031304	-0.705038	0.0100487	0.0276235
evm.TU.chr8.93	GWHPBCKX031311	2.01978	7.15326e-05	0.000448822
evm.TU.chr8.96	GWHPBCKX031314	-1.55658	0.000318811	0.00157378
evm.TU.chr8.101	GWHPBCKX031319	1.50485	6.9339e-05	0.000437599
evm.TU.chr8.108	GWHPBCKX031326	-8.5713	7.38634e-14	2.21839e-11
evm.TU.chr8.121	GWHPBCKX031339	5.13351	6.49243e-07	9.00784e-06
evm.TU.chr8.128	GWHPBCKX031346	-0.952483	0.00418892	0.0134741
evm.TU.chr8.129	GWHPBCKX031347	1.24688	0.0044248	0.014058
evm.TU.chr8.130	GWHPBCKX031348	-3.59821	0.000820991	0.00347678
evm.TU.chr8.134	GWHPBCKX031352	-3.79517	3.03114e-13	6.72289e-11
evm.TU.chr8.135	GWHPBCKX031353	0.631532	0.0132117	0.0346759
evm.TU.chr8.140	GWHPBCKX031357	-2.26349	0.00661996	0.0195947
evm.TU.chr8.143	GWHPBCKX031360	-1.79343	0.0165538	0.0416103
evm.TU.chr8.145	GWHPBCKX031362	2.23166	3.24649e-07	4.98068e-06
evm.TU.chr8.148	GWHPBCKX031365	1.17527	3.25352e-05	0.000233027
evm.TU.chr9.86	GWHPBCKX033744	2.25843	0.0126182	0.0333205
evm.TU.chr8.164	GWHPBCKX031380	1.83798	0.0191214	0.0467877
evm.TU.chr8.175	GWHPBCKX031388	2.16667	0.000948278	0.00393204
evm.TU.chr8.184	GWHPBCKX031393	3.82093	1.15073e-05	9.87108e-05
evm.TU.chr8.188	GWHPBCKX031396	1.54799	0.00384146	0.0125391
evm.TU.chr8.190	GWHPBCKX031398	-1.66125	0.000279273	0.00140927
evm.TU.chr8.196	GWHPBCKX031404	-1.66162	2.98632e-07	4.64385e-06
evm.TU.chr8.198	GWHPBCKX031406	1.29845	0.00356645	0.011804
evm.TU.chr8.205	GWHPBCKX031413	1.64381	0.008446	0.0240512
evm.TU.chr8.211	GWHPBCKX031419	-0.992555	0.000849052	0.00357536
evm.TU.chr8.217	GWHPBCKX031425	2.02846	0.00592238	0.0178729
evm.TU.chr8.222	GWHPBCKX031430	5.28669	9.85323e-08	1.86856e-06
evm.TU.chr8.223	GWHPBCKX031431	3.05969	0.000121125	0.000699734
evm.TU.chr8.238	GWHPBCKX031444	1.50481	0.000223748	0.00116977
evm.TU.chr8.257	GWHPBCKX031460	-1.64066	1.12022e-08	3.15576e-07
evm.TU.chr8.258	GWHPBCKX031461	-1.02419	0.00387612	0.012631
evm.TU.chr8.265	GWHPBCKX031467	0.939058	0.00420212	0.0135099
evm.TU.chr8.275	GWHPBCKX031477	-1.48643	9.25277e-05	0.000558086
evm.TU.chr8.276	GWHPBCKX031478	3.11152	2.44345e-07	3.92852e-06
evm.TU.chr8.279	GWHPBCKX031481	-2.39026	0.000424143	0.00200206
evm.TU.chr8.280	GWHPBCKX031482	3.05517	3.9372e-07	5.8957e-06
evm.TU.chr8.281	GWHPBCKX031483	5.41801	2.27503e-07	3.71153e-06
evm.TU.chr8.289	GWHPBCKX031489	-10.2472	6.39665e-13	1.15527e-10
evm.TU.chr8.301	GWHPBCKX031496	1.00306	3.26109e-05	0.000233477
evm.TU.chr8.316	GWHPBCKX031507	1.87679	1.52074e-08	4.00543e-07
evm.TU.chr8.317	GWHPBCKX031508	1.25172	1.40036e-05	0.000116078
evm.TU.chr8.320	GWHPBCKX031511	-2.99021	2.57418e-10	1.47601e-08
evm.TU.chr8.345	GWHPBCKX031530	-0.992452	0.0149296	0.0382397
evm.TU.chr8.337	GWHPBCKX031523	-2.34704	1.77699e-05	0.000140984
evm.TU.chr8.359	GWHPBCKX031542	2.36165	0.000886318	0.00370979
evm.TU.chr8.1303	GWHPBCKX032305	0.85376	0.00361671	0.0119521
evm.TU.chr8.360	GWHPBCKX031543	0.91034	0.0157356	0.0399306
evm.TU.chr8.361	GWHPBCKX031544	0.916463	0.00271607	0.00940417
evm.TU.chr10.1907	GWHPBCKX006404	-3.4027	2.54294e-07	4.0483e-06
evm.TU.chr8.372	GWHPBCKX031555	-2.0256	0.00767772	0.0222083
evm.TU.chr8.375	GWHPBCKX031558	-1.33069	0.000840545	0.00354568
evm.TU.chr8.393	GWHPBCKX031575	1.93535	0.00011325	0.000660274
evm.TU.chr8.396	GWHPBCKX031578	-2.63966	9.66404e-06	8.49998e-05
evm.TU.chr8.405	GWHPBCKX031587	-2.41531	2.76542e-05	0.000204156
evm.TU.chr8.415	GWHPBCKX031596	-10.0322	5.01546e-18	4.87452e-14
evm.TU.chr8.424	GWHPBCKX031605	1.42756	2.43303e-05	0.000182953
evm.TU.chr8.426	GWHPBCKX031607	-0.840546	0.00338799	0.0113154
evm.TU.chr8.390	GWHPBCKX031573	-2.15426	1.65697e-06	1.96272e-05
evm.TU.chr8.432	GWHPBCKX031613	-1.01946	0.00150342	0.00575751
evm.TU.chr8.435	GWHPBCKX031616	-4.67634	0.00258508	0.00902134
evm.TU.chr8.445	GWHPBCKX031626	-1.07415	0.000222307	0.0011638
evm.TU.chr8.448	GWHPBCKX031629	-0.583049	0.0144777	0.0374026
evm.TU.chr8.449	GWHPBCKX031630	1.55372	0.00216744	0.00779148
evm.TU.chr8.452	GWHPBCKX031633	0.828458	0.00914799	0.0256371
evm.TU.chr8.454	GWHPBCKX031635	-1.88594	1.06087e-05	9.22566e-05
evm.TU.chr8.456	GWHPBCKX031637	-1.92423	0.00712225	0.0208781
evm.TU.chr8.461	GWHPBCKX031642	-2.36678	4.33892e-08	9.60592e-07
evm.TU.chr8.481	GWHPBCKX031660	-1.11535	0.0197712	0.048094
evm.TU.chr8.486	GWHPBCKX031664	-7.89439	0.0017819	0.00664301
evm.TU.chr8.493	GWHPBCKX031669	-3.73672	0.00510962	0.0158129
evm.TU.chr8.497	GWHPBCKX031673	1.42712	0.0075285	0.0218724
evm.TU.chr1.3809	GWHPBCKX003372	-1.28469	0.00101094	0.0041457
evm.TU.chr8.522	GWHPBCKX031692	-3.4661	0.000325525	0.00159989
evm.TU.chr8.528	GWHPBCKX031698	-4.5502	1.35224e-05	0.000112956
evm.TU.chr8.530	GWHPBCKX031699	-2.58912	0.00986916	0.0272186
evm.TU.chr8.531	GWHPBCKX031700	1.82828	0.000221141	0.00116004
evm.TU.chr8.532	GWHPBCKX031701	0.918562	0.00559605	0.0170415
evm.TU.chr8.533	GWHPBCKX031702	2.20482	7.88614e-06	7.12879e-05
evm.TU.chr8.551	GWHPBCKX031719	-4.88348	0.00244166	0.0086105
evm.TU.chr8.552	GWHPBCKX031720	-1.38554	3.93696e-06	3.97129e-05
evm.TU.chr8.553	GWHPBCKX031721	-5.90381	3.07818e-13	6.72289e-11
evm.TU.chr8.558	GWHPBCKX031726	-3.62017	2.09402e-07	3.49342e-06
evm.TU.chr8.560	GWHPBCKX031728	-2.67446	1.56032e-05	0.000127207
evm.TU.chr8.601	GWHPBCKX031755	-1.39645	6.56762e-06	6.09653e-05
evm.TU.chr8.602	GWHPBCKX031756	-9.81169	1.20539e-11	1.2397e-09
evm.TU.chr8.615	GWHPBCKX031765	3.17053	0.000511225	0.00233761
evm.TU.chr8.620	GWHPBCKX031769	2.52627	0.000260649	0.0013277
evm.TU.chr8.623	GWHPBCKX031772	-2.03924	6.22447e-06	5.82529e-05
evm.TU.chr8.630	GWHPBCKX031779	1.51192	0.000526464	0.00239827
evm.TU.chr8.632	GWHPBCKX031781	1.16499	0.00312937	0.0105807
evm.TU.chr8.640	GWHPBCKX031789	4.17739	2.93457e-09	1.02964e-07
evm.TU.chr8.641	GWHPBCKX031790	-4.99257	6.8652e-05	0.000434252
evm.TU.chr8.647	GWHPBCKX031795	2.14789	0.000615583	0.00272629
evm.TU.chr8.675	GWHPBCKX031817	-2.26245	1.67289e-08	4.34147e-07
evm.TU.chr8.678	GWHPBCKX031820	3.93172	0.000725564	0.00313342
evm.TU.chr8.677	GWHPBCKX031819	1.91556	0.00081602	0.00345799
evm.TU.chr8.680	GWHPBCKX031822	2.19115	0.000448353	0.00209786
evm.TU.chr8.683	GWHPBCKX031825	4.718	7.75249e-07	1.04214e-05
evm.TU.chr8.695	GWHPBCKX031836	1.4859	3.10041e-07	4.79824e-06
evm.TU.chr8.700	GWHPBCKX031840	-3.1311	0.00425307	0.0136432
evm.TU.chr8.701	GWHPBCKX031841	-3.38216	5.28637e-11	4.17709e-09
evm.TU.chr8.703	GWHPBCKX031843	-1.90732	0.00547332	0.0167333
evm.TU.chr8.717	GWHPBCKX031855	2.29846	5.19203e-06	4.99864e-05
evm.TU.chr8.718	GWHPBCKX031856	3.14425	2.34759e-08	5.78357e-07
evm.TU.chr8.726	GWHPBCKX031863	-2.93686	0.000327204	0.00160733
evm.TU.chr8.727	GWHPBCKX031864	-1.10209	0.00461026	0.014543
evm.TU.chr8.732	GWHPBCKX031868	0.750216	0.00397276	0.0128984
evm.TU.chr8.740	GWHPBCKX031874	1.51333	0.00227668	0.00809775
evm.TU.chr8.782	GWHPBCKX031902	-5.66197	3.37678e-10	1.83859e-08
evm.TU.chr8.823	GWHPBCKX031927	1.98209	0.000227831	0.00118792
evm.TU.chr8.824	GWHPBCKX031928	-2.03922	2.78097e-05	0.00020507
evm.TU.chr8.826	GWHPBCKX031930	-1.30525	0.00118146	0.00471758
evm.TU.chr8.828	GWHPBCKX031932	1.85874	0.00144787	0.00557413
evm.TU.chr8.830	GWHPBCKX031933	0.825141	0.00985432	0.0271815
evm.TU.chr8.834	GWHPBCKX031937	1.17347	0.00543443	0.0166458
evm.TU.chr8.850	GWHPBCKX031947	1.09266	0.00236944	0.0083954
evm.TU.chr8.868	GWHPBCKX031960	-0.945018	0.00267338	0.00928611
evm.TU.chr8.890	GWHPBCKX031981	1.30401	0.00780307	0.0225206
evm.TU.chr8.901	GWHPBCKX031990	-2.44221	0.0028535	0.00979452
evm.TU.chr8.904	GWHPBCKX031992	-1.35592	0.0114767	0.0307914
evm.TU.chr8.918	GWHPBCKX032003	1.55727	0.00253274	0.00887211
evm.TU.chr8.924	GWHPBCKX032007	-2.00136	0.00941902	0.0262189
evm.TU.chr8.935	GWHPBCKX032017	-1.32019	0.000301607	0.00150286
evm.TU.chr8.939	GWHPBCKX032020	-1.36148	0.000159537	0.000884004
evm.TU.chr8.941	GWHPBCKX032021	-6.10021	1.72952e-11	1.63992e-09
evm.TU.chr8.946	GWHPBCKX032026	-1.16835	3.67057e-05	0.000256834
evm.TU.chr8.947	GWHPBCKX032027	1.8978	0.00633039	0.0188753
evm.TU.chr8.954	GWHPBCKX032033	1.14252	0.00149298	0.00572315
evm.TU.chr8.960	GWHPBCKX032039	1.08216	0.0121956	0.0323716
evm.TU.chr8.966	GWHPBCKX032044	4.36964	9.20117e-09	2.69022e-07
evm.TU.chr8.967	GWHPBCKX032045	1.20556	1.44095e-05	0.000119087
evm.TU.chr8.968	GWHPBCKX032046	-5.42691	1.63089e-07	2.84827e-06
evm.TU.chr8.969	GWHPBCKX032047	-1.69699	0.00216676	0.00779148
evm.TU.chr8.983	GWHPBCKX032061	1.11527	0.000157717	0.000876417
evm.TU.chr8.984	GWHPBCKX032062	-0.927993	0.00236408	0.00837794
evm.TU.chr8.994	GWHPBCKX032068	1.34322	9.05506e-05	0.000548154
evm.TU.chr8.1006	GWHPBCKX032078	4.53513	1.02873e-05	8.97912e-05
evm.TU.chr8.1023	GWHPBCKX032087	-1.02894	0.00525865	0.0161788
evm.TU.chr8.1026	GWHPBCKX032090	4.7665	2.80496e-08	6.69814e-07
evm.TU.chr8.1028	GWHPBCKX032092	3.55984	3.95288e-05	0.000272855
evm.TU.chr8.1045	GWHPBCKX032105	-0.89935	0.000546895	0.00247625
evm.TU.chr8.1052	GWHPBCKX032110	1.17312	0.00159099	0.00604019
evm.TU.chr8.1067	GWHPBCKX032125	-3.87464	2.39884e-05	0.000180872
evm.TU.chr8.1069	GWHPBCKX032127	-4.7408	1.34391e-10	8.82531e-09
evm.TU.chr8.1070	GWHPBCKX032128	-0.805518	0.00220285	0.00788565
evm.TU.chr8.1092	GWHPBCKX032146	3.45269	6.50965e-07	9.02208e-06
evm.TU.chr8.1103	GWHPBCKX032154	-4.36649	0.000591117	0.00263596
evm.TU.chr8.1109	GWHPBCKX032158	1.32192	0.00532197	0.0163555
evm.TU.chr8.1116	GWHPBCKX032162	2.58051	1.57286e-09	6.34301e-08
evm.TU.chr8.1131	GWHPBCKX032173	-1.58915	0.0185189	0.0455896
evm.TU.chr8.1151	GWHPBCKX032191	1.42797	0.00110426	0.00446434
evm.TU.chr8.1163	GWHPBCKX032200	-1.63509	0.0002821	0.00142095
evm.TU.chr8.1165	GWHPBCKX032202	-0.757006	0.00711418	0.0208575
evm.TU.chr8.1206	GWHPBCKX032238	1.81382	2.80049e-05	0.000206353
evm.TU.chr8.1213	GWHPBCKX032244	-1.61136	1.06568e-05	9.26001e-05
evm.TU.chr8.1222	GWHPBCKX032250	-0.887722	0.00199767	0.00728258
evm.TU.chr8.1224	GWHPBCKX032252	-2.7905	0.000438986	0.00206012
evm.TU.chr8.1225	GWHPBCKX032253	-7.29149	0.00193648	0.00709707
evm.TU.chr1.4939	GWHPBCKX004422	-4.30959	5.65733e-09	1.80401e-07
evm.TU.chr8.1280	GWHPBCKX032294	1.8903	3.51138e-06	3.62861e-05
evm.TU.chr8.1285	GWHPBCKX032296	-1.30777	3.87794e-06	3.92601e-05
evm.TU.chr8.1298	GWHPBCKX032302	1.41832	0.000504993	0.00231511
evm.TU.chr8.1299	GWHPBCKX032303	0.546919	0.0161133	0.0407136
evm.TU.chr8.1306	GWHPBCKX032308	1.67796	0.00978841	0.0270496
evm.TU.chr8.1318	GWHPBCKX032317	0.56761	0.0177781	0.044106
evm.TU.chr8.1320	GWHPBCKX032319	-1.3053	0.000137876	0.000782263
evm.TU.chr8.1323	GWHPBCKX032322	2.67781	2.94146e-08	6.94727e-07
evm.TU.chr8.1339	GWHPBCKX032335	2.28502	5.898e-07	8.30161e-06
evm.TU.chr8.1344	GWHPBCKX032339	2.34226	0.00312559	0.0105735
evm.TU.chr8.1345	GWHPBCKX032340	2.81544	1.49101e-06	1.79679e-05
evm.TU.chr8.1352	GWHPBCKX032346	2.31173	2.08582e-05	0.000160635
evm.TU.chr8.1419	GWHPBCKX032395	1.73792	0.000176674	0.000961418
evm.TU.chr8.1432	GWHPBCKX032407	3.34604	1.56004e-11	1.50866e-09
evm.TU.chr8.1435	GWHPBCKX032410	1.36162	1.0721e-05	9.30745e-05
evm.TU.chr8.1446	GWHPBCKX032417	4.16282	4.63351e-11	3.75276e-09
evm.TU.chr8.1453	GWHPBCKX032422	0.672515	0.00616766	0.0184811
evm.TU.chr8.1457	GWHPBCKX032426	-3.08308	7.17282e-08	1.43886e-06
evm.TU.chr8.1462	GWHPBCKX032429	-0.880377	0.00117615	0.0047012
evm.TU.chr8.1468	GWHPBCKX032435	0.822474	0.00700742	0.0205818
evm.TU.chr8.1500	GWHPBCKX032453	2.705	3.50641e-08	8.05525e-07
evm.TU.chr8.1504	GWHPBCKX032457	3.07525	1.25054e-08	3.42367e-07
evm.TU.chr8.1515	GWHPBCKX032466	-1.96224	2.204e-07	3.6337e-06
evm.TU.chr8.1517	GWHPBCKX032468	1.81077	2.47703e-07	3.96284e-06
evm.TU.chr8.1522	GWHPBCKX032471	1.81475	1.92526e-05	0.000150113
evm.TU.chr8.1524	GWHPBCKX032473	1.75765	0.000139055	0.000787121
evm.TU.chr8.1526	GWHPBCKX032475	2.87619	6.9108e-05	0.000436416
evm.TU.chr8.1527	GWHPBCKX032476	-1.76086	1.40346e-05	0.000116285
evm.TU.chr8.1449	GWHPBCKX032419	1.1421	0.0086437	0.0245042
evm.TU.chr8.1572	GWHPBCKX032500	1.33537	0.0160088	0.0405182
evm.TU.chr8.1575	GWHPBCKX032503	2.24412	2.38095e-06	2.65063e-05
evm.TU.chr8.1602	GWHPBCKX032521	1.17195	0.00284008	0.00975361
evm.TU.chr8.1635	GWHPBCKX032549	-3.96278	2.35095e-08	5.78452e-07
evm.TU.chr8.1637	GWHPBCKX032551	1.05457	0.00179761	0.00668873
evm.TU.chr8.1641	GWHPBCKX032554	2.5169	6.45987e-05	0.000414002
evm.TU.chr8.1648	GWHPBCKX032561	1.13491	0.0142881	0.0369718
evm.TU.chr8.1650	GWHPBCKX032563	3.68764	2.47456e-10	1.42309e-08
evm.TU.chr8.1654	GWHPBCKX032567	-2.40267	2.89786e-06	3.10693e-05
evm.TU.chr8.1663	GWHPBCKX032573	-1.75178	0.00654354	0.0194011
evm.TU.chr8.1665	GWHPBCKX032575	1.08168	0.00450181	0.0142558
evm.TU.chr8.1670	GWHPBCKX032579	1.19812	0.0102553	0.028098
evm.TU.chr8.1671	GWHPBCKX032580	-0.961725	0.000736148	0.00317137
evm.TU.chr8.1676	GWHPBCKX032585	-4.83928	4.062e-07	6.05072e-06
evm.TU.chr8.1685	GWHPBCKX032593	-1.18865	0.0013023	0.00511397
evm.TU.chr8.1686	GWHPBCKX032594	-1.80879	1.72581e-05	0.000137824
evm.TU.chr1.906	GWHPBCKX000842	-1.02833	0.00998621	0.027479
evm.TU.chr8.1690	GWHPBCKX032598	-2.54717	9.57854e-06	8.43624e-05
evm.TU.chr8.1692	GWHPBCKX032600	-1.23113	0.000258905	0.00132055
evm.TU.chr8.1706	GWHPBCKX032613	-8.84821	1.33697e-09	5.60675e-08
evm.TU.chr8.1704	GWHPBCKX032611	-7.03937	1.61737e-05	0.000130504
evm.TU.chr8.1717	GWHPBCKX032618	1.29744	6.95427e-05	0.000438175
evm.TU.chr8.1719	GWHPBCKX032620	3.37159	6.83498e-07	9.37603e-06
evm.TU.chr8.1733	GWHPBCKX032632	1.05775	0.00255337	0.00893109
evm.TU.chr8.1734	GWHPBCKX032633	4.224	1.40695e-06	1.71867e-05
evm.TU.chr8.1743	GWHPBCKX032642	3.26717	5.45054e-06	5.20627e-05
evm.TU.chr8.1747	GWHPBCKX032646	0.665196	0.0124384	0.0329038
evm.TU.chr9.975	GWHPBCKX034426	-4.93894	0.000296927	0.00148372
evm.TU.chr8.1760	GWHPBCKX032658	-2.46792	0.000695834	0.00302384
evm.TU.chr8.1765	GWHPBCKX032662	-5.85505	0.00267893	0.00930206
evm.TU.chr8.1778	GWHPBCKX032673	-4.24548	0.00239003	0.00845448
evm.TU.chr8.1788	GWHPBCKX032680	1.32029	0.000428964	0.00201968
evm.TU.chr9.996	GWHPBCKX034444	-2.00339	0.000257631	0.00131508
evm.TU.chr8.1796	GWHPBCKX032685	-0.559768	0.0155848	0.0395944
evm.TU.chr8.1798	GWHPBCKX032687	-0.904647	0.0108458	0.0294113
evm.TU.chr8.1802	GWHPBCKX032688	-6.90622	5.03977e-14	1.64207e-11
evm.TU.chr8.1807	GWHPBCKX032691	3.06062	3.59848e-07	5.45185e-06
evm.TU.chr8.1812	GWHPBCKX032696	-1.64001	3.61184e-06	3.70877e-05
evm.TU.chr8.1820	GWHPBCKX032701	1.2938	0.0012411	0.00490236
evm.TU.chr8.1840	GWHPBCKX032719	1.59411	2.19947e-06	2.47129e-05
evm.TU.chr9.1050	GWHPBCKX034492	1.50268	2.81406e-05	0.000207117
evm.TU.chr8.1848	GWHPBCKX032725	-5.43286	0.00033909	0.00165734
evm.TU.chr8.1851	GWHPBCKX032728	0.858852	0.0186311	0.0458245
evm.TU.chr8.1852	GWHPBCKX032729	-0.600951	0.0176537	0.0438365
evm.TU.chr8.1881	GWHPBCKX032753	1.29964	0.0173912	0.0433398
evm.TU.chr8.1883	GWHPBCKX032755	3.56993	3.83189e-06	3.89109e-05
evm.TU.chr8.1885	GWHPBCKX032757	1.44522	0.0121242	0.0322217
evm.TU.chr8.1889	GWHPBCKX032761	2.02688	0.000370627	0.00179077
evm.TU.chr8.1897	GWHPBCKX032769	-0.875977	0.000223858	0.00117003
evm.TU.chr8.1901	GWHPBCKX032773	-3.20847	2.00253e-05	0.000155266
evm.TU.chr8.1903	GWHPBCKX032775	3.4492	5.52915e-09	1.77646e-07
evm.TU.chr8.1905	GWHPBCKX032777	-7.33796	4.45479e-08	9.79549e-07
evm.TU.chr8.1907	GWHPBCKX032778	-1.45288	0.0096722	0.026778
evm.TU.chr8.1916	GWHPBCKX032783	-1.79631	0.000109356	0.000641997
evm.TU.chr8.1920	GWHPBCKX032786	-1.67821	8.11204e-07	1.08372e-05
evm.TU.chr8.1922	GWHPBCKX032788	1.95863	5.28705e-05	0.000349914
evm.TU.chr9.1216	GWHPBCKX034630	-2.88045	4.89361e-09	1.61224e-07
evm.TU.chr8.1936	GWHPBCKX032801	-1.81131	8.82551e-07	1.156e-05
evm.TU.chr8.1948	GWHPBCKX032810	0.894995	2.301e-05	0.000174504
evm.TU.chr8.1950	GWHPBCKX032812	-1.30923	7.44268e-05	0.00046488
evm.TU.chr8.1951	GWHPBCKX032813	-0.644932	0.0137734	0.035922
evm.TU.chr8.1957	GWHPBCKX032819	-1.39535	0.00120095	0.00478024
evm.TU.chr8.1968	GWHPBCKX032829	-0.988533	4.35925e-05	0.000296587
evm.TU.chr9.1250	GWHPBCKX034655	-3.1798	0.0107704	0.0292396
evm.TU.chr8.1970	GWHPBCKX032831	-1.83281	0.00137017	0.00532561
evm.TU.chr8.1980	GWHPBCKX032840	-1.51143	0.00154682	0.00590246
evm.TU.chr8.1983	GWHPBCKX032843	1.4243	6.7014e-05	0.00042611
evm.TU.chr8.1984	GWHPBCKX032844	-3.18205	4.14923e-05	0.000284346
evm.TU.chr8.1986	GWHPBCKX032846	-0.762931	0.0143339	0.0370762
evm.TU.chr8.1989	GWHPBCKX032849	2.41702	0.00202114	0.0073571
evm.TU.chr9.1287	GWHPBCKX034688	-2.27868	0.00868663	0.0246138
evm.TU.chr8.2007	GWHPBCKX032865	3.42968	0.00011057	0.000647365
evm.TU.chr8.2010	GWHPBCKX032867	-2.88729	4.46699e-07	6.54328e-06
evm.TU.chr8.2015	GWHPBCKX032872	1.09179	0.00850872	0.0241908
evm.TU.chr8.2018	GWHPBCKX032874	-4.52685	4.5834e-13	9.09104e-11
evm.TU.chr8.2019	GWHPBCKX032875	-3.01837	1.51802e-08	4.0037e-07
evm.TU.chr8.2021	GWHPBCKX032877	-7.54624	8.4422e-06	7.59368e-05
evm.TU.chr8.2024	GWHPBCKX032880	-3.74675	0.013857	0.0360771
evm.TU.chr8.2031	GWHPBCKX032887	-3.10872	0.000111715	0.000652859
evm.TU.chr8.2047	GWHPBCKX032902	-4.22579	6.11628e-07	8.54696e-06
evm.TU.chr8.2052	GWHPBCKX032907	-1.10212	0.00351247	0.0116491
evm.TU.chr8.2058	GWHPBCKX032912	-1.82752	0.0137588	0.0358987
evm.TU.chr8.2060	GWHPBCKX032914	1.27873	0.00819818	0.0234589
evm.TU.chr8.2067	GWHPBCKX032920	-3.60377	0.00815287	0.0233462
evm.TU.chr8.2084	GWHPBCKX032936	0.751267	0.0122866	0.0325822
evm.TU.chr8.2085	GWHPBCKX032937	2.29523	3.06526e-05	0.000221826
evm.TU.chr8.2095	GWHPBCKX032944	-3.64647	0.00366937	0.0120952
evm.TU.chr8.2117	GWHPBCKX032964	2.20383	0.0102492	0.0280892
evm.TU.chr8.2122	GWHPBCKX032969	-2.37389	8.51113e-08	1.65439e-06
evm.TU.chr8.2131	GWHPBCKX032977	2.40628	1.04381e-06	1.33572e-05
evm.TU.chr8.2146	GWHPBCKX032991	1.0846	0.0195471	0.0476614
evm.TU.chr8.2156	GWHPBCKX033000	-1.33392	0.00495943	0.0154564
evm.TU.chr8.2159	GWHPBCKX033002	0.735665	0.00966934	0.0267739
evm.TU.chr8.2160	GWHPBCKX033003	-1.56064	3.24599e-06	3.40689e-05
evm.TU.chr8.2167	GWHPBCKX033008	-2.90417	3.53114e-08	8.07509e-07
evm.TU.chr8.2168	GWHPBCKX033009	-3.71766	2.84782e-11	2.49351e-09
evm.TU.chr8.2182	GWHPBCKX033022	-6.5318	4.84143e-12	5.77348e-10
evm.TU.chr10.805	GWHPBCKX005476	2.7343	0.00107679	0.00436966
evm.TU.chr8.2212	GWHPBCKX033048	1.44057	3.03737e-05	0.000220054
evm.TU.chr8.2213	GWHPBCKX033049	-3.63951	9.59485e-07	1.24419e-05
evm.TU.chr8.2216	GWHPBCKX033050	-9.51562	0.00030437	0.00151352
evm.TU.chr8.2223	GWHPBCKX033057	-6.0725	8.62127e-07	1.13306e-05
evm.TU.chr8.2225	GWHPBCKX033058	-3.10638	0.000607833	0.00269689
evm.TU.chr8.2253	GWHPBCKX033082	-0.583156	0.012856	0.0338473
evm.TU.chr8.2256	GWHPBCKX033084	-2.325	0.000329407	0.00161692
evm.TU.chr8.2261	GWHPBCKX033087	-2.55275	6.17791e-05	0.000399148
evm.TU.chr8.2262	GWHPBCKX033088	-2.0462	7.68581e-06	6.97464e-05
evm.TU.chr8.2263	GWHPBCKX033089	3.89177	3.02834e-07	4.70166e-06
evm.TU.chr8.2271	GWHPBCKX033094	4.01696	9.13098e-10	4.17619e-08
evm.TU.chr8.2269	GWHPBCKX033095	1.79309	0.002244	0.00800936
evm.TU.chr8.2274	GWHPBCKX033098	1.84114	0.00100916	0.00414188
evm.TU.chr8.2281	GWHPBCKX033104	-1.57248	3.42479e-07	5.22678e-06
evm.TU.chr8.2282	GWHPBCKX033105	1.92923	0.000147518	0.000827073
evm.TU.chr8.2285	GWHPBCKX033108	-5.87038	0.000806264	0.00342361
evm.TU.chr8.2291	GWHPBCKX033114	2.55019	6.57833e-05	0.000420209
evm.TU.chr8.2296	GWHPBCKX033119	1.61358	0.000208331	0.00110372
evm.TU.chr8.2302	GWHPBCKX033125	1.21371	0.001006	0.00413418
evm.TU.chr8.2313	GWHPBCKX033136	1.37887	1.2124e-05	0.000103272
evm.TU.chr8.2320	GWHPBCKX033143	-3.31242	0.000842151	0.00355065
evm.TU.chr9.1722	GWHPBCKX035073	-0.704697	0.0137383	0.0358593
evm.TU.chr8.2325	GWHPBCKX033148	-1.04655	0.00104707	0.00426599
evm.TU.chr8.2327	GWHPBCKX033150	-2.13545	6.03823e-07	8.45005e-06
evm.TU.chr8.2328	GWHPBCKX033151	-2.06762	2.14925e-07	3.5646e-06
evm.TU.chr8.2335	GWHPBCKX033157	-5.194	4.91783e-10	2.50007e-08
evm.TU.chr8.2340	GWHPBCKX033162	1.87299	2.33493e-05	0.000176738
evm.TU.chr8.2363	GWHPBCKX033183	3.3302	6.04997e-10	2.9622e-08
evm.TU.chr8.2364	GWHPBCKX033184	2.53044	0.00586729	0.0177286
evm.TU.chr8.2368	GWHPBCKX033188	5.09445	2.46428e-07	3.95028e-06
evm.TU.chr8.2382	GWHPBCKX033199	5.27699	2.65494e-06	2.89275e-05
evm.TU.chr8.2383	GWHPBCKX033200	0.772922	0.00249344	0.00875656
evm.TU.chr8.2386	GWHPBCKX033203	-3.02279	0.0107612	0.0292188
evm.TU.chr9.1768	GWHPBCKX035116	-2.2585	0.00122485	0.00485988
evm.TU.chr8.2404	GWHPBCKX033220	0.866938	0.000287032	0.00144038
evm.TU.chr8.2406	GWHPBCKX033222	4.86072	5.78042e-06	5.49437e-05
evm.TU.chr8.2408	GWHPBCKX033224	-2.22576	1.99692e-08	5.074e-07
evm.TU.chr8.2413	GWHPBCKX033229	4.90999	0.00060153	0.00267564
evm.TU.chr8.2416	GWHPBCKX033232	1.37458	0.000302842	0.00150785
evm.TU.chr8.2420	GWHPBCKX033236	3.16628	2.41787e-10	1.40714e-08
evm.TU.chr8.2421	GWHPBCKX033237	-5.49822	1.09954e-12	1.78107e-10
evm.TU.chr8.2427	GWHPBCKX033242	0.687792	0.0177353	0.0440168
evm.TU.chr8.2430	GWHPBCKX033245	-2.481	0.000638242	0.00281255
evm.TU.chr8.2441	GWHPBCKX033252	-1.20738	0.00111466	0.00449905
evm.TU.chr8.2452	GWHPBCKX033261	3.09409	1.36927e-06	1.67818e-05
evm.TU.chr8.2453	GWHPBCKX033262	4.79706	0.00068652	0.00299234
evm.TU.chr8.2454	GWHPBCKX033263	-1.67586	0.000535533	0.00243331
evm.TU.chr8.2455	GWHPBCKX033264	5.41074	1.96062e-07	3.32263e-06
evm.TU.chr8.2457	GWHPBCKX033266	1.65808	5.59094e-05	0.00036678
evm.TU.chr8.2459	GWHPBCKX033268	3.39603	7.28401e-05	0.000456113
evm.TU.chr8.2460	GWHPBCKX033269	2.38737	0.00641094	0.0190807
evm.TU.chr8.2468	GWHPBCKX033277	-2.00684	0.00138148	0.00536272
evm.TU.chr8.2471	GWHPBCKX033280	-2.17738	1.93542e-05	0.000150784
evm.TU.chr8.2474	GWHPBCKX033283	3.97647	1.12891e-06	1.42215e-05
evm.TU.chr8.2482	GWHPBCKX033291	-1.18276	3.01187e-05	0.000219022
evm.TU.chr8.2485	GWHPBCKX033294	0.793563	0.00430836	0.0137785
evm.TU.chr8.2486	GWHPBCKX033295	0.727598	0.0158887	0.0402558
evm.TU.chr8.2487	GWHPBCKX033296	-3.604	8.6735e-13	1.45341e-10
evm.TU.chr8.2489	GWHPBCKX033298	-3.35737	0.0042171	0.0135491
evm.TU.chr8.2495	GWHPBCKX033303	1.04707	0.0016362	0.00618284
evm.TU.chr8.2498	GWHPBCKX033306	-1.0093	0.000180423	0.000979352
evm.TU.chr8.2504	GWHPBCKX033312	1.69913	0.00014724	0.000825991
evm.TU.chr8.2511	GWHPBCKX033317	-1.14373	0.0156485	0.0397408
evm.TU.chr8.2512	GWHPBCKX033318	-1.02239	0.00890592	0.0251216
evm.TU.chr8.2517	GWHPBCKX033323	0.614351	0.0149108	0.0382107
evm.TU.chr8.2518	GWHPBCKX033324	1.42672	6.24836e-06	5.84483e-05
evm.TU.chr8.2521	GWHPBCKX033327	2.28639	3.90559e-07	5.85326e-06
evm.TU.chr8.2523	GWHPBCKX033328	-1.42316	0.00010606	0.000626816
evm.TU.chr8.2539	GWHPBCKX033342	1.68095	3.76648e-05	0.000262412
evm.TU.chr8.2540	GWHPBCKX033343	1.29903	0.00543761	0.0166503
evm.TU.chr8.2544	GWHPBCKX033347	1.06277	0.018117	0.0447982
evm.TU.chr8.2549	GWHPBCKX033352	-6.74706	1.4213e-05	0.000117612
evm.TU.chr8.2552	GWHPBCKX033355	1.21729	0.0192882	0.0471485
evm.TU.chr8.2553	GWHPBCKX033356	6.79747	2.44329e-09	8.82764e-08
evm.TU.chr8.2559	GWHPBCKX033362	-1.29106	0.0138058	0.035968
evm.TU.chr8.2563	GWHPBCKX033366	4.07702	3.60852e-08	8.21731e-07
evm.TU.chr8.2564	GWHPBCKX033367	2.44491	0.000427577	0.00201533
evm.TU.chr8.2578	GWHPBCKX033381	-1.7268	2.07735e-06	2.36552e-05
evm.TU.chr8.2579	GWHPBCKX033382	-3.41723	1.64601e-06	1.95092e-05
evm.TU.chr8.2586	GWHPBCKX033389	-2.32045	1.61609e-08	4.21245e-07
evm.TU.chr8.2587	GWHPBCKX033390	1.35069	0.000147077	0.000825315
evm.TU.chr8.2590	GWHPBCKX033393	-2.25017	0.0033896	0.0113188
evm.TU.chr8.2605	GWHPBCKX033408	4.62242	2.71825e-05	0.000201515
evm.TU.chr8.2609	GWHPBCKX033411	-2.4339	0.0170757	0.0426958
evm.TU.chr8.2617	GWHPBCKX033419	0.686052	0.00604255	0.0181847
evm.TU.chr8.2619	GWHPBCKX033421	2.44999	3.18603e-05	0.000229031
evm.TU.chr8.2627	GWHPBCKX033428	1.17315	0.00596139	0.0179711
evm.TU.chr8.2628	GWHPBCKX033429	1.38126	0.0100854	0.0277127
evm.TU.chr8.2629	GWHPBCKX033430	-2.5963	1.32162e-10	8.73798e-09
evm.TU.chr8.2637	GWHPBCKX033438	-5.54796	7.89576e-06	7.13187e-05
evm.TU.chr8.2639	GWHPBCKX033440	1.47484	1.34985e-05	0.000112853
evm.TU.chr8.2641	GWHPBCKX033442	-2.0112	2.46546e-07	3.95028e-06
evm.TU.chr8.2645	GWHPBCKX033446	-1.22775	0.00847979	0.0241262
evm.TU.chr8.2646	GWHPBCKX033447	0.81742	0.00846302	0.024082
evm.TU.chr8.2648	GWHPBCKX033449	3.07277	1.53872e-10	9.67949e-09
evm.TU.chr8.2661	GWHPBCKX033462	-0.55105	0.011646	0.0311597
evm.TU.chr8.2663	GWHPBCKX033464	-0.869749	0.0124586	0.0329438
evm.TU.chr8.2665	GWHPBCKX033466	3.67621	3.58556e-09	1.23138e-07
evm.TU.chr8.2666	GWHPBCKX033467	1.11922	0.00902184	0.0253787
evm.TU.chr8.2673	GWHPBCKX033474	2.23267	2.07381e-06	2.36552e-05
evm.TU.chr8.2676	GWHPBCKX033477	-0.97895	0.00607228	0.0182516
evm.TU.chr8.2677	GWHPBCKX033478	3.18301	0.00101791	0.00416864
evm.TU.chr8.2680	GWHPBCKX033481	1.67735	0.00797998	0.022937
evm.TU.chr8.2682	GWHPBCKX033483	0.744955	0.00245776	0.00865785
evm.TU.chr8.2686	GWHPBCKX033486	3.4538	7.51958e-10	3.54771e-08
evm.TU.chr8.2687	GWHPBCKX033487	1.33663	0.00643226	0.0191383
evm.TU.chr8.2690	GWHPBCKX033490	1.1697	0.00468223	0.0147247
evm.TU.chr8.2699	GWHPBCKX033497	-0.844054	0.0203557	0.049207
evm.TU.chr9.2012	GWHPBCKX035347	-1.34115	0.00184841	0.00683718
evm.TU.chr8.2706	GWHPBCKX033503	2.70688	2.35262e-07	3.80451e-06
evm.TU.chr8.2707	GWHPBCKX033504	1.13084	0.0139421	0.0362792
evm.TU.chr8.2715	GWHPBCKX033512	-1.51333	0.00828602	0.0236684
evm.TU.chr8.2725	GWHPBCKX033522	1.13247	0.0016702	0.00628321
evm.TU.chr8.2726	GWHPBCKX033523	-1.94014	0.00219374	0.00786605
evm.TU.chr8.2732	GWHPBCKX033529	0.711749	0.00672754	0.0198708
evm.TU.chr8.2735	GWHPBCKX033532	-1.95273	0.00211814	0.00765572
evm.TU.chr8.2736	GWHPBCKX033533	-1.23739	6.88135e-05	0.000435132
evm.TU.chr8.2739	GWHPBCKX033535	1.33571	0.000241279	0.00124469
evm.TU.chr8.2743	GWHPBCKX033539	-0.99891	0.0101464	0.0278529
evm.TU.chr8.2754	GWHPBCKX033549	-1.78603	0.00519663	0.0160387
evm.TU.chr8.2759	GWHPBCKX033553	-2.62988	8.05938e-05	0.000498594
evm.TU.chr8.2758	GWHPBCKX033554	-7.01875	5.95425e-06	5.62833e-05
evm.TU.chr8.2762	GWHPBCKX033557	0.595299	0.0140197	0.0364372
evm.TU.chr8.2769	GWHPBCKX033564	1.35234	1.79714e-05	0.000142119
evm.TU.chr9.2168	GWHPBCKX035487	1.64583	0.0121557	0.0322967
evm.TU.chr8.2776	GWHPBCKX033571	-1.70638	0.013498	0.0353175
evm.TU.chr8.2792	GWHPBCKX033584	-1.94873	1.14583e-05	9.84641e-05
evm.TU.chr8.2793	GWHPBCKX033585	1.00296	0.00230406	0.00818612
evm.TU.chr8.2795	GWHPBCKX033587	-1.33822	4.75205e-06	4.6464e-05
evm.TU.chr9.2306	GWHPBCKX035621	-1.30921	5.82767e-06	5.52847e-05
evm.TU.chr8.2805	GWHPBCKX033597	2.60422	0.00737542	0.0214873
evm.TU.chr8.2813	GWHPBCKX033605	-8.72015	1.44613e-10	9.27716e-09
evm.TU.chr8.2814	GWHPBCKX033606	-1.88957	1.27287e-05	0.000107714
evm.TU.chr8.2817	GWHPBCKX033609	1.19978	0.000295853	0.00147911
evm.TU.chr8.2822	GWHPBCKX033614	-5.11792	2.54988e-13	6.19558e-11
evm.TU.chr8.2828	GWHPBCKX033620	1.1114	0.00475111	0.0149027
evm.TU.chr8.2832	GWHPBCKX033623	1.11998	0.0139967	0.0363873
evm.TU.chr8.2835	GWHPBCKX033626	2.99033	2.1969e-07	3.63123e-06
evm.TU.chr8.2846	GWHPBCKX033637	-2.71006	8.96145e-07	1.17223e-05
evm.TU.chr8.2852	GWHPBCKX033642	-0.611958	0.0181848	0.0449434
evm.TU.chr8.2853	GWHPBCKX033643	0.545153	0.0170171	0.0425768
evm.TU.chr8.2859	GWHPBCKX033649	-1.97882	5.98175e-06	5.64434e-05
evm.TU.chr8.2866	GWHPBCKX033654	2.30915	0.00173939	0.00650573
evm.TU.chr8.2874	GWHPBCKX033662	-0.894757	0.000830094	0.00350845
evm.TU.chr10.1586	GWHPBCKX006108	-0.943674	0.00701765	0.0206087
evm.TU.chr8.2887	GWHPBCKX033674	-5.87018	1.1934e-11	1.2397e-09
evm.TU.chr8.2888	GWHPBCKX033675	-2.58387	0.000121927	0.000704102
evm.TU.chr8.2889	GWHPBCKX033676	1.79438	1.05927e-06	1.34929e-05
evm.TU.chr9.10	GWHPBCKX033686	4.7882	1.85823e-06	2.16159e-05
evm.TU.chr9.14	GWHPBCKX033689	3.08509	0.000741797	0.00319359
evm.TU.chr9.16	GWHPBCKX033691	0.800154	0.0172367	0.0430374
evm.TU.chr9.19	GWHPBCKX033693	0.61293	0.00935217	0.0260805
evm.TU.chr9.21	GWHPBCKX033695	1.41318	0.00928844	0.0259372
evm.TU.chr9.26	GWHPBCKX033699	-0.919217	0.000953035	0.00394655
evm.TU.chr9.43	GWHPBCKX033712	-3.03855	3.45262e-06	3.5774e-05
evm.TU.chr9.50	GWHPBCKX033716	1.2535	0.000389148	0.00186634
evm.TU.chr9.63	GWHPBCKX033726	-0.732799	0.00322824	0.010855
evm.TU.chr9.70	GWHPBCKX033732	2.81365	0.00987739	0.0272374
evm.TU.chr9.145	GWHPBCKX033782	0.886664	0.000491397	0.00226345
evm.TU.chr9.147	GWHPBCKX033784	1.07514	0.000858104	0.00361035
evm.TU.chr9.170	GWHPBCKX033803	2.64158	7.909e-05	0.000490853
evm.TU.chr9.172	GWHPBCKX033805	1.24412	0.00130537	0.00512363
evm.TU.chr9.176	GWHPBCKX033809	1.71566	0.0173938	0.0433406
evm.TU.chr9.184	GWHPBCKX033815	5.32223	6.27782e-08	1.29542e-06
evm.TU.chr9.188	GWHPBCKX033819	1.83889	0.0045362	0.0143514
evm.TU.chr9.189	GWHPBCKX033820	-1.9931	1.13943e-06	1.43262e-05
[truncated: 6,077 more rows]

## Sheet: D9h_vs_H9h
Table S2 (D) DEGs regulated in DV85 when compared to HCS at 9 hpi
gene_id	prot_accession	logFC	PValue	FDR
evm.TU.chr1.7	GWHPBCKX000007	-1.05905	0.000183699	0.0037234
evm.TU.chr1.17	GWHPBCKX000016	1.77372	0.000629099	0.00988555
evm.TU.chr1.45	GWHPBCKX000044	-0.729363	0.000777379	0.0116754
evm.TU.chr1.104	GWHPBCKX000103	3.53991	0.00392772	0.0384426
evm.TU.chr1.105	GWHPBCKX000104	3.60806	0.00304267	0.032266
evm.TU.chr1.110	GWHPBCKX000109	-5.49507	2.25845e-06	0.000105367
evm.TU.chr11.1686	GWHPBCKX008259	-7.25714	4.52298e-05	0.00121938
evm.TU.chr1.124	GWHPBCKX000122	1.61063	0.000100836	0.00230865
evm.TU.chr1.134	GWHPBCKX000132	1.5175	0.000103804	0.00236269
evm.TU.chr1.138	GWHPBCKX000136	-0.870365	0.00113984	0.0156721
evm.TU.chr1.144	GWHPBCKX000142	-1.09055	7.79108e-06	0.000289566
evm.TU.chr1.166	GWHPBCKX000160	3.00904	0.000539233	0.00873468
evm.TU.chr1.169	GWHPBCKX000162	5.36213	0.00400707	0.0390227
evm.TU.chr1.172	GWHPBCKX000165	4.46759	4.74839e-06	0.00019039
evm.TU.chr1.175	GWHPBCKX000168	-1.76802	0.00407246	0.0394749
evm.TU.chr1.203	GWHPBCKX000194	-1.17721	0.00146062	0.0189403
evm.TU.chr1.205	GWHPBCKX000195	3.30401	0.00533651	0.0477244
evm.TU.chr1.248	GWHPBCKX000235	4.08575	0.0024049	0.0273691
evm.TU.chr1.257	GWHPBCKX000242	5.83388	9.10621e-06	0.000331473
evm.TU.chr1.258	GWHPBCKX000243	6.92863	1.71051e-05	0.000556002
evm.TU.chr1.313	GWHPBCKX000292	2.39177	0.000121662	0.00268126
evm.TU.chr1.320	GWHPBCKX000299	4.74196	1.66561e-06	8.3122e-05
evm.TU.chr1.350	GWHPBCKX000323	4.02018	0.000103946	0.00236317
evm.TU.chr1.361	GWHPBCKX000330	-3.20877	1.05731e-06	5.67737e-05
evm.TU.chr1.374	GWHPBCKX000343	1.82304	0.000645449	0.0100692
evm.TU.chr1.375	GWHPBCKX000344	3.4615	0.00111504	0.0153936
evm.TU.chr1.378	GWHPBCKX000347	1.7528	0.00028666	0.00527161
evm.TU.chr1.381	GWHPBCKX000350	4.58805	0.00126772	0.0169594
evm.TU.chr1.360	GWHPBCKX000329	-1.67821	2.62156e-05	0.000780366
evm.TU.chr1.395	GWHPBCKX000362	-1.17185	0.00114066	0.0156721
evm.TU.chr1.400	GWHPBCKX000366	-1.43499	0.000977632	0.0140142
evm.TU.chr8.721	GWHPBCKX031859	4.24589	0.00104708	0.0146788
evm.TU.chr1.442	GWHPBCKX000406	1.19428	0.00109762	0.0152506
evm.TU.chr1.469	GWHPBCKX000431	5.86527	0.000149121	0.00316098
evm.TU.chr1.472	GWHPBCKX000434	5.69714	3.57644e-06	0.000153803
evm.TU.chr1.474	GWHPBCKX000436	-1.43634	4.91847e-07	2.90594e-05
evm.TU.chr1.478	GWHPBCKX000440	4.32583	1.88776e-05	0.00059958
evm.TU.chr1.497	GWHPBCKX000458	-4.07676	0.000467342	0.00777756
evm.TU.chr1.518	GWHPBCKX000479	1.91636	0.00284355	0.0307756
evm.TU.chr1.528	GWHPBCKX000489	3.7576	0.00294889	0.0316513
evm.TU.chr1.550	GWHPBCKX000509	-1.46528	0.00328262	0.0340619
evm.TU.chr1.585	GWHPBCKX000541	1.7263	0.00017306	0.00355595
evm.TU.chr1.611	GWHPBCKX000567	-1.34711	0.00317683	0.0333071
evm.TU.chr1.653	GWHPBCKX000608	-1.90831	0.00407584	0.0394749
evm.TU.chr1.655	GWHPBCKX000610	1.37798	0.000176742	0.00362014
evm.TU.chr1.657	GWHPBCKX000612	-1.3	0.00121475	0.0164089
evm.TU.chr1.559	GWHPBCKX000518	-2.80688	0.00122978	0.0165494
evm.TU.chr1.667	GWHPBCKX000621	-6.38657	2.67383e-12	1.57497e-09
evm.TU.chr1.669	GWHPBCKX000622	-2.0645	2.23714e-05	0.000688062
evm.TU.chr1.723	GWHPBCKX000671	-2.44322	0.00148742	0.0191846
evm.TU.chr1.728	GWHPBCKX000676	1.55293	0.00230361	0.0264417
evm.TU.chr1.764	GWHPBCKX000709	1.14339	0.00331775	0.0342124
evm.TU.chr1.778	GWHPBCKX000722	2.21132	0.000261485	0.00488726
evm.TU.chr1.780	GWHPBCKX000724	3.47254	1.64476e-05	0.000537326
evm.TU.chr1.782	GWHPBCKX000726	3.00904	0.00129114	0.0171781
evm.TU.chr1.801	GWHPBCKX000743	2.87658	0.000485655	0.00801373
evm.TU.chr1.813	GWHPBCKX000754	3.64834	0.000118213	0.00261425
evm.TU.chr1.830	GWHPBCKX000771	4.23795	0.000374669	0.00652581
evm.TU.chr1.834	GWHPBCKX000775	2.3953	0.00397627	0.0388328
evm.TU.chr1.855	GWHPBCKX000794	-4.25067	0.000422916	0.00721108
evm.TU.chr1.856	GWHPBCKX000795	-1.07879	0.00303231	0.0322088
evm.TU.chr1.3059	GWHPBCKX002681	1.01157	0.000313086	0.00566118
evm.TU.chr1.891	GWHPBCKX000827	6.81356	2.47898e-06	0.000113113
evm.TU.chr1.893	GWHPBCKX000829	7.0823	6.68416e-07	3.79251e-05
evm.TU.chr1.895	GWHPBCKX000831	-6.83717	4.79031e-05	0.0012811
evm.TU.chr1.898	GWHPBCKX000834	-1.11234	0.00436987	0.0414747
evm.TU.chr1.936	GWHPBCKX000869	1.93491	0.00244174	0.0275677
evm.TU.chr1.935	GWHPBCKX000868	-10.4115	8.0471e-09	1.00269e-06
evm.TU.chr1.953	GWHPBCKX000885	3.69522	3.08501e-07	1.97909e-05
evm.TU.chr1.963	GWHPBCKX000892	1.19462	0.00129022	0.0171776
evm.TU.chr1.1004	GWHPBCKX000931	1.61353	0.00475714	0.0439575
evm.TU.chr1.1009	GWHPBCKX000936	-0.907853	0.000243384	0.00462906
evm.TU.chr1.1054	GWHPBCKX000977	4.36643	2.88112e-05	0.000843421
evm.TU.chr1.1088	GWHPBCKX001007	-1.86028	7.96481e-05	0.00192802
evm.TU.chr1.1099	GWHPBCKX001018	10.0929	7.24598e-11	2.07128e-08
evm.TU.chr1.1124	GWHPBCKX001042	-1.41084	0.00192072	0.0231894
evm.TU.chr1.1135	GWHPBCKX001053	-2.51824	0.00329523	0.0340978
evm.TU.chr1.1164	GWHPBCKX001077	-7.88086	2.44596e-07	1.63383e-05
evm.TU.chr1.1170	GWHPBCKX001083	-4.49387	7.39689e-06	0.000277075
evm.TU.chr1.1196	GWHPBCKX001105	3.36275	7.54219e-09	9.45839e-07
evm.TU.chr1.1236	GWHPBCKX001144	-1.0372	0.00196138	0.023489
evm.TU.chr1.1240	GWHPBCKX001148	-2.33949	2.12071e-05	0.000655363
evm.TU.chr1.1300	GWHPBCKX001198	-0.9655	0.00542446	0.048282
evm.TU.chr1.1304	GWHPBCKX001202	2.89412	0.00566283	0.0499428
evm.TU.chr1.1309	GWHPBCKX001205	-0.899226	0.000667752	0.010359
evm.TU.chr1.1333	GWHPBCKX001226	-3.07633	0.00106153	0.0148202
evm.TU.chr1.1335	GWHPBCKX001228	1.67688	9.47082e-05	0.00221001
evm.TU.chr1.1396	GWHPBCKX001277	3.04184	0.00180028	0.022148
evm.TU.chr1.1488	GWHPBCKX001358	1.83148	0.00241131	0.027394
evm.TU.chr1.1510	GWHPBCKX001375	-0.652808	0.0047526	0.0439575
evm.TU.chr1.1574	GWHPBCKX001432	2.16004	0.00369041	0.0368056
evm.TU.chr1.1592	GWHPBCKX001447	2.19902	0.00541301	0.0482431
evm.TU.chr1.1596	GWHPBCKX001451	-1.56241	0.000106536	0.00241076
evm.TU.chr1.1692	GWHPBCKX001526	1.27725	0.00529162	0.0473784
evm.TU.chr1.1723	GWHPBCKX001550	1.41883	0.0024314	0.0275358
evm.TU.chr1.1701	GWHPBCKX001531	5.45156	0.000404902	0.0069712
evm.TU.chr1.1751	GWHPBCKX001572	-4.30727	1.88157e-06	9.05296e-05
evm.TU.chr1.1759	GWHPBCKX001576	-1.58594	0.00255337	0.028508
evm.TU.chr1.1763	GWHPBCKX001579	5.97514	6.77409e-11	1.98054e-08
evm.TU.chr1.1775	GWHPBCKX001590	-2.34619	0.00108709	0.015134
evm.TU.chr1.1783	GWHPBCKX001597	1.75173	1.37129e-05	0.000458779
evm.TU.chr1.1811	GWHPBCKX001621	-1.30758	4.00472e-06	0.000167047
evm.TU.chr1.1818	GWHPBCKX001628	2.29773	2.24981e-05	0.000689777
evm.TU.chr1.1844	GWHPBCKX001647	0.751041	0.00211524	0.0248285
evm.TU.chr7.3022	GWHPBCKX031028	1.01667	0.00442004	0.041829
evm.TU.chr1.1866	GWHPBCKX001668	-1.76028	0.00448552	0.0421949
evm.TU.chr1.1971	GWHPBCKX001743	-0.80962	0.00339521	0.0346436
evm.TU.chr1.2015	GWHPBCKX001778	-0.856933	0.000358725	0.00629891
evm.TU.chr1.2134	GWHPBCKX001875	-4.46759	0.000672741	0.010408
evm.TU.chr1.2150	GWHPBCKX001889	-8.3063	2.8988e-10	6.54357e-08
evm.TU.chr1.2148	GWHPBCKX001887	2.77293	2.13524e-08	2.18446e-06
evm.TU.chr1.2174	GWHPBCKX001905	4.08869	0.00308657	0.0326247
evm.TU.chr1.2214	GWHPBCKX001936	-3.08092	0.000125819	0.00274794
evm.TU.chr1.2246	GWHPBCKX001965	-0.848259	0.00148834	0.0191846
evm.TU.chr1.2248	GWHPBCKX001967	-2.84137	0.00257512	0.028672
evm.TU.chr1.2254	GWHPBCKX001973	-10.7607	1.06625e-05	0.000374111
evm.TU.chr1.2258	GWHPBCKX001976	-11.1093	7.58757e-16	7.37436e-12
evm.TU.chr1.2262	GWHPBCKX001979	3.46723	0.00528272	0.0473493
evm.TU.chr1.2272	GWHPBCKX001986	-3.00697	1.41072e-06	7.33197e-05
evm.TU.chr1.2310	GWHPBCKX002014	-3.55015	1.00537e-05	0.000358575
evm.TU.chr1.2316	GWHPBCKX002020	-1.11756	0.00458939	0.042827
evm.TU.chr1.2353	GWHPBCKX002052	-1.89255	0.00160088	0.0203518
evm.TU.chr1.2373	GWHPBCKX002069	-2.77319	5.68945e-05	0.00148246
evm.TU.chr1.2399	GWHPBCKX002094	-0.905433	0.00106207	0.0148202
evm.TU.chr1.2410	GWHPBCKX002105	-1.20265	0.000192826	0.00386102
evm.TU.chr1.2426	GWHPBCKX002114	-4.82262	1.79238e-07	1.23987e-05
evm.TU.chr1.2430	GWHPBCKX002115	-5.36123	2.83705e-06	0.000127066
evm.TU.chr1.2489	GWHPBCKX002167	1.58835	0.000107812	0.00243115
evm.TU.chr1.2490	GWHPBCKX002168	1.69894	0.00220414	0.0255786
evm.TU.chr1.2498	GWHPBCKX002176	3.06169	0.00132799	0.0175519
evm.TU.chr1.2512	GWHPBCKX002189	-5.30111	0.000504968	0.0082762
evm.TU.chr1.2517	GWHPBCKX002194	4.3966	1.73388e-07	1.21234e-05
evm.TU.chr1.2518	GWHPBCKX002195	-3.56736	1.88693e-05	0.00059958
evm.TU.chr1.2525	GWHPBCKX002201	-5.01484	5.63998e-09	7.30866e-07
evm.TU.chr1.2528	GWHPBCKX002203	1.07681	0.00475403	0.0439575
evm.TU.chr1.2530	GWHPBCKX002205	1.17155	0.000232124	0.00445852
evm.TU.chr1.2538	GWHPBCKX002213	3.07181	8.66706e-05	0.00206944
evm.TU.chr1.2700	GWHPBCKX002360	-1.77849	0.00270504	0.0297056
evm.TU.chr1.2702	GWHPBCKX002362	3.3481	0.000132743	0.0028606
evm.TU.chr1.2710	GWHPBCKX002370	5.97874	6.78699e-11	1.98054e-08
evm.TU.chr1.2709	GWHPBCKX002369	6.04331	1.65563e-08	1.79789e-06
evm.TU.chr1.2742	GWHPBCKX002399	2.25382	0.000208024	0.00409269
evm.TU.chr1.3030	GWHPBCKX002653	3.23427	0.00430327	0.0411333
evm.TU.chr1.2835	GWHPBCKX002485	1.48997	0.00147703	0.0190873
evm.TU.chr1.2839	GWHPBCKX002487	4.19692	0.000162507	0.00339658
evm.TU.chr1.2841	GWHPBCKX002489	2.61753	0.00356564	0.0358556
evm.TU.chr11.2964	GWHPBCKX009262	3.92894	0.00564552	0.0498128
evm.TU.chr1.2961	GWHPBCKX002592	2.18463	0.00315004	0.0331513
evm.TU.chr1.3043	GWHPBCKX002665	3.41444	1.28262e-08	1.43349e-06
evm.TU.chr1.3073	GWHPBCKX002694	2.28451	1.04297e-05	0.000367269
evm.TU.chr1.3088	GWHPBCKX002707	3.63074	0.00178491	0.0220195
evm.TU.chr1.3123	GWHPBCKX002739	-0.824368	0.00393207	0.0384658
evm.TU.chr1.3146	GWHPBCKX002762	-1.13448	0.00133201	0.0175893
evm.TU.chr1.3222	GWHPBCKX002832	-1.1773	0.00361024	0.0362101
evm.TU.chr1.3231	GWHPBCKX002841	-1.17602	0.00502419	0.0457397
evm.TU.chr1.3243	GWHPBCKX002852	-1.2795	0.000329448	0.00588039
evm.TU.chr1.3266	GWHPBCKX002873	2.59324	0.00511618	0.0462766
evm.TU.chr1.3287	GWHPBCKX002893	-1.98816	0.000751895	0.0113915
evm.TU.chr1.3399	GWHPBCKX002996	-4.0504	0.000935696	0.0135026
evm.TU.chr1.2038	GWHPBCKX001797	-2.58485	1.33314e-08	1.47236e-06
evm.TU.chr1.3451	GWHPBCKX003042	-0.831369	0.002553	0.028508
evm.TU.chr1.3471	GWHPBCKX003059	1.86444	0.00169251	0.0212147
evm.TU.chr1.3504	GWHPBCKX003091	-1.54116	0.00131053	0.0174003
evm.TU.chr1.3511	GWHPBCKX003097	-0.896382	0.000235164	0.00449913
evm.TU.chr1.3547	GWHPBCKX003130	2.48229	0.00251946	0.0281941
evm.TU.chr1.3548	GWHPBCKX003131	1.96934	0.00261739	0.0289401
evm.TU.chr1.3586	GWHPBCKX003167	0.795783	0.00447062	0.0421458
evm.TU.chr1.3601	GWHPBCKX003181	2.05636	0.000715956	0.0109237
evm.TU.chr1.3636	GWHPBCKX003210	1.37608	0.000794104	0.0118463
evm.TU.chr1.3658	GWHPBCKX003229	-1.1609	0.00442448	0.0418506
evm.TU.chr1.3742	GWHPBCKX003309	-6.35788	9.90729e-06	0.00035531
evm.TU.chr8.1598	GWHPBCKX032517	-1.15854	0.00445184	0.042048
evm.TU.chr1.3812	GWHPBCKX003375	4.03426	0.000258843	0.00484253
evm.TU.chr1.3855	GWHPBCKX003416	2.77952	5.75269e-05	0.00149294
evm.TU.chr11.2154	GWHPBCKX008622	1.04067	0.00049667	0.00817103
evm.TU.chr1.3883	GWHPBCKX003443	0.817644	0.00181089	0.0222515
evm.TU.chr1.3892	GWHPBCKX003450	-4.55566	9.70267e-05	0.00225329
evm.TU.chr11.1014	GWHPBCKX007765	2.34178	1.8174e-06	8.84604e-05
evm.TU.chr1.3929	GWHPBCKX003486	-1.0309	0.00013935	0.00297658
evm.TU.chr1.3935	GWHPBCKX003492	2.20909	2.98418e-06	0.000132738
evm.TU.chr1.3943	GWHPBCKX003500	-7.36211	1.67377e-07	1.1788e-05
evm.TU.chr1.3944	GWHPBCKX003501	-6.05578	3.90654e-07	2.41065e-05
evm.TU.chr1.3942	GWHPBCKX003499	1.0104	0.00172609	0.0214526
evm.TU.chr1.3948	GWHPBCKX003505	1.13654	0.00432839	0.041263
evm.TU.chr1.4020	GWHPBCKX003568	-1.45107	7.99178e-05	0.00193214
evm.TU.chr1.4022	GWHPBCKX003570	-0.855131	0.00218717	0.0254424
evm.TU.chr1.4115	GWHPBCKX003651	-1.32028	0.00533763	0.0477244
evm.TU.chr11.367	GWHPBCKX007211	-4.90061	4.38463e-06	0.000179088
evm.TU.chr1.4173	GWHPBCKX003702	0.80995	0.00389615	0.0382879
evm.TU.chr1.4257	GWHPBCKX003779	2.68073	9.2476e-08	7.27753e-06
evm.TU.chr1.4261	GWHPBCKX003783	-1.31181	0.00241931	0.0274367
evm.TU.chr1.4264	GWHPBCKX003786	5.49019	5.41984e-05	0.00141791
evm.TU.chr1.4396	GWHPBCKX003913	6.5694	0.000191715	0.00384976
evm.TU.chr1.4407	GWHPBCKX003923	-2.57575	1.54731e-07	1.11395e-05
evm.TU.chr1.4466	GWHPBCKX003978	1.32488	0.00154053	0.0197655
evm.TU.chr1.4472	GWHPBCKX003984	1.14677	0.000966124	0.0138799
evm.TU.chr1.4475	GWHPBCKX003987	1.17233	0.000313883	0.00567032
evm.TU.chr1.4478	GWHPBCKX003990	-1.06965	0.000103575	0.00236025
evm.TU.chr1.4487	GWHPBCKX003999	1.35715	0.00391686	0.0384171
evm.TU.chr1.4575	GWHPBCKX004082	2.604	0.000673681	0.0104094
evm.TU.chr1.4585	GWHPBCKX004091	4.07624	2.45761e-06	0.000112403
evm.TU.chr1.4595	GWHPBCKX004101	-3.6586	0.000147808	0.00313657
evm.TU.chr1.85	GWHPBCKX000084	3.40978	0.00195046	0.0234176
evm.TU.chr1.4625	GWHPBCKX004128	5.67283	3.70101e-05	0.00102625
evm.TU.chr1.4643	GWHPBCKX004146	11.2349	9.01528e-15	3.38874e-11
evm.TU.chr1.4652	GWHPBCKX004155	1.11295	0.00445033	0.042048
evm.TU.chr11.1573	GWHPBCKX008173	7.18037	6.91201e-07	3.89437e-05
evm.TU.chr11.1572	GWHPBCKX008172	8.2042	3.00981e-07	1.95016e-05
evm.TU.chr1.4733	GWHPBCKX004230	3.24124	7.47735e-06	0.000278973
evm.TU.chr1.4737	GWHPBCKX004233	3.3445	0.00013104	0.00283333
evm.TU.chr1.4742	GWHPBCKX004235	1.66014	0.00502859	0.0457397
evm.TU.chr1.4745	GWHPBCKX004237	3.06418	1.39832e-09	2.34314e-07
evm.TU.chr1.4765	GWHPBCKX004256	1.666	0.00100868	0.0143475
evm.TU.chr1.4782	GWHPBCKX004273	2.87065	0.0052835	0.0473493
evm.TU.chr1.4811	GWHPBCKX004302	2.34856	0.00365335	0.0365297
evm.TU.chr1.4895	GWHPBCKX004380	3.08208	0.004232	0.0406632
evm.TU.chr1.4896	GWHPBCKX004381	2.46776	0.00486095	0.0446121
evm.TU.chr1.4919	GWHPBCKX004403	0.88641	0.00173873	0.0215683
evm.TU.chr1.4979	GWHPBCKX004459	3.35873	0.00084154	0.0124489
evm.TU.chr1.5072	GWHPBCKX004548	8.1126	9.22122e-08	7.27753e-06
evm.TU.chr1.5103	GWHPBCKX004578	1.94077	0.0031935	0.0334097
evm.TU.chr1.5112	GWHPBCKX004587	-0.854976	0.00445178	0.042048
evm.TU.chr1.5114	GWHPBCKX004589	2.91354	0.000465538	0.00775813
evm.TU.chr1.5116	GWHPBCKX004591	2.46945	0.00229915	0.0264131
evm.TU.chr1.5143	GWHPBCKX004615	-0.686528	0.00145066	0.0188488
evm.TU.chr1.5166	GWHPBCKX004638	2.44401	6.91469e-05	0.0017221
evm.TU.chr1.5182	GWHPBCKX004652	1.656	8.96823e-06	0.000327677
evm.TU.chr1.5205	GWHPBCKX004673	-9.24759	3.3956e-06	0.000148323
evm.TU.chr1.5271	GWHPBCKX004736	-1.07397	0.00290153	0.0312638
evm.TU.chr1.5307	GWHPBCKX004770	-6.41151	4.79971e-07	2.85311e-05
evm.TU.chr1.5308	GWHPBCKX004771	-1.01032	0.00441644	0.0418153
evm.TU.chr1.5311	GWHPBCKX004774	4.14786	2.12001e-08	2.18036e-06
evm.TU.chr1.5353	GWHPBCKX004813	-0.925763	0.00319662	0.0334125
evm.TU.chr1.5365	GWHPBCKX004824	-1.60478	0.000253756	0.00477494
evm.TU.chr10.1666	GWHPBCKX006183	1.43995	0.000491939	0.00810365
evm.TU.chr1.448	GWHPBCKX000411	-10.5556	1.63537e-10	4.07543e-08
evm.TU.chr1.1055	GWHPBCKX000978	4.12621	7.9304e-05	0.00192802
evm.TU.chr1.1957	GWHPBCKX001734	2.47063	0.00277854	0.0303159
evm.TU.chr8.515	GWHPBCKX031686	1.55432	0.0021536	0.0251767
evm.TU.chr1.3381	GWHPBCKX002978	1.60955	0.000301455	0.0054969
evm.TU.chr11.1018	GWHPBCKX007769	-6.75494	0.000351974	0.00620279
evm.TU.chr1.2414	GWHPBCKX002108	-3.48095	0.000366866	0.00643024
evm.TU.chr1.4907	GWHPBCKX004391	1.13499	0.00435528	0.0413773
evm.TU.chr12.2	GWHPBCKX009269	-7.43205	1.05677e-09	1.86741e-07
evm.TU.chr1.5065	GWHPBCKX004541	-3.75588	5.08673e-10	1.03772e-07
evm.TU.chr8.2556	GWHPBCKX033359	1.20227	0.00301646	0.0321458
evm.TU.chr8.1041	GWHPBCKX032101	4.76223	2.61653e-06	0.000117732
evm.TU.chr2.2793	GWHPBCKX013814	4.43641	0.00474028	0.0438978
evm.TU.chr10.1745	GWHPBCKX006251	2.22226	0.00188637	0.0228682
evm.TU.chr9.2076	GWHPBCKX035406	1.75064	0.00128959	0.0171776
evm.TU.chr1.2673	GWHPBCKX002337	-10.1226	3.64502e-11	1.16151e-08
evm.TU.chr9.869	GWHPBCKX034344	-3.89743	6.88035e-06	0.000262076
evm.TU.chr10.591	GWHPBCKX005309	8.84564	0.000857612	0.0126194
evm.TU.chr1.2381	GWHPBCKX002076	1.50376	0.00125214	0.0167856
evm.TU.chr10.308	GWHPBCKX005087	3.2449	0.00168076	0.0211187
evm.TU.chr10.2077	GWHPBCKX006559	2.88107	0.00195291	0.023418
evm.TU.chr9.843	GWHPBCKX034322	-5.60679	6.28155e-08	5.37889e-06
evm.TU.chr10.1246	GWHPBCKX005830	-0.750187	0.00546578	0.0485132
evm.TU.chr11.2731	GWHPBCKX009092	7.89288	3.01907e-05	0.00087388
evm.TU.chr10.156	GWHPBCKX004961	3.82124	0.00475803	0.0439575
evm.TU.chr1.4326_evm.TU.chr1.4327	GWHPBCKX003845	0.928346	0.00284087	0.0307756
evm.TU.chr1.2516	GWHPBCKX002193	-6.74275	6.89402e-06	0.000262076
evm.TU.chr11.1830	GWHPBCKX008360	3.1407	0.000108014	0.00243288
evm.TU.chr9.674	GWHPBCKX034195	10.7048	1.16995e-13	1.26342e-10
evm.TU.chr9.675	GWHPBCKX034196	11.2783	5.50454e-12	2.5795e-09
evm.TU.chr8.1362	GWHPBCKX032354	2.96487	3.20827e-05	0.000913064
evm.TU.chr1.5183	GWHPBCKX004653	5.07482	2.39343e-07	1.60426e-05
evm.TU.chr11.776	GWHPBCKX007557	5.30815	0.00159021	0.0202426
evm.TU.chr9.1863	GWHPBCKX035206	1.4998	0.000851265	0.012545
evm.TU.chr11.2843	GWHPBCKX009150	-5.82009	5.28236e-05	0.00138568
evm.TU.chr1.466	GWHPBCKX000428	3.04601	0.00311824	0.03287
evm.TU.chr10.1973	GWHPBCKX006464	2.19615	0.000167799	0.00346835
evm.TU.chr11.1684	GWHPBCKX008257	-6.50173	1.21582e-07	9.02024e-06
evm.TU.chr11.2953	GWHPBCKX009251	2.51729	1.5261e-05	0.000504495
evm.TU.chr11.2970	GWHPBCKX009267	5.59964	0.00123026	0.0165494
evm.TU.chr1.1474	GWHPBCKX001345	1.5628	0.00108767	0.015134
evm.TU.chr1.523	GWHPBCKX000484	-2.22455	0.000433993	0.00736765
evm.TU.chr1.584	GWHPBCKX000540	1.51925	0.00184496	0.0225408
evm.TU.chr1.2151	GWHPBCKX001890	6.48249	2.58942e-06	0.000116782
evm.TU.chr1.750	GWHPBCKX000697	3.82024	6.09228e-05	0.00155206
evm.TU.chr1.877	GWHPBCKX000815	-3.96044	6.02194e-05	0.00154404
evm.TU.chr1.1407	GWHPBCKX001287	-6.15748	1.81097e-05	0.000584744
evm.TU.chr1.3670	GWHPBCKX003241	-5.11794	0.00165701	0.0208782
evm.TU.chr11.1943	GWHPBCKX008448	4.24886	7.77475e-07	4.28118e-05
evm.TU.chr1.4612	GWHPBCKX004117	-1.4558	0.00165456	0.0208782
evm.TU.chr11.2520	GWHPBCKX008931	3.67302	1.67908e-05	0.000546699
evm.TU.chr1.858	GWHPBCKX000797	1.32202	0.00188705	0.0228682
evm.TU.chr10.91	GWHPBCKX004916	6.1931	1.01351e-05	0.000360818
evm.TU.chr10.2164	GWHPBCKX006644	-3.83872	5.46013e-09	7.12309e-07
evm.TU.chr1.838	GWHPBCKX000779	3.55893	2.98148e-05	0.000866279
evm.TU.chr8.371	GWHPBCKX031554	5.9171	2.07891e-05	0.000647595
evm.TU.chr8.1096	GWHPBCKX032148	4.04291	0.00334947	0.0344117
evm.TU.chr1.3432	GWHPBCKX003025	2.31178	1.933e-05	0.000610954
evm.TU.chr8.584	GWHPBCKX031747	3.20268	1.79922e-08	1.92161e-06
evm.TU.chr9.924	GWHPBCKX034384	6.46265	2.97069e-06	0.000132441
evm.TU.chr8.649	GWHPBCKX031797	-2.73143	6.10246e-05	0.00155261
evm.TU.chr8.1267	GWHPBCKX032285	1.16148	0.00341456	0.0347317
evm.TU.chr1.5051	GWHPBCKX004527	-5.67382	1.94713e-08	2.03485e-06
evm.TU.chr11.2801	GWHPBCKX009134	6.50469	1.00312e-05	0.000358575
evm.TU.chr11.2717	GWHPBCKX009083	8.09054	1.05841e-08	1.24687e-06
evm.TU.chr8.1232	GWHPBCKX032258	-6.44868	2.76228e-05	0.000814769
evm.TU.chr8.669	GWHPBCKX031812	9.62241	2.12803e-11	7.38654e-09
evm.TU.chr7.1902	GWHPBCKX030008	2.76538	0.00439307	0.0416346
evm.TU.chr12.4	GWHPBCKX009271	-3.832	9.63692e-06	0.000348183
evm.TU.chr7.1914	GWHPBCKX030018	1.40122	0.00141039	0.0183994
evm.TU.chr7.1925	GWHPBCKX030028	-2.22739	0.000355855	0.00625417
evm.TU.chr7.1926	GWHPBCKX030029	-4.81302	6.80807e-06	0.000261016
evm.TU.chr7.1949	GWHPBCKX030051	5.28982	0.000721404	0.0109895
evm.TU.chr7.1954	GWHPBCKX030055	2.13318	0.000200919	0.00398516
evm.TU.chr7.1955	GWHPBCKX030056	-4.15843	2.27872e-06	0.00010578
[truncated: 1,895 more rows]

## Sheet: N9h_vs_H9h
Table S2 (E) DEGs regulated in NDCMP49 when compared to HCS at 9 hpi
[truncated: 4,613 more rows]

[truncated: 1 more sheets: N9h_vs_D9h]
